# Supplementary material for: Spatial ecology of Haemophilus and Aggregatibacter in the human oral cavity
Source: Microbiol Spectr. 2024 Mar 15;12(4):e04017-23. doi: 10.1128/spectrum.04017-23 (PMC10986600; doi:10.1128/spectrum.04017-23)
Supplement: Tables S1 to S8 — Additional experimental details and results referenced in the main text, including reference genome metadata, mapping statistics, functional enrichment results, Oad and Bio gene coverage data, and pairwise ANI comparisons. [file spectrum.04017-23-s0010.xlsx]

## Sheet: Legends
Table	Legend
Table S1	Metadata of reference genomes used in this study.
Table S2	Naming and coloring schema, along with GTDB reuslts, of selected mapping reference genome set.
Table S3	Pairwise Average Nucleotide Identoty (ANI) comparisons for reference genomes used in this study.
Table S4	Mapping statistics for all metagenomes mapped to the concatenated reference genome set.
Table S5	Haemophilus parainfluenzae functional enrichment test reuslts.
Table S6	Haemophilus sp. HMT-036 vs H. haemolyticus NCBI COG20 functional enrichment test reuslts.
Table S7	Haemophilus sp. HMT-036 vs H. haemolyticus KEGG metabolic pathway enrichment test reuslts.
Table S8	Gene, genome and species-level coverage data for Oad and Bio genes.

## Sheet: Table S1 Ref. genome metadata
#Organism Name	Genus	Species	Serotype	Organism Groups	Strain	BioSample	BioProject	Assembly	Level	Size(Mb)	GC%	Replicons	WGS	Scaffolds	CDS	Release Date	GenBank FTP	RefSeq FTP	Genes	Host	Modify Date	other RNA	Pseudogene	RefSeq category	rRNA	tRNA
Haemophilus aegyptius	Haemophilus	aegyptius	NA	Bacteria;Proteobacteria;Gammaproteobacteria	NCTC8135	SAMEA4557826	PRJEB6403	GCA_900450755.1	Contig	1.92296	38.1		UGHG01	3	1747	2018-07-30T00:00:00Z	ftp://ftp.ncbi.nlm.nih.gov/genomes/all/GCA/900/450/755/GCA_900450755.1_46514_C02	ftp://ftp.ncbi.nlm.nih.gov/genomes/all/GCF/900/450/755/GCF_900450755.1_46514_C02	1920	human	2021-09-04T00:00:00Z	4	80		25	64
Haemophilus aegyptius	Haemophilus	aegyptius	NA	Bacteria;Proteobacteria;Gammaproteobacteria	CCUG 628	SAMN05219235	PRJNA302716	GCA_001679305.1	Scaffold	1.85641	37.9		LZPG01	21	1731	2016-07-05T00:00:00Z	ftp://ftp.ncbi.nlm.nih.gov/genomes/all/GCA/001/679/305/GCA_001679305.1_ASM167930v1	ftp://ftp.ncbi.nlm.nih.gov/genomes/all/GCF/001/679/305/GCF_001679305.1_ASM167930v1	1862	Unknown	2021-07-23T00:00:00Z	4	78		4	45
Haemophilus aegyptius	Haemophilus	aegyptius	NA	Bacteria;Proteobacteria;Gammaproteobacteria	CCUG 26840	SAMN05219236	PRJNA302716	GCA_001679335.1	Scaffold	1.92618	38.1		LZPH01	32	1816	2016-07-05T00:00:00Z	ftp://ftp.ncbi.nlm.nih.gov/genomes/all/GCA/001/679/335/GCA_001679335.1_ASM167933v1	ftp://ftp.ncbi.nlm.nih.gov/genomes/all/GCF/001/679/335/GCF_001679335.1_ASM167933v1	1961	Homo sapiens	2021-07-23T00:00:00Z	4	90		4	47
Haemophilus aegyptius	Haemophilus	aegyptius	NA	Bacteria;Proteobacteria;Gammaproteobacteria	NCTC8502	SAMEA4076725	PRJEB6403	GCA_900475885.1	Complete	1.99326	38.3	chromosome 1:NZ_LS483429.1/LS483429.1		1	1877	2018-06-17T00:00:00Z	ftp://ftp.ncbi.nlm.nih.gov/genomes/all/GCA/900/475/885/GCA_900475885.1_49595_C01	ftp://ftp.ncbi.nlm.nih.gov/genomes/all/GCF/900/475/885/GCF_900475885.1_49595_C01	2037	human	2021-12-15T00:00:00Z	4	81	representative	19	56
Haemophilus aegyptius	Haemophilus	aegyptius	NA	Bacteria;Proteobacteria;Gammaproteobacteria	FDAARGOS_1478	SAMN20888895	PRJNA231221	GCA_019930905.1	Complete	1.99327	38.3	chromosome:NZ_CP082857.1/CP082857.1		1	1877	2021-09-12T00:00:00Z	ftp://ftp.ncbi.nlm.nih.gov/genomes/all/GCA/019/930/905/GCA_019930905.1_ASM1993090v1	ftp://ftp.ncbi.nlm.nih.gov/genomes/all/GCF/019/930/905/GCF_019930905.1_ASM1993090v1	2044	human	2021-09-24T00:00:00Z	4	88		19	56
Haemophilus aegyptius	Haemophilus	aegyptius	NA	Bacteria;Proteobacteria;Gammaproteobacteria	NCTC8134	SAMEA26395168	PRJEB6403	GCA_900637765.1	Complete	1.99324	38.3	chromosome 1:NZ_LR134395.1/LR134395.1		1	1877	2018-12-19T00:00:00Z	ftp://ftp.ncbi.nlm.nih.gov/genomes/all/GCA/900/637/765/GCA_900637765.1_52579_G01	ftp://ftp.ncbi.nlm.nih.gov/genomes/all/GCF/900/637/765/GCF_900637765.1_52579_G01	2041	human	2021-12-16T00:00:00Z	4	85		19	56
Haemophilus aegyptius ATCC 11116	Haemophilus	aegyptius	NA	Bacteria;Proteobacteria;Gammaproteobacteria	ATCC 11116	SAMN00260259	PRJNA53049	GCA_000195005.1	Scaffold	1.96358	38.3		AFBC01	22	2020	2011-04-04T00:00:00Z	ftp://ftp.ncbi.nlm.nih.gov/genomes/all/GCA/000/195/005/GCA_000195005.1_ASM19500v1	ftp://ftp.ncbi.nlm.nih.gov/genomes/all/GCF/000/195/005/GCF_000195005.1_ASM19500v1	2072	Homo sapiens	2013-09-17T00:00:00Z	6	0		3	43
Haemophilus ducreyi	Haemophilus	ducreyi	NA	Bacteria;Proteobacteria;Gammaproteobacteria	CCUG 4438	SAMN06308731	PRJNA302716	GCA_002015155.1	Scaffold	1.53471	37.7		MUYD01	19	1375	2017-03-03T00:00:00Z	ftp://ftp.ncbi.nlm.nih.gov/genomes/all/GCA/002/015/155/GCA_002015155.1_ASM201515v1	ftp://ftp.ncbi.nlm.nih.gov/genomes/all/GCF/002/015/155/GCF_002015155.1_ASM201515v1	1513	Homo sapiens	2021-05-05T00:00:00Z	4	90		4	40
Haemophilus ducreyi	Haemophilus	ducreyi	NA	Bacteria;Proteobacteria;Gammaproteobacteria	ATCC 33940	SAMN02983000	PRJEB16819	GCA_900109315.1	Contig	1.57656	37.8		FOJC01	18	1422	2016-10-29T00:00:00Z	ftp://ftp.ncbi.nlm.nih.gov/genomes/all/GCA/900/109/315/GCA_900109315.1_IMG-taxon_2597490374_annotated_assembly	ftp://ftp.ncbi.nlm.nih.gov/genomes/all/GCF/900/109/315/GCF_900109315.1_IMG-taxon_2597490374_annotated_assembly	1559	human	2022-01-19T00:00:00Z	4	85		9	39
Haemophilus ducreyi	Haemophilus	ducreyi	NA	Bacteria;Proteobacteria;Gammaproteobacteria	VAN2	SAMN04632440	PRJNA318024	GCA_001647695.1	Complete	1.58962	37.9	chromosome:NZ_CP015425.1/CP015425.1		1	1402	2016-05-19T00:00:00Z	ftp://ftp.ncbi.nlm.nih.gov/genomes/all/GCA/001/647/695/GCA_001647695.1_ASM164769v1	ftp://ftp.ncbi.nlm.nih.gov/genomes/all/GCF/001/647/695/GCF_001647695.1_ASM164769v1	1552	Homo sapiens	2022-06-05T00:00:00Z	4	76	representative	19	51
Haemophilus ducreyi	Haemophilus	ducreyi	NA	Bacteria;Proteobacteria;Gammaproteobacteria	GHA9	SAMN04632449	PRJNA318024	GCA_001647915.1	Complete	1.7755	38.2	chromosome:NZ_CP015434.1/CP015434.1		1	1610	2016-05-19T00:00:00Z	ftp://ftp.ncbi.nlm.nih.gov/genomes/all/GCA/001/647/915/GCA_001647915.1_ASM164791v1	ftp://ftp.ncbi.nlm.nih.gov/genomes/all/GCF/001/647/915/GCF_001647915.1_ASM164791v1	1772	Homo sapiens	2022-06-05T00:00:00Z	4	89		19	50
Haemophilus ducreyi	Haemophilus	ducreyi	NA	Bacteria;Proteobacteria;Gammaproteobacteria	GHA8	SAMN04632448	PRJNA318024	GCA_001647895.1	Complete	1.76992	38.2	chromosome:NZ_CP015433.1/CP015433.1		1	1600	2016-05-19T00:00:00Z	ftp://ftp.ncbi.nlm.nih.gov/genomes/all/GCA/001/647/895/GCA_001647895.1_ASM164789v1	ftp://ftp.ncbi.nlm.nih.gov/genomes/all/GCF/001/647/895/GCF_001647895.1_ASM164789v1	1762	Homo sapiens	2022-06-05T00:00:00Z	4	89		19	50
Haemophilus ducreyi	Haemophilus	ducreyi	NA	Bacteria;Proteobacteria;Gammaproteobacteria	GHA5	SAMN04632447	PRJNA318024	GCA_001647875.1	Complete	1.73856	38.2	chromosome:NZ_CP015432.1/CP015432.1		1	1569	2016-05-19T00:00:00Z	ftp://ftp.ncbi.nlm.nih.gov/genomes/all/GCA/001/647/875/GCA_001647875.1_ASM164787v1	ftp://ftp.ncbi.nlm.nih.gov/genomes/all/GCF/001/647/875/GCF_001647875.1_ASM164787v1	1732	Homo sapiens	2022-06-05T00:00:00Z	4	91		19	49
Haemophilus ducreyi	Haemophilus	ducreyi	NA	Bacteria;Proteobacteria;Gammaproteobacteria	GHA3	SAMN04632446	PRJNA318024	GCA_001647855.1	Complete	1.73854	38.2	chromosome:NZ_CP015431.1/CP015431.1		1	1573	2016-05-19T00:00:00Z	ftp://ftp.ncbi.nlm.nih.gov/genomes/all/GCA/001/647/855/GCA_001647855.1_ASM164785v1	ftp://ftp.ncbi.nlm.nih.gov/genomes/all/GCF/001/647/855/GCF_001647855.1_ASM164785v1	1729	Homo sapiens	2022-06-05T00:00:00Z	4	84		19	49
Haemophilus ducreyi	Haemophilus	ducreyi	NA	Bacteria;Proteobacteria;Gammaproteobacteria	FDAARGOS_297	SAMN06173310	PRJNA231221	GCA_002208665.2	Complete	1.70131	38.2	chromosome:NZ_CP022037.2/CP022037.2		1	1534	2017-06-27T00:00:00Z	ftp://ftp.ncbi.nlm.nih.gov/genomes/all/GCA/002/208/665/GCA_002208665.2_ASM220866v2	ftp://ftp.ncbi.nlm.nih.gov/genomes/all/GCF/002/208/665/GCF_002208665.2_ASM220866v2	1691	Homo sapiens	2021-10-26T00:00:00Z	4	84		19	50
Haemophilus ducreyi	Haemophilus	ducreyi	NA	Bacteria;Proteobacteria;Gammaproteobacteria	VAN4	SAMN04632442	PRJNA318024	GCA_001647765.1	Complete	1.67305	38.1	chromosome:NZ_CP015427.1/CP015427.1		1	1493	2016-05-19T00:00:00Z	ftp://ftp.ncbi.nlm.nih.gov/genomes/all/GCA/001/647/765/GCA_001647765.1_ASM164776v1	ftp://ftp.ncbi.nlm.nih.gov/genomes/all/GCF/001/647/765/GCF_001647765.1_ASM164776v1	1653	Homo sapiens	2022-06-05T00:00:00Z	4	88		19	49
Haemophilus ducreyi	Haemophilus	ducreyi	NA	Bacteria;Proteobacteria;Gammaproteobacteria	VAN5	SAMN04632443	PRJNA318024	GCA_001647795.1	Complete	1.66748	38.1	chromosome:NZ_CP015428.1/CP015428.1		1	1485	2016-05-19T00:00:00Z	ftp://ftp.ncbi.nlm.nih.gov/genomes/all/GCA/001/647/795/GCA_001647795.1_ASM164779v1	ftp://ftp.ncbi.nlm.nih.gov/genomes/all/GCF/001/647/795/GCF_001647795.1_ASM164779v1	1643	Homo sapiens	2022-06-05T00:00:00Z	4	86		19	49
Haemophilus ducreyi	Haemophilus	ducreyi	NA	Bacteria;Proteobacteria;Gammaproteobacteria	VAN1	SAMN04632439	PRJNA318024	GCA_001647655.1	Complete	1.66745	38.1	chromosome:NZ_CP015424.1/CP015424.1		1	1484	2016-05-19T00:00:00Z	ftp://ftp.ncbi.nlm.nih.gov/genomes/all/GCA/001/647/655/GCA_001647655.1_ASM164765v1	ftp://ftp.ncbi.nlm.nih.gov/genomes/all/GCF/001/647/655/GCF_001647655.1_ASM164765v1	1642	Homo sapiens	2022-06-05T00:00:00Z	4	86		19	49
Haemophilus ducreyi	Haemophilus	ducreyi	NA	Bacteria;Proteobacteria;Gammaproteobacteria	VAN3	SAMN04632441	PRJNA318024	GCA_001647735.1	Complete	1.6671	38.1	chromosome:NZ_CP015426.1/CP015426.1		1	1483	2016-05-19T00:00:00Z	ftp://ftp.ncbi.nlm.nih.gov/genomes/all/GCA/001/647/735/GCA_001647735.1_ASM164773v1	ftp://ftp.ncbi.nlm.nih.gov/genomes/all/GCF/001/647/735/GCF_001647735.1_ASM164773v1	1641	Homo sapiens	2022-06-05T00:00:00Z	4	86		19	49
Haemophilus ducreyi	Haemophilus	ducreyi	NA	Bacteria;Proteobacteria;Gammaproteobacteria	GHA2	SAMN04632445	PRJNA318024	GCA_001647835.1	Complete	1.63424	37.9	chromosome:NZ_CP015430.1/CP015430.1		1	1413	2016-05-19T00:00:00Z	ftp://ftp.ncbi.nlm.nih.gov/genomes/all/GCA/001/647/835/GCA_001647835.1_ASM164783v1	ftp://ftp.ncbi.nlm.nih.gov/genomes/all/GCF/001/647/835/GCF_001647835.1_ASM164783v1	1585	Homo sapiens	2022-06-05T00:00:00Z	4	100		19	49
Haemophilus ducreyi	Haemophilus	ducreyi	NA	Bacteria;Proteobacteria;Gammaproteobacteria	GHA1	SAMN04632444	PRJNA318024	GCA_001647815.1	Complete	1.62216	37.9	chromosome:NZ_CP015429.1/CP015429.1		1	1422	2016-05-19T00:00:00Z	ftp://ftp.ncbi.nlm.nih.gov/genomes/all/GCA/001/647/815/GCA_001647815.1_ASM164781v1	ftp://ftp.ncbi.nlm.nih.gov/genomes/all/GCF/001/647/815/GCF_001647815.1_ASM164781v1	1574	Homo sapiens	2022-06-05T00:00:00Z	4	80		19	49
Haemophilus ducreyi	Haemophilus	ducreyi	NA	Bacteria;Proteobacteria;Gammaproteobacteria	NCTC11483	SAMEA4412686	PRJEB6403	GCA_900637315.1	Complete	1.59426	37.9	chromosome 1:NZ_LR134364.1/LR134364.1		1	1399	2018-12-19T00:00:00Z	ftp://ftp.ncbi.nlm.nih.gov/genomes/all/GCA/900/637/315/GCA_900637315.1_50618_G02	ftp://ftp.ncbi.nlm.nih.gov/genomes/all/GCF/900/637/315/GCF_900637315.1_50618_G02	1552	Homo sapiens	2021-12-16T00:00:00Z	4	81		19	49
Haemophilus ducreyi	Haemophilus	ducreyi	NA	Bacteria;Proteobacteria;Gammaproteobacteria	CIP 54.2	SAMN03271828	PRJNA270894	GCA_001043455.1	Chromosome	1.55775	38	chromosome:NZ_CP011229.1/CP011229.1		1	1355	2015-06-30T00:00:00Z	ftp://ftp.ncbi.nlm.nih.gov/genomes/all/GCA/001/043/455/GCA_001043455.1_ASM104345v1	ftp://ftp.ncbi.nlm.nih.gov/genomes/all/GCF/001/043/455/GCF_001043455.1_ASM104345v1	1517	Homo sapiens	2021-09-03T00:00:00Z	4	105		0	53
Haemophilus ducreyi	Haemophilus	ducreyi	NA	Bacteria;Proteobacteria;Gammaproteobacteria	6644	SAMN03271823	PRJNA270894	GCA_001043335.1	Chromosome	1.76652	38.7	chromosome:NZ_CP011223.1/CP011223.1		1	1588	2015-06-30T00:00:00Z	ftp://ftp.ncbi.nlm.nih.gov/genomes/all/GCA/001/043/335/GCA_001043335.1_ASM104333v1	ftp://ftp.ncbi.nlm.nih.gov/genomes/all/GCF/001/043/335/GCF_001043335.1_ASM104333v1	1769	Homo sapiens	2021-09-03T00:00:00Z	4	131		0	46
Haemophilus ducreyi	Haemophilus	ducreyi	NA	Bacteria;Proteobacteria;Gammaproteobacteria	82-029362	SAMN03271822	PRJNA270894	GCA_001043315.1	Chromosome	1.66815	38.3	chromosome:NZ_CP011222.1/CP011222.1		1	1480	2015-06-30T00:00:00Z	ftp://ftp.ncbi.nlm.nih.gov/genomes/all/GCA/001/043/315/GCA_001043315.1_ASM104331v1	ftp://ftp.ncbi.nlm.nih.gov/genomes/all/GCF/001/043/315/GCF_001043315.1_ASM104331v1	1652	Homo sapiens	2021-09-03T00:00:00Z	4	116		0	52
Haemophilus ducreyi	Haemophilus	ducreyi	NA	Bacteria;Proteobacteria;Gammaproteobacteria	HMC46	SAMN03271825	PRJNA270894	GCA_001043375.1	Chromosome	1.66195	38.5	chromosome:NZ_CP011225.1/CP011225.1		1	1494	2015-06-30T00:00:00Z	ftp://ftp.ncbi.nlm.nih.gov/genomes/all/GCA/001/043/375/GCA_001043375.1_ASM104337v1	ftp://ftp.ncbi.nlm.nih.gov/genomes/all/GCF/001/043/375/GCF_001043375.1_ASM104337v1	1666	Homo sapiens	2021-12-10T00:00:00Z	3	119		0	50
Haemophilus ducreyi	Haemophilus	ducreyi	NA	Bacteria;Proteobacteria;Gammaproteobacteria	HD183	SAMN03271824	PRJNA270894	GCA_001043355.1	Chromosome	1.70256	38.7	chromosome:NZ_CP011224.1/CP011224.1		1	1519	2015-06-30T00:00:00Z	ftp://ftp.ncbi.nlm.nih.gov/genomes/all/GCA/001/043/355/GCA_001043355.1_ASM104335v1	ftp://ftp.ncbi.nlm.nih.gov/genomes/all/GCF/001/043/355/GCF_001043355.1_ASM104335v1	1692	Homo sapiens	2021-09-03T00:00:00Z	4	116		0	53
Haemophilus ducreyi	Haemophilus	ducreyi	NA	Bacteria;Proteobacteria;Gammaproteobacteria	NZS2	SAMN03271818	PRJNA270894	GCA_001043195.1	Chromosome	1.6516	38.2	chromosome:NZ_CP011219.1/CP011219.1		1	1464	2015-06-30T00:00:00Z	ftp://ftp.ncbi.nlm.nih.gov/genomes/all/GCA/001/043/195/GCA_001043195.1_ASM104319v1	ftp://ftp.ncbi.nlm.nih.gov/genomes/all/GCF/001/043/195/GCF_001043195.1_ASM104319v1	1633	Homo sapiens	2021-09-03T00:00:00Z	4	113		0	52
Haemophilus ducreyi	Haemophilus	ducreyi	NA	Bacteria;Proteobacteria;Gammaproteobacteria	NZS3	SAMN03271819	PRJNA270894	GCA_001043235.1	Chromosome	1.65268	38.2	chromosome:NZ_CP011220.1/CP011220.1		1	1469	2015-06-30T00:00:00Z	ftp://ftp.ncbi.nlm.nih.gov/genomes/all/GCA/001/043/235/GCA_001043235.1_ASM104323v1	ftp://ftp.ncbi.nlm.nih.gov/genomes/all/GCF/001/043/235/GCF_001043235.1_ASM104323v1	1627	Homo sapiens	2021-09-03T00:00:00Z	4	102		0	52
Haemophilus ducreyi	Haemophilus	ducreyi	NA	Bacteria;Proteobacteria;Gammaproteobacteria	33921	SAMN03271827	PRJNA270894	GCA_001043435.1	Chromosome	1.62555	38.1	chromosome:NZ_CP011228.1/CP011228.1		1	1434	2015-06-30T00:00:00Z	ftp://ftp.ncbi.nlm.nih.gov/genomes/all/GCA/001/043/435/GCA_001043435.1_ASM104343v1	ftp://ftp.ncbi.nlm.nih.gov/genomes/all/GCF/001/043/435/GCF_001043435.1_ASM104343v1	1593	Homo sapiens	2021-09-03T00:00:00Z	4	103		0	52
Haemophilus ducreyi	Haemophilus	ducreyi	NA	Bacteria;Proteobacteria;Gammaproteobacteria	NZS4	SAMN03271820	PRJNA270894	GCA_001043275.1	Chromosome	1.63525	38.3	chromosome:NZ_CP011221.1/CP011221.1		1	1448	2015-06-30T00:00:00Z	ftp://ftp.ncbi.nlm.nih.gov/genomes/all/GCA/001/043/275/GCA_001043275.1_ASM104327v1	ftp://ftp.ncbi.nlm.nih.gov/genomes/all/GCF/001/043/275/GCF_001043275.1_ASM104327v1	1603	Homo sapiens	2021-09-03T00:00:00Z	4	100		0	51
Haemophilus ducreyi	Haemophilus	ducreyi	NA	Bacteria;Proteobacteria;Gammaproteobacteria	NZS1	SAMN03271817	PRJNA270894	GCA_001043155.1	Chromosome	1.63156	38.3	chromosome:NZ_CP011218.1/CP011218.1		1	1453	2015-06-30T00:00:00Z	ftp://ftp.ncbi.nlm.nih.gov/genomes/all/GCA/001/043/155/GCA_001043155.1_ASM104315v1	ftp://ftp.ncbi.nlm.nih.gov/genomes/all/GCF/001/043/155/GCF_001043155.1_ASM104315v1	1611	Homo sapiens	2021-09-03T00:00:00Z	4	104		0	50
Haemophilus ducreyi	Haemophilus	ducreyi	NA	Bacteria;Proteobacteria;Gammaproteobacteria	DMC64	SAMN03271829	PRJNA270894	GCA_001043475.1	Chromosome	1.5966	38.1	chromosome:NZ_CP011230.1/CP011230.1		1	1408	2015-06-30T00:00:00Z	ftp://ftp.ncbi.nlm.nih.gov/genomes/all/GCA/001/043/475/GCA_001043475.1_ASM104347v1	ftp://ftp.ncbi.nlm.nih.gov/genomes/all/GCF/001/043/475/GCF_001043475.1_ASM104347v1	1563	Homo sapiens	2021-09-03T00:00:00Z	4	98		0	53
Haemophilus ducreyi	Haemophilus	ducreyi	NA	Bacteria;Proteobacteria;Gammaproteobacteria	HMC56	SAMN03271826	PRJNA270894	GCA_001043395.1	Chromosome	1.62487	38.3	chromosome:NZ_CP011226.1/CP011226.1		1	1459	2015-06-30T00:00:00Z	ftp://ftp.ncbi.nlm.nih.gov/genomes/all/GCA/001/043/395/GCA_001043395.1_ASM104339v1	ftp://ftp.ncbi.nlm.nih.gov/genomes/all/GCF/001/043/395/GCF_001043395.1_ASM104339v1	1596	Homo sapiens	2021-12-10T00:00:00Z	4	83		0	50
Haemophilus ducreyi	Haemophilus	ducreyi	NA	Bacteria;Proteobacteria;Gammaproteobacteria	NZV1	SAMN03271821	PRJNA270894	GCA_001043415.1	Chromosome	1.59294	38.4	chromosome:NZ_CP011227.1/CP011227.1		1	1419	2015-06-30T00:00:00Z	ftp://ftp.ncbi.nlm.nih.gov/genomes/all/GCA/001/043/415/GCA_001043415.1_ASM104341v1	ftp://ftp.ncbi.nlm.nih.gov/genomes/all/GCF/001/043/415/GCF_001043415.1_ASM104341v1	1580	Homo sapiens	2021-12-10T00:00:00Z	4	110		0	47
Haemophilus ducreyi	Haemophilus	ducreyi	NA	Bacteria;Proteobacteria;Gammaproteobacteria	DMC111	SAMN03271830	PRJNA270894	GCA_001043495.1	Chromosome	1.5741	38.1	chromosome:NZ_CP011231.1/CP011231.1		1	1392	2015-06-30T00:00:00Z	ftp://ftp.ncbi.nlm.nih.gov/genomes/all/GCA/001/043/495/GCA_001043495.1_ASM104349v1	ftp://ftp.ncbi.nlm.nih.gov/genomes/all/GCF/001/043/495/GCF_001043495.1_ASM104349v1	1541	Homo sapiens	2021-09-03T00:00:00Z	4	93		0	52
Haemophilus ducreyi	Haemophilus	ducreyi	NA	Bacteria;Proteobacteria;Gammaproteobacteria	AUSPNG1	SAMN04240434	PRJNA301153	GCA_001465235.1	Contig	1.72763	38.0094	plasmid PB1000:NZ_CM004377.1/CM004377.1	LMZZ01	27	1575	2015-12-10T00:00:00Z	ftp://ftp.ncbi.nlm.nih.gov/genomes/all/GCA/001/465/235/GCA_001465235.1_ASM146523v1	ftp://ftp.ncbi.nlm.nih.gov/genomes/all/GCF/001/465/235/GCF_001465235.1_ASM146523v1	1724	Homo sapiens	2022-02-16T00:00:00Z	5	90		8	46
Haemophilus ducreyi 35000HP	Haemophilus	ducreyi	NA	Bacteria;Proteobacteria;Gammaproteobacteria	35000HP	SAMN02604087	PRJNA38	GCA_000007945.1	Complete	1.69895	38.2	chromosome:NC_002940.2/AE017143.1		1	1529	2001-10-24T00:00:00Z	ftp://ftp.ncbi.nlm.nih.gov/genomes/all/GCA/000/007/945/GCA_000007945.1_ASM794v1	ftp://ftp.ncbi.nlm.nih.gov/genomes/all/GCF/000/007/945/GCF_000007945.1_ASM794v1	1686	human	2022-03-04T00:00:00Z	4	86		19	48
Haemophilus haemolyticus	Haemophilus	haemolyticus	NA	Bacteria;Proteobacteria;Gammaproteobacteria	ATCC 33390	SAMN03217754	PRJNA268281	GCA_004368535.1	Contig	1.82836	38.6		JTLY01	14	1679	2019-03-25T00:00:00Z	ftp://ftp.ncbi.nlm.nih.gov/genomes/all/GCA/004/368/535/GCA_004368535.1_ASM436853v1	ftp://ftp.ncbi.nlm.nih.gov/genomes/all/GCF/004/368/535/GCF_004368535.1_ASM436853v1	1763	Homo sapiens	2022-04-08T00:00:00Z	4	22		4	54
Haemophilus haemolyticus	Haemophilus	haemolyticus	NA	Bacteria;Proteobacteria;Gammaproteobacteria	CCUG 12834	SAMN05043237	PRJNA302716	GCA_001679045.1	Scaffold	1.82702	38.6		LYCK01	18	1686	2016-07-05T00:00:00Z	ftp://ftp.ncbi.nlm.nih.gov/genomes/all/GCA/001/679/045/GCA_001679045.1_ASM167904v1	ftp://ftp.ncbi.nlm.nih.gov/genomes/all/GCF/001/679/045/GCF_001679045.1_ASM167904v1	1770	Homo sapiens	2021-06-25T00:00:00Z	4	22		8	50
Haemophilus haemolyticus	Haemophilus	haemolyticus	NA	Bacteria;Proteobacteria;Gammaproteobacteria	M19066	SAMN09704940	PRJNA428178	GCA_003494695.1	Contig	1.84508	38.5		QQHH01	15	1727	2018-09-07T00:00:00Z	ftp://ftp.ncbi.nlm.nih.gov/genomes/all/GCA/003/494/695/GCA_003494695.1_ASM349469v1	ftp://ftp.ncbi.nlm.nih.gov/genomes/all/GCF/003/494/695/GCF_003494695.1_ASM349469v1	1828	Homo sapiens	2022-02-27T00:00:00Z	4	26		18	53
Haemophilus haemolyticus	Haemophilus	haemolyticus	NA	Bacteria;Proteobacteria;Gammaproteobacteria	65151 B Hi-4	SAMN10537231	PRJNA509094	GCA_006439165.1	Contig	1.89757	38.2		SDPF01	13	1731	2019-06-24T00:00:00Z	ftp://ftp.ncbi.nlm.nih.gov/genomes/all/GCA/006/439/165/GCA_006439165.1_ASM643916v1	ftp://ftp.ncbi.nlm.nih.gov/genomes/all/GCF/006/439/165/GCF_006439165.1_ASM643916v1	1831	Homo sapiens	2021-08-03T00:00:00Z	4	31		16	49
Haemophilus haemolyticus	Haemophilus	haemolyticus	NA	Bacteria;Proteobacteria;Gammaproteobacteria	60971 B Hi-3	SAMN10537217	PRJNA509094	GCA_006439235.1	Contig	1.89516	38.2		SDPC01	13	1731	2019-06-24T00:00:00Z	ftp://ftp.ncbi.nlm.nih.gov/genomes/all/GCA/006/439/235/GCA_006439235.1_ASM643923v1	ftp://ftp.ncbi.nlm.nih.gov/genomes/all/GCF/006/439/235/GCF_006439235.1_ASM643923v1	1826	Homo sapiens	2021-08-03T00:00:00Z	4	31		10	50
Haemophilus haemolyticus	Haemophilus	haemolyticus	NA	Bacteria;Proteobacteria;Gammaproteobacteria	M26160	SAMN09704960	PRJNA428178	GCA_003494485.1	Contig	1.91068	38.4		QQIB01	20	1787	2018-09-07T00:00:00Z	ftp://ftp.ncbi.nlm.nih.gov/genomes/all/GCA/003/494/485/GCA_003494485.1_ASM349448v1	ftp://ftp.ncbi.nlm.nih.gov/genomes/all/GCF/003/494/485/GCF_003494485.1_ASM349448v1	1868	Homo sapiens	2022-02-27T00:00:00Z	4	14		11	52
Haemophilus haemolyticus	Haemophilus	haemolyticus	NA	Bacteria;Proteobacteria;Gammaproteobacteria	M26157	SAMN09704959	PRJNA428178	GCA_003494105.1	Contig	1.87251	38.3		QQIX01	16	1703	2018-09-07T00:00:00Z	ftp://ftp.ncbi.nlm.nih.gov/genomes/all/GCA/003/494/105/GCA_003494105.1_ASM349410v1	ftp://ftp.ncbi.nlm.nih.gov/genomes/all/GCF/003/494/105/GCF_003494105.1_ASM349410v1	1813	Homo sapiens	2022-02-27T00:00:00Z	4	42		12	52
Haemophilus haemolyticus	Haemophilus	haemolyticus	NA	Bacteria;Proteobacteria;Gammaproteobacteria	M11818	SAMN09704939	PRJNA428178	GCA_003494635.1	Contig	1.96188	38.3		QQHN01	17	1788	2018-09-07T00:00:00Z	ftp://ftp.ncbi.nlm.nih.gov/genomes/all/GCA/003/494/635/GCA_003494635.1_ASM349463v1	ftp://ftp.ncbi.nlm.nih.gov/genomes/all/GCF/003/494/635/GCF_003494635.1_ASM349463v1	1888	Homo sapiens	2022-02-27T00:00:00Z	4	31		11	54
Haemophilus haemolyticus	Haemophilus	haemolyticus	NA	Bacteria;Proteobacteria;Gammaproteobacteria	M19080	SAMN09704943	PRJNA428178	GCA_003494285.1	Contig	1.94519	38.3		QQIL01	14	1795	2018-09-07T00:00:00Z	ftp://ftp.ncbi.nlm.nih.gov/genomes/all/GCA/003/494/285/GCA_003494285.1_ASM349428v1	ftp://ftp.ncbi.nlm.nih.gov/genomes/all/GCF/003/494/285/GCF_003494285.1_ASM349428v1	1910	Homo sapiens	2022-02-27T00:00:00Z	4	36		23	52
Haemophilus haemolyticus	Haemophilus	haemolyticus	NA	Bacteria;Proteobacteria;Gammaproteobacteria	C2001002324	SAMN09011143	PRJNA454666	GCA_003252655.1	Contig	1.88218	38.2		QEPL01	20	1732	2018-06-19T00:00:00Z	ftp://ftp.ncbi.nlm.nih.gov/genomes/all/GCA/003/252/655/GCA_003252655.1_ASM325265v1	ftp://ftp.ncbi.nlm.nih.gov/genomes/all/GCF/003/252/655/GCF_003252655.1_ASM325265v1	1824	Homo sapiens	2022-04-06T00:00:00Z	4	22		14	52
Haemophilus haemolyticus	Haemophilus	haemolyticus	NA	Bacteria;Proteobacteria;Gammaproteobacteria	M26164	SAMN09704962	PRJNA428178	GCA_003494525.1	Contig	1.81237	38.5		QQHY01	14	1721	2018-09-07T00:00:00Z	ftp://ftp.ncbi.nlm.nih.gov/genomes/all/GCA/003/494/525/GCA_003494525.1_ASM349452v1	ftp://ftp.ncbi.nlm.nih.gov/genomes/all/GCF/003/494/525/GCF_003494525.1_ASM349452v1	1805	Homo sapiens	2022-02-27T00:00:00Z	4	13		14	53
Haemophilus haemolyticus	Haemophilus	haemolyticus	NA	Bacteria;Proteobacteria;Gammaproteobacteria	M25342	SAMN09704957	PRJNA428178	GCA_003493465.1	Contig	1.86569	38.3		QQKH01	22	1726	2018-09-07T00:00:00Z	ftp://ftp.ncbi.nlm.nih.gov/genomes/all/GCA/003/493/465/GCA_003493465.1_ASM349346v1	ftp://ftp.ncbi.nlm.nih.gov/genomes/all/GCF/003/493/465/GCF_003493465.1_ASM349346v1	1820	Homo sapiens	2022-02-27T00:00:00Z	4	26		12	52
Haemophilus haemolyticus	Haemophilus	haemolyticus	NA	Bacteria;Proteobacteria;Gammaproteobacteria	M28908	SAMN09704969	PRJNA428178	GCA_003494545.1	Contig	1.75807	38.6		QQHW01	15	1624	2018-09-07T00:00:00Z	ftp://ftp.ncbi.nlm.nih.gov/genomes/all/GCA/003/494/545/GCA_003494545.1_ASM349454v1	ftp://ftp.ncbi.nlm.nih.gov/genomes/all/GCF/003/494/545/GCF_003494545.1_ASM349454v1	1706	Homo sapiens	2022-02-27T00:00:00Z	4	13		13	52
Haemophilus haemolyticus	Haemophilus	haemolyticus	NA	Bacteria;Proteobacteria;Gammaproteobacteria	M19099	SAMN09704944	PRJNA428178	GCA_003490935.1	Contig	1.87459	38.4		QQGD01	21	1749	2018-09-07T00:00:00Z	ftp://ftp.ncbi.nlm.nih.gov/genomes/all/GCA/003/490/935/GCA_003490935.1_ASM349093v1	ftp://ftp.ncbi.nlm.nih.gov/genomes/all/GCF/003/490/935/GCF_003490935.1_ASM349093v1	1857	Homo sapiens	2022-02-27T00:00:00Z	4	32		18	54
Haemophilus haemolyticus	Haemophilus	haemolyticus	NA	Bacteria;Proteobacteria;Gammaproteobacteria	M26156	SAMN09704958	PRJNA428178	GCA_003490655.1	Contig	1.75899	38.5		QQGV01	10	1627	2018-09-07T00:00:00Z	ftp://ftp.ncbi.nlm.nih.gov/genomes/all/GCA/003/490/655/GCA_003490655.1_ASM349065v1	ftp://ftp.ncbi.nlm.nih.gov/genomes/all/GCF/003/490/655/GCF_003490655.1_ASM349065v1	1708	Homo sapiens	2022-02-27T00:00:00Z	4	14		11	52
Haemophilus haemolyticus	Haemophilus	haemolyticus	NA	Bacteria;Proteobacteria;Gammaproteobacteria	M19071	SAMN09704941	PRJNA428178	GCA_003493965.1	Contig	1.91416	38.3		QQJF01	21	1744	2018-09-07T00:00:00Z	ftp://ftp.ncbi.nlm.nih.gov/genomes/all/GCA/003/493/965/GCA_003493965.1_ASM349396v1	ftp://ftp.ncbi.nlm.nih.gov/genomes/all/GCF/003/493/965/GCF_003493965.1_ASM349396v1	1850	Homo sapiens	2022-02-27T00:00:00Z	4	34		17	51
Haemophilus haemolyticus	Haemophilus	haemolyticus	NA	Bacteria;Proteobacteria;Gammaproteobacteria	M26174	SAMN09704966	PRJNA428178	GCA_003493245.1	Contig	1.97493	38.8		QQKS01	23	1926	2018-09-07T00:00:00Z	ftp://ftp.ncbi.nlm.nih.gov/genomes/all/GCA/003/493/245/GCA_003493245.1_ASM349324v1	ftp://ftp.ncbi.nlm.nih.gov/genomes/all/GCF/003/493/245/GCF_003493245.1_ASM349324v1	2023	Homo sapiens	2022-02-27T00:00:00Z	4	25		16	52
Haemophilus haemolyticus	Haemophilus	haemolyticus	NA	Bacteria;Proteobacteria;Gammaproteobacteria	M19155	SAMN09704948	PRJNA428178	GCA_003490305.1	Contig	1.90488	38.5		QQIA01	30	1727	2018-09-07T00:00:00Z	ftp://ftp.ncbi.nlm.nih.gov/genomes/all/GCA/003/490/305/GCA_003490305.1_ASM349030v1	ftp://ftp.ncbi.nlm.nih.gov/genomes/all/GCF/003/490/305/GCF_003490305.1_ASM349030v1	1837	Homo sapiens	2022-02-27T00:00:00Z	4	32		21	53
Haemophilus haemolyticus	Haemophilus	haemolyticus	NA	Bacteria;Proteobacteria;Gammaproteobacteria	M19135	SAMN09704946	PRJNA428178	GCA_003494195.1	Contig	1.94739	38.4		QQIS01	24	1792	2018-09-07T00:00:00Z	ftp://ftp.ncbi.nlm.nih.gov/genomes/all/GCA/003/494/195/GCA_003494195.1_ASM349419v1	ftp://ftp.ncbi.nlm.nih.gov/genomes/all/GCF/003/494/195/GCF_003494195.1_ASM349419v1	1897	Homo sapiens	2022-02-27T00:00:00Z	4	34		15	52
Haemophilus haemolyticus	Haemophilus	haemolyticus	NA	Bacteria;Proteobacteria;Gammaproteobacteria	HI2028	SAMN03217745	PRJNA268277	GCA_004368395.1	Contig	1.84873	38.5		JTLX01	17	1706	2019-03-25T00:00:00Z	ftp://ftp.ncbi.nlm.nih.gov/genomes/all/GCA/004/368/395/GCA_004368395.1_ASM436839v1	ftp://ftp.ncbi.nlm.nih.gov/genomes/all/GCF/004/368/395/GCF_004368395.1_ASM436839v1	1794	Homo sapiens	2022-04-08T00:00:00Z	4	19		12	53
Haemophilus haemolyticus	Haemophilus	haemolyticus	NA	Bacteria;Proteobacteria;Gammaproteobacteria	65117 B Hi-3	SAMN10537228	PRJNA509094	GCA_006439285.1	Contig	1.92938	38.2		SDPE01	16	1792	2019-06-24T00:00:00Z	ftp://ftp.ncbi.nlm.nih.gov/genomes/all/GCA/006/439/285/GCA_006439285.1_ASM643928v1	ftp://ftp.ncbi.nlm.nih.gov/genomes/all/GCF/006/439/285/GCF_006439285.1_ASM643928v1	1895	Homo sapiens	2021-08-03T00:00:00Z	4	38		11	50
Haemophilus haemolyticus	Haemophilus	haemolyticus	NA	Bacteria;Proteobacteria;Gammaproteobacteria	M19122	SAMN09704945	PRJNA428178	GCA_003493365.1	Contig	1.97908	38.6		QQKM01	31	1869	2018-09-07T00:00:00Z	ftp://ftp.ncbi.nlm.nih.gov/genomes/all/GCA/003/493/365/GCA_003493365.1_ASM349336v1	ftp://ftp.ncbi.nlm.nih.gov/genomes/all/GCF/003/493/365/GCF_003493365.1_ASM349336v1	1977	Homo sapiens	2022-02-27T00:00:00Z	4	29		22	53
Haemophilus haemolyticus	Haemophilus	haemolyticus	NA	Bacteria;Proteobacteria;Gammaproteobacteria	M19140	SAMN09704947	PRJNA428178	GCA_003490235.1	Contig	1.91258	38.3		QQIR01	32	1736	2018-09-07T00:00:00Z	ftp://ftp.ncbi.nlm.nih.gov/genomes/all/GCA/003/490/235/GCA_003490235.1_ASM349023v1	ftp://ftp.ncbi.nlm.nih.gov/genomes/all/GCF/003/490/235/GCF_003490235.1_ASM349023v1	1858	Homo sapiens	2022-02-27T00:00:00Z	4	50		16	52
Haemophilus haemolyticus	Haemophilus	haemolyticus	NA	Bacteria;Proteobacteria;Gammaproteobacteria	M26166	SAMN09704963	PRJNA428178	GCA_003492745.1	Contig	1.99267	38.7		QQLP01	43	1862	2018-09-07T00:00:00Z	ftp://ftp.ncbi.nlm.nih.gov/genomes/all/GCA/003/492/745/GCA_003492745.1_ASM349274v1	ftp://ftp.ncbi.nlm.nih.gov/genomes/all/GCF/003/492/745/GCF_003492745.1_ASM349274v1	1983	Homo sapiens	2022-02-27T00:00:00Z	4	36		28	53
Haemophilus haemolyticus	Haemophilus	haemolyticus	NA	Bacteria;Proteobacteria;Gammaproteobacteria	M26173	SAMN09704965	PRJNA428178	GCA_003490485.1	Contig	1.94557	38.4		QQHG01	19	1815	2018-09-07T00:00:00Z	ftp://ftp.ncbi.nlm.nih.gov/genomes/all/GCA/003/490/485/GCA_003490485.1_ASM349048v1	ftp://ftp.ncbi.nlm.nih.gov/genomes/all/GCF/003/490/485/GCF_003490485.1_ASM349048v1	1918	Homo sapiens	2022-02-27T00:00:00Z	4	29		18	52
Haemophilus haemolyticus	Haemophilus	haemolyticus	NA	Bacteria;Proteobacteria;Gammaproteobacteria	60982 B Hi-1	SAMN10537218	PRJNA509094	GCA_006439215.1	Contig	1.92167	38.3		SDPD01	13	1817	2019-06-24T00:00:00Z	ftp://ftp.ncbi.nlm.nih.gov/genomes/all/GCA/006/439/215/GCA_006439215.1_ASM643921v1	ftp://ftp.ncbi.nlm.nih.gov/genomes/all/GCF/006/439/215/GCF_006439215.1_ASM643921v1	1915	Homo sapiens	2021-08-03T00:00:00Z	4	24		17	53
Haemophilus haemolyticus	Haemophilus	haemolyticus	NA	Bacteria;Proteobacteria;Gammaproteobacteria	60824 B Hi-4	SAMN10537215	PRJNA509094	GCA_006439315.1	Contig	1.98099	38.3		SDPB01	25	1857	2019-06-24T00:00:00Z	ftp://ftp.ncbi.nlm.nih.gov/genomes/all/GCA/006/439/315/GCA_006439315.1_ASM643931v1	ftp://ftp.ncbi.nlm.nih.gov/genomes/all/GCF/006/439/315/GCF_006439315.1_ASM643931v1	1987	Homo sapiens	2021-08-03T00:00:00Z	4	62		13	51
Haemophilus haemolyticus	Haemophilus	haemolyticus	NA	Bacteria;Proteobacteria;Gammaproteobacteria	CCUG 39154	SAMN05225441	PRJNA302716	GCA_001679445.1	Scaffold	1.88018	38.3		LZOY01	12	1742	2016-07-05T00:00:00Z	ftp://ftp.ncbi.nlm.nih.gov/genomes/all/GCA/001/679/445/GCA_001679445.1_ASM167944v1	ftp://ftp.ncbi.nlm.nih.gov/genomes/all/GCF/001/679/445/GCF_001679445.1_ASM167944v1	1833	Homo sapiens	2021-07-23T00:00:00Z	4	32		6	49
Haemophilus haemolyticus	Haemophilus	haemolyticus	NA	Bacteria;Proteobacteria;Gammaproteobacteria	60819 B Hi-1	SAMN10537214	PRJNA509094	GCA_006439245.1	Contig	1.9158	38.3		SDPA01	13	1811	2019-06-24T00:00:00Z	ftp://ftp.ncbi.nlm.nih.gov/genomes/all/GCA/006/439/245/GCA_006439245.1_ASM643924v1	ftp://ftp.ncbi.nlm.nih.gov/genomes/all/GCF/006/439/245/GCF_006439245.1_ASM643924v1	1924	Homo sapiens	2021-08-03T00:00:00Z	4	42		17	50
Haemophilus haemolyticus	Haemophilus	haemolyticus	NA	Bacteria;Proteobacteria;Gammaproteobacteria	M19197	SAMN09704952	PRJNA428178	GCA_003492365.1	Contig	1.98599	38.4		QQMK01	37	1858	2018-09-07T00:00:00Z	ftp://ftp.ncbi.nlm.nih.gov/genomes/all/GCA/003/492/365/GCA_003492365.1_ASM349236v1	ftp://ftp.ncbi.nlm.nih.gov/genomes/all/GCF/003/492/365/GCF_003492365.1_ASM349236v1	1985	Homo sapiens	2022-02-27T00:00:00Z	4	45		21	57
Haemophilus haemolyticus	Haemophilus	haemolyticus	NA	Bacteria;Proteobacteria;Gammaproteobacteria	M19079	SAMN09704942	PRJNA428178	GCA_003490595.1	Contig	2.01037	38.5		QQGY01	36	1892	2018-09-07T00:00:00Z	ftp://ftp.ncbi.nlm.nih.gov/genomes/all/GCA/003/490/595/GCA_003490595.1_ASM349059v1	ftp://ftp.ncbi.nlm.nih.gov/genomes/all/GCF/003/490/595/GCF_003490595.1_ASM349059v1	2014	Homo sapiens	2022-02-27T00:00:00Z	4	39		23	56
Haemophilus haemolyticus	Haemophilus	haemolyticus	NA	Bacteria;Proteobacteria;Gammaproteobacteria	M19201	SAMN09704953	PRJNA428178	GCA_003494075.1	Contig	2.07967	38.5		QQIY01	38	1974	2018-09-07T00:00:00Z	ftp://ftp.ncbi.nlm.nih.gov/genomes/all/GCA/003/494/075/GCA_003494075.1_ASM349407v1	ftp://ftp.ncbi.nlm.nih.gov/genomes/all/GCF/003/494/075/GCF_003494075.1_ASM349407v1	2093	Homo sapiens	2022-02-27T00:00:00Z	4	44		17	54
Haemophilus haemolyticus	Haemophilus	haemolyticus	NA	Bacteria;Proteobacteria;Gammaproteobacteria	M26161	SAMN09704961	PRJNA428178	GCA_003493685.1	Contig	2.06516	38.6		QQJW01	42	1983	2018-09-07T00:00:00Z	ftp://ftp.ncbi.nlm.nih.gov/genomes/all/GCA/003/493/685/GCA_003493685.1_ASM349368v1	ftp://ftp.ncbi.nlm.nih.gov/genomes/all/GCF/003/493/685/GCF_003493685.1_ASM349368v1	2128	Homo sapiens	2022-02-27T00:00:00Z	4	64		21	56
Haemophilus haemolyticus	Haemophilus	haemolyticus	NA	Bacteria;Proteobacteria;Gammaproteobacteria	CCUG 24149	SAMN05214003	PRJNA302716	GCA_001679135.1	Contig	1.94181	38.3		LZDL01	31	1799	2016-07-05T00:00:00Z	ftp://ftp.ncbi.nlm.nih.gov/genomes/all/GCA/001/679/135/GCA_001679135.1_ASM167913v1	ftp://ftp.ncbi.nlm.nih.gov/genomes/all/GCF/001/679/135/GCF_001679135.1_ASM167913v1	1881	Homo sapiens	2021-12-07T00:00:00Z	4	24		3	51
Haemophilus haemolyticus	Haemophilus	haemolyticus	NA	Bacteria;Proteobacteria;Gammaproteobacteria	M19528	SAMN09704956	PRJNA428178	GCA_003494265.1	Contig	2.04169	38.5		QQIN01	40	1919	2018-09-07T00:00:00Z	ftp://ftp.ncbi.nlm.nih.gov/genomes/all/GCA/003/494/265/GCA_003494265.1_ASM349426v1	ftp://ftp.ncbi.nlm.nih.gov/genomes/all/GCF/003/494/265/GCF_003494265.1_ASM349426v1	2045	Homo sapiens	2022-02-27T00:00:00Z	4	47		21	54
Haemophilus haemolyticus	Haemophilus	haemolyticus	NA	Bacteria;Proteobacteria;Gammaproteobacteria	M19187	SAMN09704951	PRJNA428178	GCA_003493605.1	Contig	1.79511	38.4		QQKA01	29	1648	2018-09-07T00:00:00Z	ftp://ftp.ncbi.nlm.nih.gov/genomes/all/GCA/003/493/605/GCA_003493605.1_ASM349360v1	ftp://ftp.ncbi.nlm.nih.gov/genomes/all/GCF/003/493/605/GCF_003493605.1_ASM349360v1	1749	Homo sapiens	2022-02-27T00:00:00Z	4	26		19	52
Haemophilus haemolyticus	Haemophilus	haemolyticus	NA	Bacteria;Proteobacteria;Gammaproteobacteria	Haemophilus_haemolyticus_BgEED18	SAMEA5664360	PRJEB32184	GCA_901873495.1	Contig	1.77207	38.3		CABFLR01	27	1628	2021-02-13T00:00:00Z	ftp://ftp.ncbi.nlm.nih.gov/genomes/all/GCA/901/873/495/GCA_901873495.1_Haemophilus_haemolyticus_BgEED18	ftp://ftp.ncbi.nlm.nih.gov/genomes/all/GCF/901/873/495/GCF_901873495.1_Haemophilus_haemolyticus_BgEED18	1710		2022-02-24T00:00:00Z	4	25		6	47
Haemophilus haemolyticus	Haemophilus	haemolyticus	NA	Bacteria;Proteobacteria;Gammaproteobacteria	M19164	SAMN09704950	PRJNA428178	GCA_003491025.1	Contig	1.88256	38.4		QQFX01	45	1720	2018-09-07T00:00:00Z	ftp://ftp.ncbi.nlm.nih.gov/genomes/all/GCA/003/491/025/GCA_003491025.1_ASM349102v1	ftp://ftp.ncbi.nlm.nih.gov/genomes/all/GCF/003/491/025/GCF_003491025.1_ASM349102v1	1849	Homo sapiens	2022-02-27T00:00:00Z	4	42		28	55
Haemophilus haemolyticus	Haemophilus	haemolyticus	NA	Bacteria;Proteobacteria;Gammaproteobacteria	CCUG 15949	SAMN10537236	PRJNA509094	GCA_006439275.1	Contig	1.99123	38.1		SDPH01	43	1842	2019-06-24T00:00:00Z	ftp://ftp.ncbi.nlm.nih.gov/genomes/all/GCA/006/439/275/GCA_006439275.1_ASM643927v1	ftp://ftp.ncbi.nlm.nih.gov/genomes/all/GCF/006/439/275/GCF_006439275.1_ASM643927v1	1968	Homo sapiens	2021-08-03T00:00:00Z	4	67		10	45
Haemophilus haemolyticus	Haemophilus	haemolyticus	NA	Bacteria;Proteobacteria;Gammaproteobacteria	M26167	SAMN09704964	PRJNA428178	GCA_003493125.1	Contig	1.9756	38.3		QQKY01	50	1850	2018-09-07T00:00:00Z	ftp://ftp.ncbi.nlm.nih.gov/genomes/all/GCA/003/493/125/GCA_003493125.1_ASM349312v1	ftp://ftp.ncbi.nlm.nih.gov/genomes/all/GCF/003/493/125/GCF_003493125.1_ASM349312v1	1964	Homo sapiens	2022-02-27T00:00:00Z	4	43		15	52
Haemophilus haemolyticus	Haemophilus	haemolyticus	NA	Bacteria;Proteobacteria;Gammaproteobacteria	M26176	SAMN09704967	PRJNA428178	GCA_003493545.1	Contig	2.02682	38.6		QQKD01	46	1932	2018-09-07T00:00:00Z	ftp://ftp.ncbi.nlm.nih.gov/genomes/all/GCA/003/493/545/GCA_003493545.1_ASM349354v1	ftp://ftp.ncbi.nlm.nih.gov/genomes/all/GCF/003/493/545/GCF_003493545.1_ASM349354v1	2075	Homo sapiens	2022-02-27T00:00:00Z	4	67		16	56
Haemophilus haemolyticus	Haemophilus	haemolyticus	NA	Bacteria;Proteobacteria;Gammaproteobacteria	M19161	SAMN09704949	PRJNA428178	GCA_003494655.1	Contig	1.91514	38.4		QQHM01	55	1762	2018-09-07T00:00:00Z	ftp://ftp.ncbi.nlm.nih.gov/genomes/all/GCA/003/494/655/GCA_003494655.1_ASM349465v1	ftp://ftp.ncbi.nlm.nih.gov/genomes/all/GCF/003/494/655/GCF_003494655.1_ASM349465v1	1911	Homo sapiens	2022-02-27T00:00:00Z	4	58		29	58
Haemophilus haemolyticus	Haemophilus	haemolyticus	NA	Bacteria;Proteobacteria;Gammaproteobacteria	11P18	SAMN03580969	PRJNA282951	GCA_001008205.1	Contig	1.78581	38.4		LCTK01	40	1643	2015-05-15T00:00:00Z	ftp://ftp.ncbi.nlm.nih.gov/genomes/all/GCA/001/008/205/GCA_001008205.1_ASM100820v1	ftp://ftp.ncbi.nlm.nih.gov/genomes/all/GCF/001/008/205/GCF_001008205.1_ASM100820v1	1730	Homo sapiens	2021-12-02T00:00:00Z	4	33		4	46
Haemophilus haemolyticus	Haemophilus	haemolyticus	NA	Bacteria;Proteobacteria;Gammaproteobacteria	16-549009	SAMN10405313	PRJNA504773	GCA_004362455.1	Scaffold	1.84333	38.5		RWKG01	49	1749	2019-03-22T00:00:00Z	ftp://ftp.ncbi.nlm.nih.gov/genomes/all/GCA/004/362/455/GCA_004362455.1_ASM436245v1	ftp://ftp.ncbi.nlm.nih.gov/genomes/all/GCF/004/362/455/GCF_004362455.1_ASM436245v1	1827	Homo sapiens	2022-04-07T00:00:00Z	4	23		5	46
Haemophilus haemolyticus	Haemophilus	haemolyticus	NA	Bacteria;Proteobacteria;Gammaproteobacteria	CCUG 30218	SAMN10537237	PRJNA509094	GCA_006439145.1	Contig	1.98682	38.2		SDPI01	66	1852	2019-06-24T00:00:00Z	ftp://ftp.ncbi.nlm.nih.gov/genomes/all/GCA/006/439/145/GCA_006439145.1_ASM643914v1	ftp://ftp.ncbi.nlm.nih.gov/genomes/all/GCF/006/439/145/GCF_006439145.1_ASM643914v1	1972	Homo sapiens	2021-08-03T00:00:00Z	4	64		7	45
Haemophilus haemolyticus	Haemophilus	haemolyticus	NA	Bacteria;Proteobacteria;Gammaproteobacteria	CCUG 11096	SAMN10537235	PRJNA509094	GCA_006439155.1	Contig	1.93442	38.2		SDPG01	60	1779	2019-06-24T00:00:00Z	ftp://ftp.ncbi.nlm.nih.gov/genomes/all/GCA/006/439/155/GCA_006439155.1_ASM643915v1	ftp://ftp.ncbi.nlm.nih.gov/genomes/all/GCF/006/439/155/GCF_006439155.1_ASM643915v1	1898	Homo sapiens	2021-08-03T00:00:00Z	4	60		9	46
Haemophilus haemolyticus	Haemophilus	haemolyticus	NA	Bacteria;Proteobacteria;Gammaproteobacteria	CCUG30047	SAMN15447166	PRJNA644069	GCA_013401795.1	Contig	2.10077	38.5		JACBKA01	81	2017	2020-07-11T00:00:00Z	ftp://ftp.ncbi.nlm.nih.gov/genomes/all/GCA/013/401/795/GCA_013401795.1_ASM1340179v1	ftp://ftp.ncbi.nlm.nih.gov/genomes/all/GCF/013/401/795/GCF_013401795.1_ASM1340179v1	2145	Homo sapiens	2021-07-22T00:00:00Z	4	82		3	39
Haemophilus haemolyticus	Haemophilus	haemolyticus	NA	Bacteria;Proteobacteria;Gammaproteobacteria	S32F2	SAMN15447167	PRJNA644069	GCA_013401805.1	Contig	2.18577	38.5		JACBKB01	83	2080	2020-07-11T00:00:00Z	ftp://ftp.ncbi.nlm.nih.gov/genomes/all/GCA/013/401/805/GCA_013401805.1_ASM1340180v1	ftp://ftp.ncbi.nlm.nih.gov/genomes/all/GCF/013/401/805/GCF_013401805.1_ASM1340180v1	2278	Homo sapiens	2021-07-22T00:00:00Z	4	139		5	50
Haemophilus haemolyticus	Haemophilus	haemolyticus	NA	Bacteria;Proteobacteria;Gammaproteobacteria	1P26	SAMN03573808	PRJNA282677	GCA_001008215.1	Contig	1.8697	38.5		LCTI01	63	1779	2015-05-15T00:00:00Z	ftp://ftp.ncbi.nlm.nih.gov/genomes/all/GCA/001/008/215/GCA_001008215.1_ASM100821v1	ftp://ftp.ncbi.nlm.nih.gov/genomes/all/GCF/001/008/215/GCF_001008215.1_ASM100821v1	1884	Homo sapiens	2021-12-02T00:00:00Z	4	45		8	48
Haemophilus haemolyticus	Haemophilus	haemolyticus	NA	Bacteria;Proteobacteria;Gammaproteobacteria	PN24	SAMN10537251	PRJNA509094	GCA_006439115.1	Contig	1.93875	38.1		SDPK01	67	1778	2019-06-24T00:00:00Z	ftp://ftp.ncbi.nlm.nih.gov/genomes/all/GCA/006/439/115/GCA_006439115.1_ASM643911v1	ftp://ftp.ncbi.nlm.nih.gov/genomes/all/GCF/006/439/115/GCF_006439115.1_ASM643911v1	1906	Homo sapiens	2021-08-03T00:00:00Z	4	71		7	46
Haemophilus haemolyticus	Haemophilus	haemolyticus	NA	Bacteria;Proteobacteria;Gammaproteobacteria	PN24	SAMN15447168	PRJNA644069	GCA_013401825.1	Contig	1.93875	38.1		JACBKC01	67	1749	2020-07-11T00:00:00Z	ftp://ftp.ncbi.nlm.nih.gov/genomes/all/GCA/013/401/825/GCA_013401825.1_ASM1340182v1	ftp://ftp.ncbi.nlm.nih.gov/genomes/all/GCF/013/401/825/GCF_013401825.1_ASM1340182v1	1907	Homo sapiens	2021-07-22T00:00:00Z	4	101		7	46
Haemophilus haemolyticus	Haemophilus	haemolyticus	NA	Bacteria;Proteobacteria;Gammaproteobacteria	27P25	SAMN03573714	PRJNA282658	GCA_001008275.1	Contig	1.87616	38.2		LCTH01	63	1746	2015-05-15T00:00:00Z	ftp://ftp.ncbi.nlm.nih.gov/genomes/all/GCA/001/008/275/GCA_001008275.1_ASM100827v1	ftp://ftp.ncbi.nlm.nih.gov/genomes/all/GCF/001/008/275/GCF_001008275.1_ASM100827v1	1844	Homo sapiens	2021-12-02T00:00:00Z	4	41		6	47
Haemophilus haemolyticus	Haemophilus	haemolyticus	NA	Bacteria;Proteobacteria;Gammaproteobacteria	3P5	SAMN03573809	PRJNA282678	GCA_001008225.1	Contig	1.83639	38.4		LCTJ01	73	1705	2015-05-15T00:00:00Z	ftp://ftp.ncbi.nlm.nih.gov/genomes/all/GCA/001/008/225/GCA_001008225.1_ASM100822v1	ftp://ftp.ncbi.nlm.nih.gov/genomes/all/GCF/001/008/225/GCF_001008225.1_ASM100822v1	1796	Homo sapiens	2021-12-02T00:00:00Z	4	36		5	46
Haemophilus haemolyticus	Haemophilus	haemolyticus	NA	Bacteria;Proteobacteria;Gammaproteobacteria	CCUG 31732	SAMN10537238	PRJNA509094	GCA_006439125.1	Contig	1.89272	38.4		SDPJ01	80	1778	2019-06-24T00:00:00Z	ftp://ftp.ncbi.nlm.nih.gov/genomes/all/GCA/006/439/125/GCA_006439125.1_ASM643912v1	ftp://ftp.ncbi.nlm.nih.gov/genomes/all/GCF/006/439/125/GCF_006439125.1_ASM643912v1	1888	Homo sapiens	2021-08-03T00:00:00Z	4	49		9	48
Haemophilus haemolyticus	Haemophilus	haemolyticus	NA	Bacteria;Proteobacteria;Gammaproteobacteria	NCTC10839	SAMEA3905387	PRJEB6403	GCA_900477945.1	Complete	1.93464	38.5	chromosome 1:NZ_LS483458.1/LS483458.1		1	1757	2018-06-17T00:00:00Z	ftp://ftp.ncbi.nlm.nih.gov/genomes/all/GCA/900/477/945/GCA_900477945.1_45473_H02	ftp://ftp.ncbi.nlm.nih.gov/genomes/all/GCF/900/477/945/GCF_900477945.1_45473_H02	1859	Human infant	2021-12-15T00:00:00Z	4	19	representative	19	60
Haemophilus haemolyticus	Haemophilus	haemolyticus	NA	Bacteria;Proteobacteria;Gammaproteobacteria	M19346	SAMN09704955	PRJNA428178	GCA_003352385.1	Complete	1.97306	38.5	chromosome:NZ_CP031243.1/CP031243.1		1	1788	2018-08-01T00:00:00Z	ftp://ftp.ncbi.nlm.nih.gov/genomes/all/GCA/003/352/385/GCA_003352385.1_ASM335238v1	ftp://ftp.ncbi.nlm.nih.gov/genomes/all/GCF/003/352/385/GCF_003352385.1_ASM335238v1	1903	Homo sapiens	2022-04-10T00:00:00Z	4	34		19	58
Haemophilus haemolyticus	Haemophilus	haemolyticus	NA	Bacteria;Proteobacteria;Gammaproteobacteria	M19345	SAMN09704954	PRJNA428178	GCA_003351405.1	Complete	1.91632	38.5	chromosome:NZ_CP031240.1/CP031240.1		1	1731	2018-08-01T00:00:00Z	ftp://ftp.ncbi.nlm.nih.gov/genomes/all/GCA/003/351/405/GCA_003351405.1_ASM335140v1	ftp://ftp.ncbi.nlm.nih.gov/genomes/all/GCF/003/351/405/GCF_003351405.1_ASM335140v1	1855	Homo sapiens	2022-03-04T00:00:00Z	4	42		19	59
Haemophilus haemolyticus	Haemophilus	haemolyticus	NA	Bacteria;Proteobacteria;Gammaproteobacteria	2019-19	SAMD00251501	PRJDB10631	GCA_019973675.1	Complete	1.89531	38.5	chromosome:NZ_AP024093.1/AP024093.1		1	1755	2021-08-30T23:03:00Z	ftp://ftp.ncbi.nlm.nih.gov/genomes/all/GCA/019/973/675/GCA_019973675.1_ASM1997367v1	ftp://ftp.ncbi.nlm.nih.gov/genomes/all/GCF/019/973/675/GCF_019973675.1_ASM1997367v1	1861	Homo sapiens	2021-09-28T00:00:00Z	4	25		19	58
Haemophilus haemolyticus	Haemophilus	haemolyticus	NA	Bacteria;Proteobacteria;Gammaproteobacteria	M28486	SAMN09704968	PRJNA428178	GCA_003351625.1	Complete	1.82257	38.6	chromosome:NZ_CP031238.1/CP031238.1		1	1652	2018-08-01T00:00:00Z	ftp://ftp.ncbi.nlm.nih.gov/genomes/all/GCA/003/351/625/GCA_003351625.1_ASM335162v1	ftp://ftp.ncbi.nlm.nih.gov/genomes/all/GCF/003/351/625/GCF_003351625.1_ASM335162v1	1761	Homo sapiens	2022-03-04T00:00:00Z	4	28		19	58
Haemophilus haemolyticus HK386	Haemophilus	haemolyticus	NA	Bacteria;Proteobacteria;Gammaproteobacteria	HK386	SAMN00761814	PRJNA75145	GCA_000262285.1	Contig	1.82273	38.5		AJSV01	30	1684	2012-05-10T00:00:00Z	ftp://ftp.ncbi.nlm.nih.gov/genomes/all/GCA/000/262/285/GCA_000262285.1_ASM26228v1	ftp://ftp.ncbi.nlm.nih.gov/genomes/all/GCF/000/262/285/GCF_000262285.1_ASM26228v1	1750	Homo sapiens	2021-12-22T00:00:00Z	4	20		3	39
Haemophilus haemolyticus M19107	Haemophilus	haemolyticus	NA	Bacteria;Proteobacteria;Gammaproteobacteria	M19107	SAMN02952883	PRJNA66571	GCA_000222005.2	Contig	1.91509	38.7		AFQN01	123	1762	2011-07-29T00:00:00Z	ftp://ftp.ncbi.nlm.nih.gov/genomes/all/GCA/000/222/005/GCA_000222005.2_ASM22200v2	ftp://ftp.ncbi.nlm.nih.gov/genomes/all/GCF/000/222/005/GCF_000222005.1_ASM22200v2	1762	Homo sapiens	2014-08-05T00:00:00Z	0	0		0	0
Haemophilus haemolyticus M19501	Haemophilus	haemolyticus	NA	Bacteria;Proteobacteria;Gammaproteobacteria	M19501	SAMN02952884	PRJNA66573	GCA_000222025.2	Contig	1.88491	38.5		AFQO01	22	1711	2011-07-29T00:00:00Z	ftp://ftp.ncbi.nlm.nih.gov/genomes/all/GCA/000/222/025/GCA_000222025.2_ASM22202v2	ftp://ftp.ncbi.nlm.nih.gov/genomes/all/GCF/000/222/025/GCF_000222025.1_ASM22202v2	1842	Homo sapiens	2022-02-08T00:00:00Z	4	51		23	53
Haemophilus haemolyticus M21127	Haemophilus	haemolyticus	NA	Bacteria;Proteobacteria;Gammaproteobacteria	M21127	SAMN02952885	PRJNA66575	GCA_000222045.2	Contig	1.94562	38.6		AFQP01	38	1781	2011-07-29T00:00:00Z	ftp://ftp.ncbi.nlm.nih.gov/genomes/all/GCA/000/222/045/GCA_000222045.2_ASM22204v2	ftp://ftp.ncbi.nlm.nih.gov/genomes/all/GCF/000/222/045/GCF_000222045.1_ASM22204v2	1937	Homo sapiens	2022-02-08T00:00:00Z	4	82		16	54
Haemophilus haemolyticus M21621	Haemophilus	haemolyticus	NA	Bacteria;Proteobacteria;Gammaproteobacteria	M21621	SAMN02952886	PRJNA66577	GCA_000222065.2	Contig	2.08921	38.4		AFQQ01	28	1894	2011-07-29T00:00:00Z	ftp://ftp.ncbi.nlm.nih.gov/genomes/all/GCA/000/222/065/GCA_000222065.2_ASM22206v1	ftp://ftp.ncbi.nlm.nih.gov/genomes/all/GCF/000/222/065/GCF_000222065.1_ASM22206v1	1894	Homo sapiens	2014-08-05T00:00:00Z	0	0		0	0
Haemophilus haemolyticus M21639	Haemophilus	haemolyticus	NA	Bacteria;Proteobacteria;Gammaproteobacteria	M21639	SAMN02952887	PRJNA66579	GCA_000222085.2	Contig	2.32816	38.6		AFQR01	53	2224	2011-07-29T00:00:00Z	ftp://ftp.ncbi.nlm.nih.gov/genomes/all/GCA/000/222/085/GCA_000222085.2_ASM22208v2	ftp://ftp.ncbi.nlm.nih.gov/genomes/all/GCF/000/222/085/GCF_000222085.1_ASM22208v2	2224	Homo sapiens	2014-08-05T00:00:00Z	0	0		0	0
Haemophilus influenzae	Haemophilus	influenzae	NA	Bacteria;Proteobacteria;Gammaproteobacteria	CCUG 26214	SAMN05214360	PRJNA302716	GCA_001679235.1	Scaffold	1.82864	37.9		LZDP01	21	1696	2016-07-05T00:00:00Z	ftp://ftp.ncbi.nlm.nih.gov/genomes/all/GCA/001/679/235/GCA_001679235.1_ASM167923v1	ftp://ftp.ncbi.nlm.nih.gov/genomes/all/GCF/001/679/235/GCF_001679235.1_ASM167923v1	1810	Homo sapiens	2021-08-28T00:00:00Z	4	55		8	47
Haemophilus influenzae	Haemophilus	influenzae	NA	Bacteria;Proteobacteria;Gammaproteobacteria	M23174	SAMN09704920	PRJNA428178	GCA_003493485.1	Contig	1.87617	37.9		QQKG01	14	1759	2018-09-07T00:00:00Z	ftp://ftp.ncbi.nlm.nih.gov/genomes/all/GCA/003/493/485/GCA_003493485.1_ASM349348v1	ftp://ftp.ncbi.nlm.nih.gov/genomes/all/GCF/003/493/485/GCF_003493485.1_ASM349348v1	1882	Homo sapiens	2022-02-27T00:00:00Z	4	44		24	51
Haemophilus influenzae	Haemophilus	influenzae	NA	Bacteria;Proteobacteria;Gammaproteobacteria	M09121	SAMN09704875	PRJNA428178	GCA_003493645.1	Contig	1.79263	38		QQJY01	15	1684	2018-09-07T00:00:00Z	ftp://ftp.ncbi.nlm.nih.gov/genomes/all/GCA/003/493/645/GCA_003493645.1_ASM349364v1	ftp://ftp.ncbi.nlm.nih.gov/genomes/all/GCF/003/493/645/GCF_003493645.1_ASM349364v1	1790	Homo sapiens	2022-02-27T00:00:00Z	4	35		16	51
Haemophilus influenzae	Haemophilus	influenzae	NA	Bacteria;Proteobacteria;Gammaproteobacteria	M23254	SAMN09704921	PRJNA428178	GCA_003493945.1	Contig	1.85646	38		QQJG01	19	1761	2018-09-07T00:00:00Z	ftp://ftp.ncbi.nlm.nih.gov/genomes/all/GCA/003/493/945/GCA_003493945.1_ASM349394v1	ftp://ftp.ncbi.nlm.nih.gov/genomes/all/GCF/003/493/945/GCF_003493945.1_ASM349394v1	1875	Homo sapiens	2022-02-27T00:00:00Z	4	43		17	50
Haemophilus influenzae	Haemophilus	influenzae	NA	Bacteria;Proteobacteria;Gammaproteobacteria	P639-3649	SAMN07421916	PRJNA282520	GCA_003414165.2	Contig	1.81024	37.9		QVKA02	13	1669	2018-08-22T00:00:00Z	ftp://ftp.ncbi.nlm.nih.gov/genomes/all/GCA/003/414/165/GCA_003414165.2_ASM341416v2	ftp://ftp.ncbi.nlm.nih.gov/genomes/all/GCF/003/414/165/GCF_003414165.2_ASM341416v2	1793	Homo sapiens	2022-05-10T00:00:00Z	4	53		15	52
Haemophilus influenzae	Haemophilus	influenzae	NA	Bacteria;Proteobacteria;Gammaproteobacteria	M11578	SAMN09704887	PRJNA428178	GCA_003494745.1	Contig	1.82963	38		QQHE01	23	1714	2018-09-07T00:00:00Z	ftp://ftp.ncbi.nlm.nih.gov/genomes/all/GCA/003/494/745/GCA_003494745.1_ASM349474v1	ftp://ftp.ncbi.nlm.nih.gov/genomes/all/GCF/003/494/745/GCF_003494745.1_ASM349474v1	1832	Homo sapiens	2022-02-27T00:00:00Z	4	44		17	53
Haemophilus influenzae	Haemophilus	influenzae	NA	Bacteria;Proteobacteria;Gammaproteobacteria	M06151	SAMN09704867	PRJNA428178	GCA_003493895.1	Contig	1.77333	37.9		QQJL01	15	1653	2018-09-07T00:00:00Z	ftp://ftp.ncbi.nlm.nih.gov/genomes/all/GCA/003/493/895/GCA_003493895.1_ASM349389v1	ftp://ftp.ncbi.nlm.nih.gov/genomes/all/GCF/003/493/895/GCF_003493895.1_ASM349389v1	1764	Homo sapiens	2022-02-27T00:00:00Z	4	38		16	53
Haemophilus influenzae	Haemophilus	influenzae	NA	Bacteria;Proteobacteria;Gammaproteobacteria	M10489	SAMN09704883	PRJNA428178	GCA_003494325.1	Contig	1.91661	38		QQIK01	16	1826	2018-09-07T00:00:00Z	ftp://ftp.ncbi.nlm.nih.gov/genomes/all/GCA/003/494/325/GCA_003494325.1_ASM349432v1	ftp://ftp.ncbi.nlm.nih.gov/genomes/all/GCF/003/494/325/GCF_003494325.1_ASM349432v1	1943	Homo sapiens	2022-02-27T00:00:00Z	4	44		18	51
Haemophilus influenzae	Haemophilus	influenzae	NA	Bacteria;Proteobacteria;Gammaproteobacteria	2842STDY5882041	SAMEA2674724	PRJEB4909	GCA_900035255.1	Scaffold	1.83956	38		FFIX01	12	1693	2016-02-09T00:00:00Z	ftp://ftp.ncbi.nlm.nih.gov/genomes/all/GCA/900/035/255/GCA_900035255.1_14412_4_13	ftp://ftp.ncbi.nlm.nih.gov/genomes/all/GCF/900/035/255/GCF_900035255.1_14412_4_13	1822	Homo sapiens	2021-11-27T00:00:00Z	4	68		6	51
Haemophilus influenzae	Haemophilus	influenzae	NA	Bacteria;Proteobacteria;Gammaproteobacteria	M21289	SAMN09704913	PRJNA428178	GCA_003490445.1	Contig	1.89765	38		QQHJ01	27	1789	2018-09-07T00:00:00Z	ftp://ftp.ncbi.nlm.nih.gov/genomes/all/GCA/003/490/445/GCA_003490445.1_ASM349044v1	ftp://ftp.ncbi.nlm.nih.gov/genomes/all/GCF/003/490/445/GCF_003490445.1_ASM349044v1	1922	Homo sapiens	2022-02-27T00:00:00Z	4	57		20	52
Haemophilus influenzae	Haemophilus	influenzae	NA	Bacteria;Proteobacteria;Gammaproteobacteria	2842STDY5882036	SAMEA2674714	PRJEB4909	GCA_900026975.1	Scaffold	1.81618	38		FFIC01	10	1723	2016-02-09T00:00:00Z	ftp://ftp.ncbi.nlm.nih.gov/genomes/all/GCA/900/026/975/GCA_900026975.1_14412_4_8	ftp://ftp.ncbi.nlm.nih.gov/genomes/all/GCF/900/026/975/GCF_900026975.1_14412_4_8	1829	Homo sapiens	2021-11-27T00:00:00Z	4	39		10	53
Haemophilus influenzae	Haemophilus	influenzae	NA	Bacteria;Proteobacteria;Gammaproteobacteria	8777/19	SAMN20983141	PRJNA757938	GCA_020073725.1	Contig	1.90432	38.1		JAIRAW01	83	1817	2021-09-20T00:00:00Z	ftp://ftp.ncbi.nlm.nih.gov/genomes/all/GCA/020/073/725/GCA_020073725.1_ASM2007372v1	ftp://ftp.ncbi.nlm.nih.gov/genomes/all/GCF/020/073/725/GCF_020073725.1_ASM2007372v1	1956	Homo sapiens	2021-09-28T00:00:00Z	4	65		16	54
Haemophilus influenzae	Haemophilus	influenzae	NA	Bacteria;Proteobacteria;Gammaproteobacteria	P611-7680	SAMN07421888	PRJNA282520	GCA_003414365.1	Contig	1.80139	38		QVIW01	29	1673	2018-08-22T00:00:00Z	ftp://ftp.ncbi.nlm.nih.gov/genomes/all/GCA/003/414/365/GCA_003414365.1_ASM341436v1	ftp://ftp.ncbi.nlm.nih.gov/genomes/all/GCF/003/414/365/GCF_003414365.1_ASM341436v1	1794	Homo sapiens	2021-08-12T00:00:00Z	4	48		16	53
Haemophilus influenzae	Haemophilus	influenzae	NA	Bacteria;Proteobacteria;Gammaproteobacteria	P593-7974	SAMN07421870	PRJNA282520	GCA_003414335.1	Contig	1.9187	38		QVIY01	44	1847	2018-08-22T00:00:00Z	ftp://ftp.ncbi.nlm.nih.gov/genomes/all/GCA/003/414/335/GCA_003414335.1_ASM341433v1	ftp://ftp.ncbi.nlm.nih.gov/genomes/all/GCF/003/414/335/GCF_003414335.1_ASM341433v1	1971	Homo sapiens	2021-08-12T00:00:00Z	4	41		25	54
Haemophilus influenzae	Haemophilus	influenzae	NA	Bacteria;Proteobacteria;Gammaproteobacteria	PTHi-5962	SAMEA4643455	PRJEB26586	GCA_900408175.1	Contig	1.81979	37.8		UEWX01	16	1709	2018-06-29T00:00:00Z	ftp://ftp.ncbi.nlm.nih.gov/genomes/all/GCA/900/408/175/GCA_900408175.1_PTHi-5962	ftp://ftp.ncbi.nlm.nih.gov/genomes/all/GCF/900/408/175/GCF_900408175.1_PTHi-5962	1828	human	2022-02-23T00:00:00Z	4	45		16	54
Haemophilus influenzae	Haemophilus	influenzae	NA	Bacteria;Proteobacteria;Gammaproteobacteria	65234 N Hi-1	SAMN06013556	PRJNA353277	GCA_001949825.1	Scaffold	1.88321	38		MPJH01	7	1787	2017-01-12T00:00:00Z	ftp://ftp.ncbi.nlm.nih.gov/genomes/all/GCA/001/949/825/GCA_001949825.1_ASM194982v1	ftp://ftp.ncbi.nlm.nih.gov/genomes/all/GCF/001/949/825/GCF_001949825.1_ASM194982v1	1905	Homo sapiens	2022-03-20T00:00:00Z	4	52		8	54
Haemophilus influenzae	Haemophilus	influenzae	NA	Bacteria;Proteobacteria;Gammaproteobacteria	M07067	SAMN09704870	PRJNA428178	GCA_003490785.1	Contig	1.81154	38		QQGP01	18	1698	2018-09-07T00:00:00Z	ftp://ftp.ncbi.nlm.nih.gov/genomes/all/GCA/003/490/785/GCA_003490785.1_ASM349078v1	ftp://ftp.ncbi.nlm.nih.gov/genomes/all/GCF/003/490/785/GCF_003490785.1_ASM349078v1	1819	Homo sapiens	2022-02-27T00:00:00Z	4	45		19	53
Haemophilus influenzae	Haemophilus	influenzae	NA	Bacteria;Proteobacteria;Gammaproteobacteria	M14666	SAMN09704901	PRJNA428178	GCA_003494725.1	Contig	1.84193	38.1		QQHF01	18	1761	2018-09-07T00:00:00Z	ftp://ftp.ncbi.nlm.nih.gov/genomes/all/GCA/003/494/725/GCA_003494725.1_ASM349472v1	ftp://ftp.ncbi.nlm.nih.gov/genomes/all/GCF/003/494/725/GCF_003494725.1_ASM349472v1	1888	Homo sapiens	2022-02-27T00:00:00Z	4	51		20	52
Haemophilus influenzae	Haemophilus	influenzae	NA	Bacteria;Proteobacteria;Gammaproteobacteria	M07052	SAMN09704869	PRJNA428178	GCA_003496545.1	Contig	1.79565	37.9		QQCL01	14	1665	2018-09-07T00:00:00Z	ftp://ftp.ncbi.nlm.nih.gov/genomes/all/GCA/003/496/545/GCA_003496545.1_ASM349654v1	ftp://ftp.ncbi.nlm.nih.gov/genomes/all/GCF/003/496/545/GCF_003496545.1_ASM349654v1	1785	Homo sapiens	2022-03-01T00:00:00Z	4	48		14	54
Haemophilus influenzae	Haemophilus	influenzae	NA	Bacteria;Proteobacteria;Gammaproteobacteria	P646-8484	SAMN07421923	PRJNA282520	GCA_003414105.1	Contig	1.85991	37.9		QVJW01	21	1726	2018-08-22T00:00:00Z	ftp://ftp.ncbi.nlm.nih.gov/genomes/all/GCA/003/414/105/GCA_003414105.1_ASM341410v1	ftp://ftp.ncbi.nlm.nih.gov/genomes/all/GCF/003/414/105/GCF_003414105.1_ASM341410v1	1846	Homo sapiens	2021-08-12T00:00:00Z	4	45		20	51
Haemophilus influenzae	Haemophilus	influenzae	NA	Bacteria;Proteobacteria;Gammaproteobacteria	P648-8526	SAMN07421925	PRJNA282520	GCA_003414945.1	Contig	1.85893	37.9		QVJU01	21	1727	2018-08-22T00:00:00Z	ftp://ftp.ncbi.nlm.nih.gov/genomes/all/GCA/003/414/945/GCA_003414945.1_ASM341494v1	ftp://ftp.ncbi.nlm.nih.gov/genomes/all/GCF/003/414/945/GCF_003414945.1_ASM341494v1	1846	Homo sapiens	2021-08-12T00:00:00Z	4	44		19	52
Haemophilus influenzae	Haemophilus	influenzae	NA	Bacteria;Proteobacteria;Gammaproteobacteria	444/18	SAMN20983142	PRJNA757938	GCA_020073685.1	Contig	1.78113	37.9		JAIRAV01	36	1660	2021-09-20T00:00:00Z	ftp://ftp.ncbi.nlm.nih.gov/genomes/all/GCA/020/073/685/GCA_020073685.1_ASM2007368v1	ftp://ftp.ncbi.nlm.nih.gov/genomes/all/GCF/020/073/685/GCF_020073685.1_ASM2007368v1	1783	Homo sapiens	2021-09-28T00:00:00Z	4	52		15	52
Haemophilus influenzae	Haemophilus	influenzae	NA	Bacteria;Proteobacteria;Gammaproteobacteria	M11955	SAMN09704890	PRJNA428178	GCA_003493305.1	Contig	1.87128	38		QQKP01	28	1767	2018-09-07T00:00:00Z	ftp://ftp.ncbi.nlm.nih.gov/genomes/all/GCA/003/493/305/GCA_003493305.1_ASM349330v1	ftp://ftp.ncbi.nlm.nih.gov/genomes/all/GCF/003/493/305/GCF_003493305.1_ASM349330v1	1890	Homo sapiens	2022-02-27T00:00:00Z	4	54		13	52
Haemophilus influenzae	Haemophilus	influenzae	NA	Bacteria;Proteobacteria;Gammaproteobacteria	PTHi-13278	SAMEA4643502	PRJEB26586	GCA_900407745.1	Contig	1.9002	38		UEVD01	45	1774	2018-06-29T00:00:00Z	ftp://ftp.ncbi.nlm.nih.gov/genomes/all/GCA/900/407/745/GCA_900407745.1_PTHi-13278	ftp://ftp.ncbi.nlm.nih.gov/genomes/all/GCF/900/407/745/GCF_900407745.1_PTHi-13278	1897	human	2022-02-23T00:00:00Z	4	52		15	52
Haemophilus influenzae	Haemophilus	influenzae	NA	Bacteria;Proteobacteria;Gammaproteobacteria	M12178	SAMN09704893	PRJNA428178	GCA_003493105.1	Contig	1.9277	38		QQKZ01	22	1820	2018-09-07T00:00:00Z	ftp://ftp.ncbi.nlm.nih.gov/genomes/all/GCA/003/493/105/GCA_003493105.1_ASM349310v1	ftp://ftp.ncbi.nlm.nih.gov/genomes/all/GCF/003/493/105/GCF_003493105.1_ASM349310v1	1955	Homo sapiens	2022-02-27T00:00:00Z	4	59		20	52
Haemophilus influenzae	Haemophilus	influenzae	NA	Bacteria;Proteobacteria;Gammaproteobacteria	SD2016_2	SAMN11506728	PRJNA534512	GCA_012103225.1	Contig	1.84005	38		SWJY01	17	1660	2020-04-06T00:00:00Z	ftp://ftp.ncbi.nlm.nih.gov/genomes/all/GCA/012/103/225/GCA_012103225.1_ASM1210322v1	ftp://ftp.ncbi.nlm.nih.gov/genomes/all/GCF/012/103/225/GCF_012103225.1_ASM1210322v1	1807	Homo sapiens	2022-02-12T00:00:00Z	4	90		6	47
Haemophilus influenzae	Haemophilus	influenzae	NA	Bacteria;Proteobacteria;Gammaproteobacteria	M12252	SAMN09704894	PRJNA428178	GCA_003494345.1	Contig	1.9652	37.9		QQIJ01	16	1890	2018-09-07T00:00:00Z	ftp://ftp.ncbi.nlm.nih.gov/genomes/all/GCA/003/494/345/GCA_003494345.1_ASM349434v1	ftp://ftp.ncbi.nlm.nih.gov/genomes/all/GCF/003/494/345/GCF_003494345.1_ASM349434v1	2008	Homo sapiens	2022-02-27T00:00:00Z	4	42		19	53
Haemophilus influenzae	Haemophilus	influenzae	NA	Bacteria;Proteobacteria;Gammaproteobacteria	M10469	SAMN09704882	PRJNA428178	GCA_003493835.1	Contig	1.87165	37.9		QQJO01	21	1763	2018-09-07T00:00:00Z	ftp://ftp.ncbi.nlm.nih.gov/genomes/all/GCA/003/493/835/GCA_003493835.1_ASM349383v1	ftp://ftp.ncbi.nlm.nih.gov/genomes/all/GCF/003/493/835/GCF_003493835.1_ASM349383v1	1879	Homo sapiens	2022-02-27T00:00:00Z	4	40		20	52
Haemophilus influenzae	Haemophilus	influenzae	NA	Bacteria;Proteobacteria;Gammaproteobacteria	2842STDY5882059	SAMEA2674748	PRJEB4909	GCA_900035525.1	Scaffold	1.78668	37.9		FFIK01	17	1657	2016-02-09T00:00:00Z	ftp://ftp.ncbi.nlm.nih.gov/genomes/all/GCA/900/035/525/GCA_900035525.1_14412_4_31	ftp://ftp.ncbi.nlm.nih.gov/genomes/all/GCF/900/035/525/GCF_900035525.1_14412_4_31	1758	Homo sapiens	2021-11-27T00:00:00Z	4	42		7	48
Haemophilus influenzae	Haemophilus	influenzae	NA	Bacteria;Proteobacteria;Gammaproteobacteria	M09190	SAMN09704876	PRJNA428178	GCA_003493275.1	Contig	1.88649	38		QQKQ01	18	1789	2018-09-07T00:00:00Z	ftp://ftp.ncbi.nlm.nih.gov/genomes/all/GCA/003/493/275/GCA_003493275.1_ASM349327v1	ftp://ftp.ncbi.nlm.nih.gov/genomes/all/GCF/003/493/275/GCF_003493275.1_ASM349327v1	1917	Homo sapiens	2022-02-27T00:00:00Z	4	53		19	52
Haemophilus influenzae	Haemophilus	influenzae	NA	Bacteria;Proteobacteria;Gammaproteobacteria	M11638	SAMN09704888	PRJNA428178	GCA_003490905.1	Contig	1.84823	37.9		QQGG01	15	1721	2018-09-07T00:00:00Z	ftp://ftp.ncbi.nlm.nih.gov/genomes/all/GCA/003/490/905/GCA_003490905.1_ASM349090v1	ftp://ftp.ncbi.nlm.nih.gov/genomes/all/GCF/003/490/905/GCF_003490905.1_ASM349090v1	1857	Homo sapiens	2022-02-27T00:00:00Z	4	61		18	53
Haemophilus influenzae	Haemophilus	influenzae	NA	Bacteria;Proteobacteria;Gammaproteobacteria	M09673	SAMN09704879	PRJNA428178	GCA_003490425.1	Contig	1.88554	38		QQHK01	13	1777	2018-09-07T00:00:00Z	ftp://ftp.ncbi.nlm.nih.gov/genomes/all/GCA/003/490/425/GCA_003490425.1_ASM349042v1	ftp://ftp.ncbi.nlm.nih.gov/genomes/all/GCF/003/490/425/GCF_003490425.1_ASM349042v1	1901	Homo sapiens	2022-02-27T00:00:00Z	4	49		18	53
Haemophilus influenzae	Haemophilus	influenzae	NA	Bacteria;Proteobacteria;Gammaproteobacteria	P609-9724	SAMN07421886	PRJNA282520	GCA_003414385.1	Contig	1.77614	37.9		QVIX01	17	1631	2018-08-22T00:00:00Z	ftp://ftp.ncbi.nlm.nih.gov/genomes/all/GCA/003/414/385/GCA_003414385.1_ASM341438v1	ftp://ftp.ncbi.nlm.nih.gov/genomes/all/GCF/003/414/385/GCF_003414385.1_ASM341438v1	1744	Homo sapiens	2021-08-12T00:00:00Z	4	38		20	51
Haemophilus influenzae	Haemophilus	influenzae	NA	Bacteria;Proteobacteria;Gammaproteobacteria	M08351	SAMN09704872	PRJNA428178	GCA_003497045.1	Contig	1.79471	37.9		QQBL01	19	1668	2018-09-07T00:00:00Z	ftp://ftp.ncbi.nlm.nih.gov/genomes/all/GCA/003/497/045/GCA_003497045.1_ASM349704v1	ftp://ftp.ncbi.nlm.nih.gov/genomes/all/GCF/003/497/045/GCF_003497045.1_ASM349704v1	1786	Homo sapiens	2022-03-01T00:00:00Z	4	45		16	53
Haemophilus influenzae	Haemophilus	influenzae	NA	Bacteria;Proteobacteria;Gammaproteobacteria	M13109	SAMN09704897	PRJNA428178	GCA_003494595.1	Contig	1.78634	37.9		QQHR01	22	1644	2018-09-07T00:00:00Z	ftp://ftp.ncbi.nlm.nih.gov/genomes/all/GCA/003/494/595/GCA_003494595.1_ASM349459v1	ftp://ftp.ncbi.nlm.nih.gov/genomes/all/GCF/003/494/595/GCF_003494595.1_ASM349459v1	1765	Homo sapiens	2022-02-27T00:00:00Z	4	44		22	51
Haemophilus influenzae	Haemophilus	influenzae	NA	Bacteria;Proteobacteria;Gammaproteobacteria	2842STDY5882081	SAMEA2674773	PRJEB4909	GCA_900035295.1	Scaffold	1.89264	38		FFJJ01	19	1800	2016-02-09T00:00:00Z	ftp://ftp.ncbi.nlm.nih.gov/genomes/all/GCA/900/035/295/GCA_900035295.1_14412_4_53	ftp://ftp.ncbi.nlm.nih.gov/genomes/all/GCF/900/035/295/GCF_900035295.1_14412_4_53	1920	Homo sapiens	2021-11-27T00:00:00Z	4	48		15	53
Haemophilus influenzae	Haemophilus	influenzae	NA	Bacteria;Proteobacteria;Gammaproteobacteria	M12871	SAMN09704895	PRJNA428178	GCA_003494005.1	Contig	1.87108	37.9		QQJD01	29	1755	2018-09-07T00:00:00Z	ftp://ftp.ncbi.nlm.nih.gov/genomes/all/GCA/003/494/005/GCA_003494005.1_ASM349400v1	ftp://ftp.ncbi.nlm.nih.gov/genomes/all/GCF/003/494/005/GCF_003494005.1_ASM349400v1	1888	Homo sapiens	2022-02-27T00:00:00Z	4	65		13	51
Haemophilus influenzae	Haemophilus	influenzae	NA	Bacteria;Proteobacteria;Gammaproteobacteria	PTHi-13280	SAMEA4643503	PRJEB26586	GCA_900407755.1	Contig	1.84057	37.9		UEVA01	30	1724	2018-06-29T00:00:00Z	ftp://ftp.ncbi.nlm.nih.gov/genomes/all/GCA/900/407/755/GCA_900407755.1_PTHi-13280	ftp://ftp.ncbi.nlm.nih.gov/genomes/all/GCF/900/407/755/GCF_900407755.1_PTHi-13280	1845	human	2022-02-23T00:00:00Z	4	43		21	53
Haemophilus influenzae	Haemophilus	influenzae	NA	Bacteria;Proteobacteria;Gammaproteobacteria	P664-7614	SAMN07421939	PRJNA282520	GCA_003414555.1	Contig	1.83578	37.9		QVJL01	31	1732	2018-08-22T00:00:00Z	ftp://ftp.ncbi.nlm.nih.gov/genomes/all/GCA/003/414/555/GCA_003414555.1_ASM341455v1	ftp://ftp.ncbi.nlm.nih.gov/genomes/all/GCF/003/414/555/GCF_003414555.1_ASM341455v1	1868	Homo sapiens	2021-08-12T00:00:00Z	4	56		24	52
Haemophilus influenzae	Haemophilus	influenzae	NA	Bacteria;Proteobacteria;Gammaproteobacteria	M06436	SAMN09704868	PRJNA428178	GCA_003490645.1	Contig	1.84042	37.9		QQGW01	28	1737	2018-09-07T00:00:00Z	ftp://ftp.ncbi.nlm.nih.gov/genomes/all/GCA/003/490/645/GCA_003490645.1_ASM349064v1	ftp://ftp.ncbi.nlm.nih.gov/genomes/all/GCF/003/490/645/GCF_003490645.1_ASM349064v1	1861	Homo sapiens	2022-02-27T00:00:00Z	4	57		12	51
Haemophilus influenzae	Haemophilus	influenzae	NA	Bacteria;Proteobacteria;Gammaproteobacteria	PTHi-12368	SAMEA4643485	PRJEB26586	GCA_900407485.1	Contig	1.78044	37.9		UEUF01	24	1637	2018-06-29T00:00:00Z	ftp://ftp.ncbi.nlm.nih.gov/genomes/all/GCA/900/407/485/GCA_900407485.1_PTHi-12368	ftp://ftp.ncbi.nlm.nih.gov/genomes/all/GCF/900/407/485/GCF_900407485.1_PTHi-12368	1766	human	2022-02-23T00:00:00Z	4	54		19	52
Haemophilus influenzae	Haemophilus	influenzae	NA	Bacteria;Proteobacteria;Gammaproteobacteria	M14079	SAMN09704899	PRJNA428178	GCA_003497025.1	Contig	1.779	38		QQBN01	31	1632	2018-09-07T00:00:00Z	ftp://ftp.ncbi.nlm.nih.gov/genomes/all/GCA/003/497/025/GCA_003497025.1_ASM349702v1	ftp://ftp.ncbi.nlm.nih.gov/genomes/all/GCF/003/497/025/GCF_003497025.1_ASM349702v1	1768	Homo sapiens	2022-03-01T00:00:00Z	4	57		24	51
Haemophilus influenzae	Haemophilus	influenzae	NA	Bacteria;Proteobacteria;Gammaproteobacteria	M25147	SAMN09704926	PRJNA428178	GCA_003496925.1	Contig	1.84871	38		QQBS01	20	1740	2018-09-07T00:00:00Z	ftp://ftp.ncbi.nlm.nih.gov/genomes/all/GCA/003/496/925/GCA_003496925.1_ASM349692v1	ftp://ftp.ncbi.nlm.nih.gov/genomes/all/GCF/003/496/925/GCF_003496925.1_ASM349692v1	1869	Homo sapiens	2022-03-01T00:00:00Z	4	56		18	51
Haemophilus influenzae	Haemophilus	influenzae	NA	Bacteria;Proteobacteria;Gammaproteobacteria	PTHi-6278	SAMEA4643456	PRJEB26586	GCA_900408155.1	Contig	1.78705	37.9		UEWO01	42	1640	2018-06-29T00:00:00Z	ftp://ftp.ncbi.nlm.nih.gov/genomes/all/GCA/900/408/155/GCA_900408155.1_PTHi-6278	ftp://ftp.ncbi.nlm.nih.gov/genomes/all/GCF/900/408/155/GCF_900408155.1_PTHi-6278	1775	human	2022-02-23T00:00:00Z	4	52		28	51
Haemophilus influenzae	Haemophilus	influenzae	NA	Bacteria;Proteobacteria;Gammaproteobacteria	60295_NP_Hi1	SAMN09845268	PRJNA484075	GCA_004802075.1	Contig	1.81733	37.8		QWML01	15	1663	2019-04-22T00:00:00Z	ftp://ftp.ncbi.nlm.nih.gov/genomes/all/GCA/004/802/075/GCA_004802075.1_ASM480207v1	ftp://ftp.ncbi.nlm.nih.gov/genomes/all/GCF/004/802/075/GCF_004802075.1_ASM480207v1	1791	Homo sapiens	2021-04-24T00:00:00Z	4	55		18	51
Haemophilus influenzae	Haemophilus	influenzae	NA	Bacteria;Proteobacteria;Gammaproteobacteria	HI1417	SAMN03702703	PRJNA285216	GCA_001184615.1	Contig	1.82913	37.9		LFDK01	15	1695	2015-07-21T00:00:00Z	ftp://ftp.ncbi.nlm.nih.gov/genomes/all/GCA/001/184/615/GCA_001184615.1_ASM118461v1	ftp://ftp.ncbi.nlm.nih.gov/genomes/all/GCF/001/184/615/GCF_001184615.1_ASM118461v1	1804	Homo sapiens	2022-02-26T00:00:00Z	4	54		3	48
Haemophilus influenzae	Haemophilus	influenzae	NA	Bacteria;Proteobacteria;Gammaproteobacteria	2842STDY5882075	SAMEA2674764	PRJEB4909	GCA_900044685.1	Scaffold	1.80879	37.9		FFIN01	12	1643	2016-02-09T00:00:00Z	ftp://ftp.ncbi.nlm.nih.gov/genomes/all/GCA/900/044/685/GCA_900044685.1_14412_4_47	ftp://ftp.ncbi.nlm.nih.gov/genomes/all/GCF/900/044/685/GCF_900044685.1_14412_4_47	1769	Homo sapiens	2022-03-30T00:00:00Z	4	67		4	51
Haemophilus influenzae	Haemophilus	influenzae	NA	Bacteria;Proteobacteria;Gammaproteobacteria	65001_BAL_Hi1	SAMN09845281	PRJNA484075	GCA_004802265.1	Scaffold	1.95092	37.9		QWLY01	15	1850	2019-04-22T00:00:00Z	ftp://ftp.ncbi.nlm.nih.gov/genomes/all/GCA/004/802/265/GCA_004802265.1_ASM480226v1	ftp://ftp.ncbi.nlm.nih.gov/genomes/all/GCF/004/802/265/GCF_004802265.1_ASM480226v1	1972	Homo sapiens	2021-04-24T00:00:00Z	4	49		14	55
Haemophilus influenzae	Haemophilus	influenzae	NA	Bacteria;Proteobacteria;Gammaproteobacteria	M08964	SAMN09704874	PRJNA428178	GCA_003493385.1	Contig	1.80328	37.9		QQKK01	24	1677	2018-09-07T00:00:00Z	ftp://ftp.ncbi.nlm.nih.gov/genomes/all/GCA/003/493/385/GCA_003493385.1_ASM349338v1	ftp://ftp.ncbi.nlm.nih.gov/genomes/all/GCF/003/493/385/GCF_003493385.1_ASM349338v1	1790	Homo sapiens	2022-02-27T00:00:00Z	4	47		11	51
Haemophilus influenzae	Haemophilus	influenzae	NA	Bacteria;Proteobacteria;Gammaproteobacteria	65001_NP_Hi2	SAMN09845280	PRJNA484075	GCA_004801995.1	Contig	1.9477	37.9		QWLZ01	14	1852	2019-04-22T00:00:00Z	ftp://ftp.ncbi.nlm.nih.gov/genomes/all/GCA/004/801/995/GCA_004801995.1_ASM480199v1	ftp://ftp.ncbi.nlm.nih.gov/genomes/all/GCF/004/801/995/GCF_004801995.1_ASM480199v1	1969	Homo sapiens	2021-04-24T00:00:00Z	4	48		12	53
Haemophilus influenzae	Haemophilus	influenzae	NA	Bacteria;Proteobacteria;Gammaproteobacteria	60295_BAL_Hi1	SAMN09845269	PRJNA484075	GCA_004802095.1	Scaffold	1.81593	37.8		QWMK01	11	1664	2019-04-22T00:00:00Z	ftp://ftp.ncbi.nlm.nih.gov/genomes/all/GCA/004/802/095/GCA_004802095.1_ASM480209v1	ftp://ftp.ncbi.nlm.nih.gov/genomes/all/GCF/004/802/095/GCF_004802095.1_ASM480209v1	1777	Homo sapiens	2021-04-24T00:00:00Z	4	48		10	51
Haemophilus influenzae	Haemophilus	influenzae	NA	Bacteria;Proteobacteria;Gammaproteobacteria	P608-8895	SAMN07421885	PRJNA282520	GCA_003415305.1	Contig	1.85361	38		QVKX01	30	1751	2018-08-22T00:00:00Z	ftp://ftp.ncbi.nlm.nih.gov/genomes/all/GCA/003/415/305/GCA_003415305.1_ASM341530v1	ftp://ftp.ncbi.nlm.nih.gov/genomes/all/GCF/003/415/305/GCF_003415305.1_ASM341530v1	1859	Homo sapiens	2021-08-12T00:00:00Z	4	36		16	52
Haemophilus influenzae	Haemophilus	influenzae	NA	Bacteria;Proteobacteria;Gammaproteobacteria	P607-8844	SAMN07421884	PRJNA282520	GCA_003415345.1	Contig	1.85595	38		QVKY01	44	1746	2018-08-22T00:00:00Z	ftp://ftp.ncbi.nlm.nih.gov/genomes/all/GCA/003/415/345/GCA_003415345.1_ASM341534v1	ftp://ftp.ncbi.nlm.nih.gov/genomes/all/GCF/003/415/345/GCF_003415345.1_ASM341534v1	1867	Homo sapiens	2021-08-12T00:00:00Z	4	41		24	52
Haemophilus influenzae	Haemophilus	influenzae	NA	Bacteria;Proteobacteria;Gammaproteobacteria	M10910	SAMN09704886	PRJNA428178	GCA_003496805.1	Contig	1.93143	38.1		QQBY01	29	1832	2018-09-07T00:00:00Z	ftp://ftp.ncbi.nlm.nih.gov/genomes/all/GCA/003/496/805/GCA_003496805.1_ASM349680v1	ftp://ftp.ncbi.nlm.nih.gov/genomes/all/GCF/003/496/805/GCF_003496805.1_ASM349680v1	1961	Homo sapiens	2022-03-01T00:00:00Z	4	57		15	53
Haemophilus influenzae	Haemophilus	influenzae	NA	Bacteria;Proteobacteria;Gammaproteobacteria	PTHi-10167	SAMEA4643466	PRJEB26586	GCA_900407365.1	Contig	1.84985	38		UEUG01	37	1729	2018-06-29T00:00:00Z	ftp://ftp.ncbi.nlm.nih.gov/genomes/all/GCA/900/407/365/GCA_900407365.1_PTHi-10167	ftp://ftp.ncbi.nlm.nih.gov/genomes/all/GCF/900/407/365/GCF_900407365.1_PTHi-10167	1859	human	2022-02-23T00:00:00Z	4	49		25	52
Haemophilus influenzae	Haemophilus	influenzae	NA	Bacteria;Proteobacteria;Gammaproteobacteria	P674-1509	SAMN07421949	PRJNA282520	GCA_003414235.1	Contig	1.75861	37.9		QVJE01	24	1628	2018-08-22T00:00:00Z	ftp://ftp.ncbi.nlm.nih.gov/genomes/all/GCA/003/414/235/GCA_003414235.1_ASM341423v1	ftp://ftp.ncbi.nlm.nih.gov/genomes/all/GCF/003/414/235/GCF_003414235.1_ASM341423v1	1730	Homo sapiens	2021-08-12T00:00:00Z	4	33		14	51
Haemophilus influenzae	Haemophilus	influenzae	NA	Bacteria;Proteobacteria;Gammaproteobacteria	P677-2580	SAMN07421952	PRJNA282520	GCA_003414465.1	Contig	1.76092	37.9		QVJC01	23	1627	2018-08-22T00:00:00Z	ftp://ftp.ncbi.nlm.nih.gov/genomes/all/GCA/003/414/465/GCA_003414465.1_ASM341446v1	ftp://ftp.ncbi.nlm.nih.gov/genomes/all/GCF/003/414/465/GCF_003414465.1_ASM341446v1	1732	Homo sapiens	2021-08-12T00:00:00Z	4	35		14	52
Haemophilus influenzae	Haemophilus	influenzae	NA	Bacteria;Proteobacteria;Gammaproteobacteria	P645-8193	SAMN07421922	PRJNA282520	GCA_003414225.1	Contig	1.86942	37.9		QVIU01	18	1752	2018-08-22T00:00:00Z	ftp://ftp.ncbi.nlm.nih.gov/genomes/all/GCA/003/414/225/GCA_003414225.1_ASM341422v1	ftp://ftp.ncbi.nlm.nih.gov/genomes/all/GCF/003/414/225/GCF_003414225.1_ASM341422v1	1863	Homo sapiens	2021-08-12T00:00:00Z	4	42		14	51
Haemophilus influenzae	Haemophilus	influenzae	NA	Bacteria;Proteobacteria;Gammaproteobacteria	M24275	SAMN09704923	PRJNA428178	GCA_003496945.1	Contig	1.93632	38.1		QQBR01	23	1847	2018-09-07T00:00:00Z	ftp://ftp.ncbi.nlm.nih.gov/genomes/all/GCA/003/496/945/GCA_003496945.1_ASM349694v1	ftp://ftp.ncbi.nlm.nih.gov/genomes/all/GCF/003/496/945/GCF_003496945.1_ASM349694v1	1971	Homo sapiens	2022-03-01T00:00:00Z	4	60		10	50
Haemophilus influenzae	Haemophilus	influenzae	NA	Bacteria;Proteobacteria;Gammaproteobacteria	P590-8360	SAMN07421867	PRJNA282520	GCA_003415585.1	Contig	1.79157	38		QVLM01	25	1647	2018-08-22T00:00:00Z	ftp://ftp.ncbi.nlm.nih.gov/genomes/all/GCA/003/415/585/GCA_003415585.1_ASM341558v1	ftp://ftp.ncbi.nlm.nih.gov/genomes/all/GCF/003/415/585/GCF_003415585.1_ASM341558v1	1768	Homo sapiens	2021-08-12T00:00:00Z	4	56		11	50
Haemophilus influenzae	Haemophilus	influenzae	NA	Bacteria;Proteobacteria;Gammaproteobacteria	2842STDY5882019	SAMEA2674679	PRJEB4909	GCA_900022505.1	Scaffold	1.83592	38		FFIS01	14	1699	2016-02-09T00:00:00Z	ftp://ftp.ncbi.nlm.nih.gov/genomes/all/GCA/900/022/505/GCA_900022505.1_14412_3_86	ftp://ftp.ncbi.nlm.nih.gov/genomes/all/GCF/900/022/505/GCF_900022505.1_14412_3_86	1816	Homo sapiens	2021-11-27T00:00:00Z	4	55		7	51
Haemophilus influenzae	Haemophilus	influenzae	NA	Bacteria;Proteobacteria;Gammaproteobacteria	2842STDY5882040	SAMEA2674722	PRJEB4909	GCA_900022485.1	Scaffold	1.83974	38		FFID01	18	1699	2016-02-09T00:00:00Z	ftp://ftp.ncbi.nlm.nih.gov/genomes/all/GCA/900/022/485/GCA_900022485.1_14412_4_12	ftp://ftp.ncbi.nlm.nih.gov/genomes/all/GCF/900/022/485/GCF_900022485.1_14412_4_12	1827	Homo sapiens	2021-11-27T00:00:00Z	4	65		8	51
Haemophilus influenzae	Haemophilus	influenzae	NA	Bacteria;Proteobacteria;Gammaproteobacteria	2842STDY5882018	SAMEA2674677	PRJEB4909	GCA_900034905.1	Scaffold	1.83572	38		FFHY01	13	1702	2016-02-09T00:00:00Z	ftp://ftp.ncbi.nlm.nih.gov/genomes/all/GCA/900/034/905/GCA_900034905.1_14412_3_85	ftp://ftp.ncbi.nlm.nih.gov/genomes/all/GCF/900/034/905/GCF_900034905.1_14412_3_85	1819	Homo sapiens	2021-11-27T00:00:00Z	4	55		7	51
Haemophilus influenzae	Haemophilus	influenzae	NA	Bacteria;Proteobacteria;Gammaproteobacteria	HI1426	SAMN03702704	PRJNA285217	GCA_001184595.1	Contig	1.84722	38		LFDL01	18	1747	2015-07-21T00:00:00Z	ftp://ftp.ncbi.nlm.nih.gov/genomes/all/GCA/001/184/595/GCA_001184595.1_ASM118459v1	ftp://ftp.ncbi.nlm.nih.gov/genomes/all/GCF/001/184/595/GCF_001184595.1_ASM118459v1	1848	Homo sapiens	2022-02-26T00:00:00Z	4	43		4	50
Haemophilus influenzae	Haemophilus	influenzae	NA	Bacteria;Proteobacteria;Gammaproteobacteria	GE42	SAMN04590164	PRJNA316652	GCA_002093195.1	Contig	1.78838	38		LVZE01	24	1633	2017-04-14T00:00:00Z	ftp://ftp.ncbi.nlm.nih.gov/genomes/all/GCA/002/093/195/GCA_002093195.1_ASM209319v1	ftp://ftp.ncbi.nlm.nih.gov/genomes/all/GCF/002/093/195/GCF_002093195.1_ASM209319v1	1768	Homo sapiens	2022-02-16T00:00:00Z	4	54		25	52
Haemophilus influenzae	Haemophilus	influenzae	NA	Bacteria;Proteobacteria;Gammaproteobacteria	M15927	SAMN09704906	PRJNA428178	GCA_003493745.1	Contig	1.86339	38		QQJT01	18	1768	2018-09-07T00:00:00Z	ftp://ftp.ncbi.nlm.nih.gov/genomes/all/GCA/003/493/745/GCA_003493745.1_ASM349374v1	ftp://ftp.ncbi.nlm.nih.gov/genomes/all/GCF/003/493/745/GCF_003493745.1_ASM349374v1	1886	Homo sapiens	2022-02-27T00:00:00Z	4	50		11	53
Haemophilus influenzae	Haemophilus	influenzae	NA	Bacteria;Proteobacteria;Gammaproteobacteria	M17527	SAMN09704910	PRJNA428178	GCA_003493435.1	Contig	1.86285	38		QQKI01	31	1759	2018-09-07T00:00:00Z	ftp://ftp.ncbi.nlm.nih.gov/genomes/all/GCA/003/493/435/GCA_003493435.1_ASM349343v1	ftp://ftp.ncbi.nlm.nih.gov/genomes/all/GCF/003/493/435/GCF_003493435.1_ASM349343v1	1899	Homo sapiens	2022-02-27T00:00:00Z	4	64		21	51
Haemophilus influenzae	Haemophilus	influenzae	NA	Bacteria;Proteobacteria;Gammaproteobacteria	M3835	SAMN09704937	PRJNA428178	GCA_003496895.1	Contig	1.79653	37.9		QQBT01	18	1689	2018-09-07T00:00:00Z	ftp://ftp.ncbi.nlm.nih.gov/genomes/all/GCA/003/496/895/GCA_003496895.1_ASM349689v1	ftp://ftp.ncbi.nlm.nih.gov/genomes/all/GCF/003/496/895/GCF_003496895.1_ASM349689v1	1809	Homo sapiens	2022-03-01T00:00:00Z	4	51		14	51
Haemophilus influenzae	Haemophilus	influenzae	NA	Bacteria;Proteobacteria;Gammaproteobacteria	M22533	SAMN09704919	PRJNA428178	GCA_003496985.1	Contig	1.83105	37.9		QQBP01	25	1727	2018-09-07T00:00:00Z	ftp://ftp.ncbi.nlm.nih.gov/genomes/all/GCA/003/496/985/GCA_003496985.1_ASM349698v1	ftp://ftp.ncbi.nlm.nih.gov/genomes/all/GCF/003/496/985/GCF_003496985.1_ASM349698v1	1861	Homo sapiens	2022-03-01T00:00:00Z	4	62		17	51
Haemophilus influenzae	Haemophilus	influenzae	NA	Bacteria;Proteobacteria;Gammaproteobacteria	PTHi-13476	SAMEA4643507	PRJEB26586	GCA_900407695.1	Contig	1.83215	37.9		UEVS01	45	1728	2018-06-29T00:00:00Z	ftp://ftp.ncbi.nlm.nih.gov/genomes/all/GCA/900/407/695/GCA_900407695.1_PTHi-13476	ftp://ftp.ncbi.nlm.nih.gov/genomes/all/GCF/900/407/695/GCF_900407695.1_PTHi-13476	1856	human	2022-02-23T00:00:00Z	4	59		14	51
Haemophilus influenzae	Haemophilus	influenzae	NA	Bacteria;Proteobacteria;Gammaproteobacteria	2842STDY5882047	SAMEA2674736	PRJEB4909	GCA_900041425.1	Scaffold	1.82808	37.9		FFIF01	17	1723	2016-02-09T00:00:00Z	ftp://ftp.ncbi.nlm.nih.gov/genomes/all/GCA/900/041/425/GCA_900041425.1_14412_4_19	ftp://ftp.ncbi.nlm.nih.gov/genomes/all/GCF/900/041/425/GCF_900041425.1_14412_4_19	1839	Homo sapiens	2021-11-27T00:00:00Z	4	56		5	51
Haemophilus influenzae	Haemophilus	influenzae	NA	Bacteria;Proteobacteria;Gammaproteobacteria	M21328	SAMN09704914	PRJNA428178	GCA_003497005.1	Contig	1.79138	37.9		QQBO01	27	1647	2018-09-07T00:00:00Z	ftp://ftp.ncbi.nlm.nih.gov/genomes/all/GCA/003/497/005/GCA_003497005.1_ASM349700v1	ftp://ftp.ncbi.nlm.nih.gov/genomes/all/GCF/003/497/005/GCF_003497005.1_ASM349700v1	1777	Homo sapiens	2022-03-01T00:00:00Z	4	61		14	51
Haemophilus influenzae	Haemophilus	influenzae	NA	Bacteria;Proteobacteria;Gammaproteobacteria	PTHi-4419	SAMEA4643448	PRJEB26586	GCA_900408055.1	Contig	1.8931	38		UEWG01	39	1808	2018-06-29T00:00:00Z	ftp://ftp.ncbi.nlm.nih.gov/genomes/all/GCA/900/408/055/GCA_900408055.1_PTHi-4419	ftp://ftp.ncbi.nlm.nih.gov/genomes/all/GCF/900/408/055/GCF_900408055.1_PTHi-4419	1933	human	2022-02-23T00:00:00Z	4	57		13	51
Haemophilus influenzae	Haemophilus	influenzae	NA	Bacteria;Proteobacteria;Gammaproteobacteria	M22154	SAMN09704918	PRJNA428178	GCA_003490865.1	Contig	1.81048	37.9		QQGI01	32	1692	2018-09-07T00:00:00Z	ftp://ftp.ncbi.nlm.nih.gov/genomes/all/GCA/003/490/865/GCA_003490865.1_ASM349086v1	ftp://ftp.ncbi.nlm.nih.gov/genomes/all/GCF/003/490/865/GCF_003490865.1_ASM349086v1	1830	Homo sapiens	2022-02-27T00:00:00Z	4	67		16	51
Haemophilus influenzae	Haemophilus	influenzae	NA	Bacteria;Proteobacteria;Gammaproteobacteria	H	SAMN12390026	PRJNA557131	GCA_007897085.1	Contig	1.86654	38		VOFN01	47	1769	2019-08-07T00:00:00Z	ftp://ftp.ncbi.nlm.nih.gov/genomes/all/GCA/007/897/085/GCA_007897085.1_ASM789708v1	ftp://ftp.ncbi.nlm.nih.gov/genomes/all/GCF/007/897/085/GCF_007897085.1_ASM789708v1	1892	Homo sapiens	2021-08-31T00:00:00Z	4	41		25	53
Haemophilus influenzae	Haemophilus	influenzae	NA	Bacteria;Proteobacteria;Gammaproteobacteria	M24280	SAMN09704924	PRJNA428178	GCA_003493525.1	Contig	1.89947	37.9		QQKE01	24	1804	2018-09-07T00:00:00Z	ftp://ftp.ncbi.nlm.nih.gov/genomes/all/GCA/003/493/525/GCA_003493525.1_ASM349352v1	ftp://ftp.ncbi.nlm.nih.gov/genomes/all/GCF/003/493/525/GCF_003493525.1_ASM349352v1	1928	Homo sapiens	2022-02-27T00:00:00Z	4	49		19	52
Haemophilus influenzae	Haemophilus	influenzae	NA	Bacteria;Proteobacteria;Gammaproteobacteria	P630-7232	SAMN07421907	PRJNA282520	GCA_003415035.1	Contig	1.78934	37.9		QVKH01	23	1648	2018-08-22T00:00:00Z	ftp://ftp.ncbi.nlm.nih.gov/genomes/all/GCA/003/415/035/GCA_003415035.1_ASM341503v1	ftp://ftp.ncbi.nlm.nih.gov/genomes/all/GCF/003/415/035/GCF_003415035.1_ASM341503v1	1761	Homo sapiens	2021-08-12T00:00:00Z	4	47		12	50
Haemophilus influenzae	Haemophilus	influenzae	NA	Bacteria;Proteobacteria;Gammaproteobacteria	P647-8506	SAMN07421924	PRJNA282520	GCA_003414955.2	Contig	1.8595	37.8		QVJV02	20	1736	2018-08-22T00:00:00Z	ftp://ftp.ncbi.nlm.nih.gov/genomes/all/GCA/003/414/955/GCA_003414955.2_ASM341495v2	ftp://ftp.ncbi.nlm.nih.gov/genomes/all/GCF/003/414/955/GCF_003414955.2_ASM341495v2	1854	Homo sapiens	2022-05-10T00:00:00Z	4	45		17	52
Haemophilus influenzae	Haemophilus	influenzae	NA	Bacteria;Proteobacteria;Gammaproteobacteria	M14791	SAMN09704903	PRJNA428178	GCA_003493075.1	Contig	1.90219	38.1		QQLA01	22	1808	2018-09-07T00:00:00Z	ftp://ftp.ncbi.nlm.nih.gov/genomes/all/GCA/003/493/075/GCA_003493075.1_ASM349307v1	ftp://ftp.ncbi.nlm.nih.gov/genomes/all/GCF/003/493/075/GCF_003493075.1_ASM349307v1	1929	Homo sapiens	2022-02-27T00:00:00Z	4	54		10	53
Haemophilus influenzae	Haemophilus	influenzae	NA	Bacteria;Proteobacteria;Gammaproteobacteria	P675-1755	SAMN07421950	PRJNA282520	GCA_003414515.2	Contig	1.76032	37.9		QVJD02	24	1627	2018-08-22T00:00:00Z	ftp://ftp.ncbi.nlm.nih.gov/genomes/all/GCA/003/414/515/GCA_003414515.2_ASM341451v2	ftp://ftp.ncbi.nlm.nih.gov/genomes/all/GCF/003/414/515/GCF_003414515.2_ASM341451v2	1739	Homo sapiens	2022-05-10T00:00:00Z	4	38		18	52
Haemophilus influenzae	Haemophilus	influenzae	NA	Bacteria;Proteobacteria;Gammaproteobacteria	P671-7552	SAMN07421946	PRJNA282520	GCA_003414285.1	Contig	1.87863	37.9		QVJG01	27	1768	2018-08-22T00:00:00Z	ftp://ftp.ncbi.nlm.nih.gov/genomes/all/GCA/003/414/285/GCA_003414285.1_ASM341428v1	ftp://ftp.ncbi.nlm.nih.gov/genomes/all/GCF/003/414/285/GCF_003414285.1_ASM341428v1	1892	Homo sapiens	2021-08-12T00:00:00Z	4	44		24	52
Haemophilus influenzae	Haemophilus	influenzae	NA	Bacteria;Proteobacteria;Gammaproteobacteria	PTHi-11358	SAMEA4643473	PRJEB26586	GCA_900407475.1	Contig	1.78134	37.9		UETU01	31	1639	2018-06-29T00:00:00Z	ftp://ftp.ncbi.nlm.nih.gov/genomes/all/GCA/900/407/475/GCA_900407475.1_PTHi-11358	ftp://ftp.ncbi.nlm.nih.gov/genomes/all/GCF/900/407/475/GCF_900407475.1_PTHi-11358	1772	human	2022-02-23T00:00:00Z	4	57		20	52
Haemophilus influenzae	Haemophilus	influenzae	NA	Bacteria;Proteobacteria;Gammaproteobacteria	M17128	SAMN09704909	PRJNA428178	GCA_003494135.1	Contig	1.84714	38		QQIV01	27	1739	2018-09-07T00:00:00Z	ftp://ftp.ncbi.nlm.nih.gov/genomes/all/GCA/003/494/135/GCA_003494135.1_ASM349413v1	ftp://ftp.ncbi.nlm.nih.gov/genomes/all/GCF/003/494/135/GCF_003494135.1_ASM349413v1	1858	Homo sapiens	2022-02-27T00:00:00Z	4	46		16	53
Haemophilus influenzae	Haemophilus	influenzae	NA	Bacteria;Proteobacteria;Gammaproteobacteria	60362_NP_Hi1	SAMN09845272	PRJNA484075	GCA_004802395.1	Scaffold	1.88243	38.1		QWMH01	8	1802	2019-04-22T00:00:00Z	ftp://ftp.ncbi.nlm.nih.gov/genomes/all/GCA/004/802/395/GCA_004802395.1_ASM480239v1	ftp://ftp.ncbi.nlm.nih.gov/genomes/all/GCF/004/802/395/GCF_004802395.1_ASM480239v1	1919	Homo sapiens	2021-04-24T00:00:00Z	4	51		15	47
Haemophilus influenzae	Haemophilus	influenzae	NA	Bacteria;Proteobacteria;Gammaproteobacteria	PTHi-1449	SAMEA4643427	PRJEB26586	GCA_900407855.1	Contig	1.78892	38		UEVP01	36	1657	2018-06-29T00:00:00Z	ftp://ftp.ncbi.nlm.nih.gov/genomes/all/GCA/900/407/855/GCA_900407855.1_PTHi-1449	ftp://ftp.ncbi.nlm.nih.gov/genomes/all/GCF/900/407/855/GCF_900407855.1_PTHi-1449	1788	human	2022-02-23T00:00:00Z	4	62		14	51
Haemophilus influenzae	Haemophilus	influenzae	NA	Bacteria;Proteobacteria;Gammaproteobacteria	60294_NP_Hi1	SAMN09845266	PRJNA484075	GCA_004802405.1	Contig	1.81739	38		QWMN01	19	1688	2019-04-22T00:00:00Z	ftp://ftp.ncbi.nlm.nih.gov/genomes/all/GCA/004/802/405/GCA_004802405.1_ASM480240v1	ftp://ftp.ncbi.nlm.nih.gov/genomes/all/GCF/004/802/405/GCF_004802405.1_ASM480240v1	1810	Homo sapiens	2021-04-24T00:00:00Z	4	51		19	48
Haemophilus influenzae	Haemophilus	influenzae	NA	Bacteria;Proteobacteria;Gammaproteobacteria	12	SAMD00118476	PRJDB7020	GCA_003203115.1	Scaffold	1.78611	37.9		BGMS01	24	1648	2018-05-30T00:00:00Z	ftp://ftp.ncbi.nlm.nih.gov/genomes/all/GCA/003/203/115/GCA_003203115.1_ASM320311v1	ftp://ftp.ncbi.nlm.nih.gov/genomes/all/GCF/003/203/115/GCF_003203115.1_ASM320311v1	1769	Homo sapiens	2022-02-11T00:00:00Z	4	58		9	50
Haemophilus influenzae	Haemophilus	influenzae	NA	Bacteria;Proteobacteria;Gammaproteobacteria	65234 B Hi-2	SAMN06013555	PRJNA353276	GCA_001949875.1	Scaffold	1.88197	38		MPJG01	9	1790	2017-01-12T00:00:00Z	ftp://ftp.ncbi.nlm.nih.gov/genomes/all/GCA/001/949/875/GCA_001949875.1_ASM194987v1	ftp://ftp.ncbi.nlm.nih.gov/genomes/all/GCF/001/949/875/GCF_001949875.1_ASM194987v1	1907	Homo sapiens	2022-03-20T00:00:00Z	4	48		10	55
Haemophilus influenzae	Haemophilus	influenzae	NA	Bacteria;Proteobacteria;Gammaproteobacteria	60362_BAL_Hi2	SAMN09845273	PRJNA484075	GCA_004802015.1	Scaffold	1.88914	38.1		QWMG01	11	1804	2019-04-22T00:00:00Z	ftp://ftp.ncbi.nlm.nih.gov/genomes/all/GCA/004/802/015/GCA_004802015.1_ASM480201v1	ftp://ftp.ncbi.nlm.nih.gov/genomes/all/GCF/004/802/015/GCF_004802015.1_ASM480201v1	1934	Homo sapiens	2021-04-24T00:00:00Z	4	59		15	52
Haemophilus influenzae	Haemophilus	influenzae	NA	Bacteria;Proteobacteria;Gammaproteobacteria	HI1980	SAMN03702713	PRJNA285226	GCA_001184555.1	Contig	1.76105	37.8		LFFO01	20	1634	2015-07-21T00:00:00Z	ftp://ftp.ncbi.nlm.nih.gov/genomes/all/GCA/001/184/555/GCA_001184555.1_ASM118455v1	ftp://ftp.ncbi.nlm.nih.gov/genomes/all/GCF/001/184/555/GCF_001184555.1_ASM118455v1	1743	Homo sapiens	2022-01-21T00:00:00Z	4	52		5	48
Haemophilus influenzae	Haemophilus	influenzae	NA	Bacteria;Proteobacteria;Gammaproteobacteria	GE68	SAMN04590166	PRJNA316654	GCA_002093265.1	Contig	1.82546	37.9		LVZG01	24	1702	2017-04-14T00:00:00Z	ftp://ftp.ncbi.nlm.nih.gov/genomes/all/GCA/002/093/265/GCA_002093265.1_ASM209326v1	ftp://ftp.ncbi.nlm.nih.gov/genomes/all/GCF/002/093/265/GCF_002093265.1_ASM209326v1	1818	Homo sapiens	2022-02-16T00:00:00Z	4	48		13	51
Haemophilus influenzae	Haemophilus	influenzae	NA	Bacteria;Proteobacteria;Gammaproteobacteria	PTHi-1539	SAMEA4643429	PRJEB26586	GCA_900407865.1	Contig	1.87016	38		UEVH01	33	1758	2018-06-29T00:00:00Z	ftp://ftp.ncbi.nlm.nih.gov/genomes/all/GCA/900/407/865/GCA_900407865.1_PTHi-1539	ftp://ftp.ncbi.nlm.nih.gov/genomes/all/GCF/900/407/865/GCF_900407865.1_PTHi-1539	1892	human	2022-02-23T00:00:00Z	4	62		17	51
Haemophilus influenzae	Haemophilus	influenzae	NA	Bacteria;Proteobacteria;Gammaproteobacteria	M28766	SAMN09704932	PRJNA428178	GCA_003493725.1	Contig	1.86644	37.9		QQJU01	22	1760	2018-09-07T00:00:00Z	ftp://ftp.ncbi.nlm.nih.gov/genomes/all/GCA/003/493/725/GCA_003493725.1_ASM349372v1	ftp://ftp.ncbi.nlm.nih.gov/genomes/all/GCF/003/493/725/GCF_003493725.1_ASM349372v1	1893	Homo sapiens	2022-02-27T00:00:00Z	4	64		14	51
Haemophilus influenzae	Haemophilus	influenzae	NA	Bacteria;Proteobacteria;Gammaproteobacteria	M16180	SAMN09704908	PRJNA428178	GCA_003490975.1	Contig	1.8551	38		QQGA01	25	1768	2018-09-07T00:00:00Z	ftp://ftp.ncbi.nlm.nih.gov/genomes/all/GCA/003/490/975/GCA_003490975.1_ASM349097v1	ftp://ftp.ncbi.nlm.nih.gov/genomes/all/GCF/003/490/975/GCF_003490975.1_ASM349097v1	1881	Homo sapiens	2022-02-27T00:00:00Z	4	45		11	53
Haemophilus influenzae	Haemophilus	influenzae	NA	Bacteria;Proteobacteria;Gammaproteobacteria	P603-4482	SAMN07421880	PRJNA282520	GCA_003415355.2	Contig	1.84523	37.9		QVLC02	25	1705	2018-08-22T00:00:00Z	ftp://ftp.ncbi.nlm.nih.gov/genomes/all/GCA/003/415/355/GCA_003415355.2_ASM341535v2	ftp://ftp.ncbi.nlm.nih.gov/genomes/all/GCF/003/415/355/GCF_003415355.2_ASM341535v2	1824	Homo sapiens	2022-05-10T00:00:00Z	4	55		11	49
Haemophilus influenzae	Haemophilus	influenzae	NA	Bacteria;Proteobacteria;Gammaproteobacteria	1104	SAMN02678122	PRJNA240637	GCA_000636075.1	Contig	1.80321	38.1		JFZM01	16	1653	2014-04-22T00:00:00Z	ftp://ftp.ncbi.nlm.nih.gov/genomes/all/GCA/000/636/075/GCA_000636075.1_NTHi1104v1	ftp://ftp.ncbi.nlm.nih.gov/genomes/all/GCF/000/636/075/GCF_000636075.1_NTHi1104v1	1795	Homo sapiens	2021-11-22T00:00:00Z	4	59		21	58
Haemophilus influenzae	Haemophilus	influenzae	NA	Bacteria;Proteobacteria;Gammaproteobacteria	584	SAMN02678121	PRJNA240637	GCA_000636035.1	Contig	1.79457	38		JFZL01	17	1659	2014-04-22T00:00:00Z	ftp://ftp.ncbi.nlm.nih.gov/genomes/all/GCA/000/636/035/GCA_000636035.1_NTHi584v1	ftp://ftp.ncbi.nlm.nih.gov/genomes/all/GCF/000/636/035/GCF_000636035.1_NTHi584v1	1784	Homo sapiens	2021-11-22T00:00:00Z	4	50		18	53
Haemophilus influenzae	Haemophilus	influenzae	NA	Bacteria;Proteobacteria;Gammaproteobacteria	P653-8956	SAMN07421930	PRJNA282520	GCA_003414625.2	Contig	1.77989	37.9		QVJR02	28	1635	2018-08-22T00:00:00Z	ftp://ftp.ncbi.nlm.nih.gov/genomes/all/GCA/003/414/625/GCA_003414625.2_ASM341462v2	ftp://ftp.ncbi.nlm.nih.gov/genomes/all/GCF/003/414/625/GCF_003414625.2_ASM341462v2	1766	Homo sapiens	2022-05-10T00:00:00Z	4	54		21	52
Haemophilus influenzae	Haemophilus	influenzae	NA	Bacteria;Proteobacteria;Gammaproteobacteria	P599-8624	SAMN07421876	PRJNA282520	GCA_003414565.1	Contig	1.78021	37.9		QVLF01	27	1633	2018-08-22T00:00:00Z	ftp://ftp.ncbi.nlm.nih.gov/genomes/all/GCA/003/414/565/GCA_003414565.1_ASM341456v1	ftp://ftp.ncbi.nlm.nih.gov/genomes/all/GCF/003/414/565/GCF_003414565.1_ASM341456v1	1751	Homo sapiens	2021-08-12T00:00:00Z	4	44		19	51
Haemophilus influenzae	Haemophilus	influenzae	NA	Bacteria;Proteobacteria;Gammaproteobacteria	60316_BAL_Hi1	SAMN09845271	PRJNA484075	GCA_004801985.1	Scaffold	1.89326	38		QWMI01	19	1793	2019-04-22T00:00:00Z	ftp://ftp.ncbi.nlm.nih.gov/genomes/all/GCA/004/801/985/GCA_004801985.1_ASM480198v1	ftp://ftp.ncbi.nlm.nih.gov/genomes/all/GCF/004/801/985/GCF_004801985.1_ASM480198v1	1927	Homo sapiens	2021-04-24T00:00:00Z	4	65		16	49
Haemophilus influenzae	Haemophilus	influenzae	NA	Bacteria;Proteobacteria;Gammaproteobacteria	2842STDY5882034	SAMEA2674709	PRJEB4909	GCA_900029195.1	Scaffold	1.85838	38		FFIB01	14	1751	2016-02-09T00:00:00Z	ftp://ftp.ncbi.nlm.nih.gov/genomes/all/GCA/900/029/195/GCA_900029195.1_14412_4_6	ftp://ftp.ncbi.nlm.nih.gov/genomes/all/GCF/900/029/195/GCF_900029195.1_14412_4_6	1867	Homo sapiens	2021-11-27T00:00:00Z	4	52		10	50
Haemophilus influenzae	Haemophilus	influenzae	NA	Bacteria;Proteobacteria;Gammaproteobacteria	M1C138_2	SAMN16409254	PRJNA668428	GCA_014982365.1	Contig	1.89044	38		JADCLW01	32	1770	2020-10-25T00:00:00Z	ftp://ftp.ncbi.nlm.nih.gov/genomes/all/GCA/014/982/365/GCA_014982365.1_ASM1498236v1	ftp://ftp.ncbi.nlm.nih.gov/genomes/all/GCF/014/982/365/GCF_014982365.1_ASM1498236v1	1907	Homo sapiens	2021-10-29T00:00:00Z	4	77		4	52
Haemophilus influenzae	Haemophilus	influenzae	NA	Bacteria;Proteobacteria;Gammaproteobacteria	ODiD_1267	SAMN17013335	PRJNA666526	GCA_017871745.1	Contig	1.85466	38		JAECZW01	27	1718	2021-04-08T00:00:00Z	ftp://ftp.ncbi.nlm.nih.gov/genomes/all/GCA/017/871/745/GCA_017871745.1_ASM1787174v1	ftp://ftp.ncbi.nlm.nih.gov/genomes/all/GCF/017/871/745/GCF_017871745.1_ASM1787174v1	1857	Homo sapiens	2022-04-16T00:00:00Z	4	78		6	51
Haemophilus influenzae	Haemophilus	influenzae	NA	Bacteria;Proteobacteria;Gammaproteobacteria	P656-8020	SAMN07421932	PRJNA282520	GCA_003414745.2	Contig	1.84633	37.9		QVJP02	25	1727	2018-08-22T00:00:00Z	ftp://ftp.ncbi.nlm.nih.gov/genomes/all/GCA/003/414/745/GCA_003414745.2_ASM341474v2	ftp://ftp.ncbi.nlm.nih.gov/genomes/all/GCF/003/414/745/GCF_003414745.2_ASM341474v2	1848	Homo sapiens	2022-05-10T00:00:00Z	4	45		20	52
Haemophilus influenzae	Haemophilus	influenzae	NA	Bacteria;Proteobacteria;Gammaproteobacteria	M29658	SAMN09704933	PRJNA428178	GCA_003494785.1	Contig	1.86144	38		QQGM01	23	1758	2018-09-07T00:00:00Z	ftp://ftp.ncbi.nlm.nih.gov/genomes/all/GCA/003/494/785/GCA_003494785.1_ASM349478v1	ftp://ftp.ncbi.nlm.nih.gov/genomes/all/GCF/003/494/785/GCF_003494785.1_ASM349478v1	1886	Homo sapiens	2022-02-27T00:00:00Z	4	59		13	52
Haemophilus influenzae	Haemophilus	influenzae	NA	Bacteria;Proteobacteria;Gammaproteobacteria	ODiD_0479	SAMN17013492	PRJNA666526	GCA_017871695.1	Contig	1.86846	37.9		JAECZX01	30	1734	2021-04-08T00:00:00Z	ftp://ftp.ncbi.nlm.nih.gov/genomes/all/GCA/017/871/695/GCA_017871695.1_ASM1787169v1	ftp://ftp.ncbi.nlm.nih.gov/genomes/all/GCF/017/871/695/GCF_017871695.1_ASM1787169v1	1872	Homo sapiens	2022-04-16T00:00:00Z	4	72		12	50
Haemophilus influenzae	Haemophilus	influenzae	NA	Bacteria;Proteobacteria;Gammaproteobacteria	2842STDY5882062	SAMEA2674751	PRJEB4909	GCA_900035285.1	Scaffold	1.86066	38		FFJE01	18	1751	2016-02-09T00:00:00Z	ftp://ftp.ncbi.nlm.nih.gov/genomes/all/GCA/900/035/285/GCA_900035285.1_14412_4_34	ftp://ftp.ncbi.nlm.nih.gov/genomes/all/GCF/900/035/285/GCF_900035285.1_14412_4_34	1872	Homo sapiens	2021-11-27T00:00:00Z	4	60		8	49
Haemophilus influenzae	Haemophilus	influenzae	NA	Bacteria;Proteobacteria;Gammaproteobacteria	M08392	SAMN09704873	PRJNA428178	GCA_003494495.1	Contig	1.85802	38		QQHZ01	30	1754	2018-09-07T00:00:00Z	ftp://ftp.ncbi.nlm.nih.gov/genomes/all/GCA/003/494/495/GCA_003494495.1_ASM349449v1	ftp://ftp.ncbi.nlm.nih.gov/genomes/all/GCF/003/494/495/GCF_003494495.1_ASM349449v1	1890	Homo sapiens	2022-02-27T00:00:00Z	4	63		18	51
Haemophilus influenzae	Haemophilus	influenzae	NA	Bacteria;Proteobacteria;Gammaproteobacteria	HI2192	SAMN03840617	PRJNA288989	GCA_001298205.1	Contig	1.77141	37.9		LHSN01	22	1627	2015-09-24T00:00:00Z	ftp://ftp.ncbi.nlm.nih.gov/genomes/all/GCA/001/298/205/GCA_001298205.1_ASM129820v1	ftp://ftp.ncbi.nlm.nih.gov/genomes/all/GCF/001/298/205/GCF_001298205.1_ASM129820v1	1732	Homo sapiens	2021-11-25T00:00:00Z	4	43		8	50
Haemophilus influenzae	Haemophilus	influenzae	NA	Bacteria;Proteobacteria;Gammaproteobacteria	PTHi-12367	SAMEA4643484	PRJEB26586	GCA_900407535.1	Contig	1.8163	38		UEUY01	20	1722	2018-06-29T00:00:00Z	ftp://ftp.ncbi.nlm.nih.gov/genomes/all/GCA/900/407/535/GCA_900407535.1_PTHi-12367	ftp://ftp.ncbi.nlm.nih.gov/genomes/all/GCF/900/407/535/GCF_900407535.1_PTHi-12367	1829	human	2022-02-23T00:00:00Z	4	40		10	53
Haemophilus influenzae	Haemophilus	influenzae	NA	Bacteria;Proteobacteria;Gammaproteobacteria	2842STDY5882060	SAMEA2674749	PRJEB4909	GCA_900034935.1	Scaffold	1.78636	37.9		FFJF01	15	1652	2016-02-09T00:00:00Z	ftp://ftp.ncbi.nlm.nih.gov/genomes/all/GCA/900/034/935/GCA_900034935.1_14412_4_32	ftp://ftp.ncbi.nlm.nih.gov/genomes/all/GCF/900/034/935/GCF_900034935.1_14412_4_32	1754	Homo sapiens	2021-11-27T00:00:00Z	4	41		7	50
Haemophilus influenzae	Haemophilus	influenzae	NA	Bacteria;Proteobacteria;Gammaproteobacteria	M21366	SAMN09704915	PRJNA428178	GCA_003493375.1	Contig	1.96181	38.2		QQKL01	30	1909	2018-09-07T00:00:00Z	ftp://ftp.ncbi.nlm.nih.gov/genomes/all/GCA/003/493/375/GCA_003493375.1_ASM349337v1	ftp://ftp.ncbi.nlm.nih.gov/genomes/all/GCF/003/493/375/GCF_003493375.1_ASM349337v1	2030	Homo sapiens	2022-02-27T00:00:00Z	4	53		12	52
Haemophilus influenzae	Haemophilus	influenzae	NA	Bacteria;Proteobacteria;Gammaproteobacteria	M10315	SAMN09704881	PRJNA428178	GCA_003494295.1	Contig	1.84049	38		QQIM01	23	1719	2018-09-07T00:00:00Z	ftp://ftp.ncbi.nlm.nih.gov/genomes/all/GCA/003/494/295/GCA_003494295.1_ASM349429v1	ftp://ftp.ncbi.nlm.nih.gov/genomes/all/GCF/003/494/295/GCF_003494295.1_ASM349429v1	1842	Homo sapiens	2022-02-27T00:00:00Z	4	55		12	52
Haemophilus influenzae	Haemophilus	influenzae	NA	Bacteria;Proteobacteria;Gammaproteobacteria	CCUG 60490	SAMN05219232	PRJNA302716	GCA_001679415.1	Scaffold	1.77578	37.9		LZMV01	24	1624	2016-07-05T00:00:00Z	ftp://ftp.ncbi.nlm.nih.gov/genomes/all/GCA/001/679/415/GCA_001679415.1_ASM167941v1	ftp://ftp.ncbi.nlm.nih.gov/genomes/all/GCF/001/679/415/GCF_001679415.1_ASM167941v1	1747	Homo sapiens	2021-07-23T00:00:00Z	4	55		14	50
Haemophilus influenzae	Haemophilus	influenzae	NA	Bacteria;Proteobacteria;Gammaproteobacteria	60373_BAL_Hi1	SAMN09845277	PRJNA484075	GCA_004802295.1	Scaffold	1.89593	38.1		QWMC01	15	1796	2019-04-22T00:00:00Z	ftp://ftp.ncbi.nlm.nih.gov/genomes/all/GCA/004/802/295/GCA_004802295.1_ASM480229v1	ftp://ftp.ncbi.nlm.nih.gov/genomes/all/GCF/004/802/295/GCF_004802295.1_ASM480229v1	1925	Homo sapiens	2021-04-24T00:00:00Z	4	61		15	49
Haemophilus influenzae	Haemophilus	influenzae	NA	Bacteria;Proteobacteria;Gammaproteobacteria	2842STDY5882035	SAMEA2674712	PRJEB4909	GCA_900031505.1	Scaffold	1.85861	38		FFIV01	12	1749	2016-02-09T00:00:00Z	ftp://ftp.ncbi.nlm.nih.gov/genomes/all/GCA/900/031/505/GCA_900031505.1_14412_4_7	ftp://ftp.ncbi.nlm.nih.gov/genomes/all/GCF/900/031/505/GCF_900031505.1_14412_4_7	1867	Homo sapiens	2021-11-27T00:00:00Z	4	53		9	52
Haemophilus influenzae	Haemophilus	influenzae	NA	Bacteria;Proteobacteria;Gammaproteobacteria	CCUG 54503	SAMN05219228	PRJNA302716	GCA_001679365.1	Scaffold	1.82203	37.9		LZMU01	19	1685	2016-07-05T00:00:00Z	ftp://ftp.ncbi.nlm.nih.gov/genomes/all/GCA/001/679/365/GCA_001679365.1_ASM167936v1	ftp://ftp.ncbi.nlm.nih.gov/genomes/all/GCF/001/679/365/GCF_001679365.1_ASM167936v1	1798	Homo sapiens	2021-07-23T00:00:00Z	4	52		8	49
Haemophilus influenzae	Haemophilus	influenzae	NA	Bacteria;Proteobacteria;Gammaproteobacteria	P649-8561	SAMN07421926	PRJNA282520	GCA_003414805.1	Contig	1.85946	37.9		QVJT01	26	1730	2018-08-22T00:00:00Z	ftp://ftp.ncbi.nlm.nih.gov/genomes/all/GCA/003/414/805/GCA_003414805.1_ASM341480v1	ftp://ftp.ncbi.nlm.nih.gov/genomes/all/GCF/003/414/805/GCF_003414805.1_ASM341480v1	1850	Homo sapiens	2021-08-12T00:00:00Z	4	46		18	52
Haemophilus influenzae	Haemophilus	influenzae	NA	Bacteria;Proteobacteria;Gammaproteobacteria	P851-2713	SAMN07421954	PRJNA282520	GCA_003414505.1	Contig	1.99452	38		QVIZ01	35	1902	2018-08-22T00:00:00Z	ftp://ftp.ncbi.nlm.nih.gov/genomes/all/GCA/003/414/505/GCA_003414505.1_ASM341450v1	ftp://ftp.ncbi.nlm.nih.gov/genomes/all/GCF/003/414/505/GCF_003414505.1_ASM341450v1	2055	Homo sapiens	2021-08-12T00:00:00Z	4	76		20	53
Haemophilus influenzae	Haemophilus	influenzae	NA	Bacteria;Proteobacteria;Gammaproteobacteria	60373_NP_Hi1	SAMN09845276	PRJNA484075	GCA_004802305.1	Scaffold	1.89292	38.1		QWMD01	12	1802	2019-04-22T00:00:00Z	ftp://ftp.ncbi.nlm.nih.gov/genomes/all/GCA/004/802/305/GCA_004802305.1_ASM480230v1	ftp://ftp.ncbi.nlm.nih.gov/genomes/all/GCF/004/802/305/GCF_004802305.1_ASM480230v1	1925	Homo sapiens	2021-04-24T00:00:00Z	4	59		13	47
Haemophilus influenzae	Haemophilus	influenzae	NA	Bacteria;Proteobacteria;Gammaproteobacteria	84P23H6	SAMN06203684	PRJNA358390	GCA_002988775.1	Contig	1.836	37.9		NECQ01	56	1696	2018-03-09T00:00:00Z	ftp://ftp.ncbi.nlm.nih.gov/genomes/all/GCA/002/988/775/GCA_002988775.1_ASM298877v1	ftp://ftp.ncbi.nlm.nih.gov/genomes/all/GCF/002/988/775/GCF_002988775.1_ASM298877v1	1830	Homo sapiens	2021-08-03T00:00:00Z	4	55		24	51
Haemophilus influenzae	Haemophilus	influenzae	NA	Bacteria;Proteobacteria;Gammaproteobacteria	M05825	SAMN09704866	PRJNA428178	GCA_003494585.1	Contig	1.84161	37.9		QQHS01	21	1717	2018-09-07T00:00:00Z	ftp://ftp.ncbi.nlm.nih.gov/genomes/all/GCA/003/494/585/GCA_003494585.1_ASM349458v1	ftp://ftp.ncbi.nlm.nih.gov/genomes/all/GCF/003/494/585/GCF_003494585.1_ASM349458v1	1837	Homo sapiens	2022-02-27T00:00:00Z	4	52		12	52
Haemophilus influenzae	Haemophilus	influenzae	NA	Bacteria;Proteobacteria;Gammaproteobacteria	P626-9221	SAMN07421903	PRJNA282520	GCA_003415115.1	Contig	1.80502	38		QVKL01	23	1691	2018-08-22T00:00:00Z	ftp://ftp.ncbi.nlm.nih.gov/genomes/all/GCA/003/415/115/GCA_003415115.1_ASM341511v1	ftp://ftp.ncbi.nlm.nih.gov/genomes/all/GCF/003/415/115/GCF_003415115.1_ASM341511v1	1809	Homo sapiens	2021-08-12T00:00:00Z	4	48		14	52
Haemophilus influenzae	Haemophilus	influenzae	NA	Bacteria;Proteobacteria;Gammaproteobacteria	P640-3960	SAMN07421917	PRJNA282520	GCA_003414965.1	Contig	1.84707	37.9		QVJZ01	43	1706	2018-08-22T00:00:00Z	ftp://ftp.ncbi.nlm.nih.gov/genomes/all/GCA/003/414/965/GCA_003414965.1_ASM341496v1	ftp://ftp.ncbi.nlm.nih.gov/genomes/all/GCF/003/414/965/GCF_003414965.1_ASM341496v1	1829	Homo sapiens	2021-08-12T00:00:00Z	4	50		20	49
Haemophilus influenzae	Haemophilus	influenzae	NA	Bacteria;Proteobacteria;Gammaproteobacteria	60294_BAL_Hi1	SAMN09845267	PRJNA484075	GCA_004802065.1	Scaffold	1.81929	37.9		QWMM01	16	1692	2019-04-22T00:00:00Z	ftp://ftp.ncbi.nlm.nih.gov/genomes/all/GCA/004/802/065/GCA_004802065.1_ASM480206v1	ftp://ftp.ncbi.nlm.nih.gov/genomes/all/GCF/004/802/065/GCF_004802065.1_ASM480206v1	1819	Homo sapiens	2021-04-24T00:00:00Z	4	52		20	51
Haemophilus influenzae	Haemophilus	influenzae	NA	Bacteria;Proteobacteria;Gammaproteobacteria	HI1988	SAMN03702714	PRJNA285227	GCA_001184435.1	Contig	1.8446	37.9		LFFN01	18	1705	2015-07-21T00:00:00Z	ftp://ftp.ncbi.nlm.nih.gov/genomes/all/GCA/001/184/435/GCA_001184435.1_ASM118443v1	ftp://ftp.ncbi.nlm.nih.gov/genomes/all/GCF/001/184/435/GCF_001184435.1_ASM118443v1	1821	Homo sapiens	2022-01-21T00:00:00Z	4	57		7	48
Haemophilus influenzae	Haemophilus	influenzae	NA	Bacteria;Proteobacteria;Gammaproteobacteria	P606-8650	SAMN07421883	PRJNA282520	GCA_003415385.2	Contig	1.78013	37.9		QVKZ02	32	1658	2018-08-22T00:00:00Z	ftp://ftp.ncbi.nlm.nih.gov/genomes/all/GCA/003/415/385/GCA_003415385.2_ASM341538v2	ftp://ftp.ncbi.nlm.nih.gov/genomes/all/GCF/003/415/385/GCF_003415385.2_ASM341538v2	1779	Homo sapiens	2022-05-10T00:00:00Z	4	41		24	52
Haemophilus influenzae	Haemophilus	influenzae	NA	Bacteria;Proteobacteria;Gammaproteobacteria	2842STDY5882045	SAMEA2674731	PRJEB4909	GCA_900034915.1	Scaffold	1.86751	38		FFIE01	17	1775	2016-02-09T00:00:00Z	ftp://ftp.ncbi.nlm.nih.gov/genomes/all/GCA/900/034/915/GCA_900034915.1_14412_4_17	ftp://ftp.ncbi.nlm.nih.gov/genomes/all/GCF/900/034/915/GCF_900034915.1_14412_4_17	1882	Homo sapiens	2021-11-27T00:00:00Z	4	44		9	50
Haemophilus influenzae	Haemophilus	influenzae	NA	Bacteria;Proteobacteria;Gammaproteobacteria	Haemophilus_influenzae_BgEED16	SAMEA5664361	PRJEB32184	GCA_901873435.1	Contig	2.01737	38		CABFLD01	39	1943	2021-02-13T00:00:00Z	ftp://ftp.ncbi.nlm.nih.gov/genomes/all/GCA/901/873/435/GCA_901873435.1_Haemophilus_influenzae_BgEED16	ftp://ftp.ncbi.nlm.nih.gov/genomes/all/GCF/901/873/435/GCF_901873435.1_Haemophilus_influenzae_BgEED16	2054	human	2022-02-24T00:00:00Z	4	54		4	49
Haemophilus influenzae	Haemophilus	influenzae	NA	Bacteria;Proteobacteria;Gammaproteobacteria	P644-8083	SAMN07421921	PRJNA282520	GCA_003414175.2	Contig	1.87065	37.9		QVJX02	33	1768	2018-08-22T00:00:00Z	ftp://ftp.ncbi.nlm.nih.gov/genomes/all/GCA/003/414/175/GCA_003414175.2_ASM341417v2	ftp://ftp.ncbi.nlm.nih.gov/genomes/all/GCF/003/414/175/GCF_003414175.2_ASM341417v2	1878	Homo sapiens	2022-05-10T00:00:00Z	4	38		17	51
Haemophilus influenzae	Haemophilus	influenzae	NA	Bacteria;Proteobacteria;Gammaproteobacteria	94P20H1	SAMN06203708	PRJNA358390	GCA_002988275.1	Contig	1.82878	38		MZHF01	42	1709	2018-03-09T00:00:00Z	ftp://ftp.ncbi.nlm.nih.gov/genomes/all/GCA/002/988/275/GCA_002988275.1_ASM298827v1	ftp://ftp.ncbi.nlm.nih.gov/genomes/all/GCF/002/988/275/GCF_002988275.1_ASM298827v1	1831	Homo sapiens	2021-08-03T00:00:00Z	4	51		14	53
Haemophilus influenzae	Haemophilus	influenzae	NA	Bacteria;Proteobacteria;Gammaproteobacteria	PTHi-11170	SAMEA4643471	PRJEB26586	GCA_900407345.1	Contig	1.81558	38		UEUO01	35	1705	2018-06-29T00:00:00Z	ftp://ftp.ncbi.nlm.nih.gov/genomes/all/GCA/900/407/345/GCA_900407345.1_PTHi-11170	ftp://ftp.ncbi.nlm.nih.gov/genomes/all/GCF/900/407/345/GCF_900407345.1_PTHi-11170	1829	human	2022-02-23T00:00:00Z	4	49		19	52
Haemophilus influenzae	Haemophilus	influenzae	NA	Bacteria;Proteobacteria;Gammaproteobacteria	PTHi-1472	SAMEA4643428	PRJEB26586	GCA_900407835.1	Contig	1.82728	37.9		UEWW01	48	1727	2018-06-29T00:00:00Z	ftp://ftp.ncbi.nlm.nih.gov/genomes/all/GCA/900/407/835/GCA_900407835.1_PTHi-1472	ftp://ftp.ncbi.nlm.nih.gov/genomes/all/GCF/900/407/835/GCF_900407835.1_PTHi-1472	1853	human	2022-02-23T00:00:00Z	4	57		14	51
Haemophilus influenzae	Haemophilus	influenzae	NA	Bacteria;Proteobacteria;Gammaproteobacteria	PTHi-3330	SAMEA4643438	PRJEB26586	GCA_900407935.1	Contig	1.82991	37.9		UEWA01	45	1710	2018-06-29T00:00:00Z	ftp://ftp.ncbi.nlm.nih.gov/genomes/all/GCA/900/407/935/GCA_900407935.1_PTHi-3330	ftp://ftp.ncbi.nlm.nih.gov/genomes/all/GCF/900/407/935/GCF_900407935.1_PTHi-3330	1834	human	2022-02-23T00:00:00Z	4	48		20	52
Haemophilus influenzae	Haemophilus	influenzae	NA	Bacteria;Proteobacteria;Gammaproteobacteria	P631-8237	SAMN07421908	PRJNA282520	GCA_003415065.2	Contig	1.82921	38		QVKG02	35	1712	2018-08-22T00:00:00Z	ftp://ftp.ncbi.nlm.nih.gov/genomes/all/GCA/003/415/065/GCA_003415065.2_ASM341506v2	ftp://ftp.ncbi.nlm.nih.gov/genomes/all/GCF/003/415/065/GCF_003415065.2_ASM341506v2	1831	Homo sapiens	2022-05-10T00:00:00Z	4	53		11	51
Haemophilus influenzae	Haemophilus	influenzae	NA	Bacteria;Proteobacteria;Gammaproteobacteria	2842STDY5882021	SAMEA2674683	PRJEB4909	GCA_900022475.1	Scaffold	1.81488	38		FFHZ01	13	1711	2016-02-09T00:00:00Z	ftp://ftp.ncbi.nlm.nih.gov/genomes/all/GCA/900/022/475/GCA_900022475.1_14412_3_88	ftp://ftp.ncbi.nlm.nih.gov/genomes/all/GCF/900/022/475/GCF_900022475.1_14412_3_88	1819	Homo sapiens	2021-11-27T00:00:00Z	4	38		12	54
Haemophilus influenzae	Haemophilus	influenzae	NA	Bacteria;Proteobacteria;Gammaproteobacteria	P589-8275	SAMN07421866	PRJNA282520	GCA_003415475.1	Contig	1.83979	38		QVLN01	29	1684	2018-08-22T00:00:00Z	ftp://ftp.ncbi.nlm.nih.gov/genomes/all/GCA/003/415/475/GCA_003415475.1_ASM341547v1	ftp://ftp.ncbi.nlm.nih.gov/genomes/all/GCF/003/415/475/GCF_003415475.1_ASM341547v1	1821	Homo sapiens	2021-08-12T00:00:00Z	4	72		11	50
Haemophilus influenzae	Haemophilus	influenzae	NA	Bacteria;Proteobacteria;Gammaproteobacteria	1P16H5	SAMN06203543	PRJNA358390	GCA_002991295.1	Contig	1.85534	38		MZKL01	28	1690	2018-03-09T00:00:00Z	ftp://ftp.ncbi.nlm.nih.gov/genomes/all/GCA/002/991/295/GCA_002991295.1_ASM299129v1	ftp://ftp.ncbi.nlm.nih.gov/genomes/all/GCF/002/991/295/GCF_002991295.1_ASM299129v1	1825	Homo sapiens	2021-08-04T00:00:00Z	4	73		7	51
Haemophilus influenzae	Haemophilus	influenzae	NA	Bacteria;Proteobacteria;Gammaproteobacteria	PTHi-13481	SAMEA4643510	PRJEB26586	GCA_900407825.1	Contig	1.76704	37.8		UEVB01	27	1647	2018-06-29T00:00:00Z	ftp://ftp.ncbi.nlm.nih.gov/genomes/all/GCA/900/407/825/GCA_900407825.1_PTHi-13481	ftp://ftp.ncbi.nlm.nih.gov/genomes/all/GCF/900/407/825/GCF_900407825.1_PTHi-13481	1775	human	2022-02-23T00:00:00Z	4	46		26	52
Haemophilus influenzae	Haemophilus	influenzae	NA	Bacteria;Proteobacteria;Gammaproteobacteria	M28025	SAMN09704931	PRJNA428178	GCA_003490755.1	Contig	1.83871	37.9		QQGQ01	27	1738	2018-09-07T00:00:00Z	ftp://ftp.ncbi.nlm.nih.gov/genomes/all/GCA/003/490/755/GCA_003490755.1_ASM349075v1	ftp://ftp.ncbi.nlm.nih.gov/genomes/all/GCF/003/490/755/GCF_003490755.1_ASM349075v1	1859	Homo sapiens	2022-02-27T00:00:00Z	4	55		11	51
Haemophilus influenzae	Haemophilus	influenzae	NA	Bacteria;Proteobacteria;Gammaproteobacteria	PTHi-3449	SAMEA4643442	PRJEB26586	GCA_900407985.1	Contig	1.89078	38		UEWL01	56	1805	2018-06-29T00:00:00Z	ftp://ftp.ncbi.nlm.nih.gov/genomes/all/GCA/900/407/985/GCA_900407985.1_PTHi-3449	ftp://ftp.ncbi.nlm.nih.gov/genomes/all/GCF/900/407/985/GCF_900407985.1_PTHi-3449	1941	human	2022-02-23T00:00:00Z	4	65		16	51
Haemophilus influenzae	Haemophilus	influenzae	NA	Bacteria;Proteobacteria;Gammaproteobacteria	P635-7537	SAMN07421912	PRJNA282520	GCA_003414395.1	Contig	1.80716	38		QVKD01	31	1679	2018-08-22T00:00:00Z	ftp://ftp.ncbi.nlm.nih.gov/genomes/all/GCA/003/414/395/GCA_003414395.1_ASM341439v1	ftp://ftp.ncbi.nlm.nih.gov/genomes/all/GCF/003/414/395/GCF_003414395.1_ASM341439v1	1790	Homo sapiens	2021-08-12T00:00:00Z	4	45		11	51
Haemophilus influenzae	Haemophilus	influenzae	NA	Bacteria;Proteobacteria;Gammaproteobacteria	P637-8346	SAMN07421914	PRJNA282520	GCA_003414925.2	Contig	1.80704	38		QVKC02	27	1685	2018-08-22T00:00:00Z	ftp://ftp.ncbi.nlm.nih.gov/genomes/all/GCA/003/414/925/GCA_003414925.2_ASM341492v2	ftp://ftp.ncbi.nlm.nih.gov/genomes/all/GCF/003/414/925/GCF_003414925.2_ASM341492v2	1791	Homo sapiens	2022-05-10T00:00:00Z	4	39		11	52
Haemophilus influenzae	Haemophilus	influenzae	NA	Bacteria;Proteobacteria;Gammaproteobacteria	M25896	SAMN09704929	PRJNA428178	GCA_003493265.1	Contig	1.87165	38		QQKR01	26	1789	2018-09-07T00:00:00Z	ftp://ftp.ncbi.nlm.nih.gov/genomes/all/GCA/003/493/265/GCA_003493265.1_ASM349326v1	ftp://ftp.ncbi.nlm.nih.gov/genomes/all/GCF/003/493/265/GCF_003493265.1_ASM349326v1	1901	Homo sapiens	2022-02-27T00:00:00Z	4	46		11	51
Haemophilus influenzae	Haemophilus	influenzae	NA	Bacteria;Proteobacteria;Gammaproteobacteria	P591-8654	SAMN07421868	PRJNA282520	GCA_003415435.2	Contig	1.79206	37.8		QVLL02	26	1663	2018-08-22T00:00:00Z	ftp://ftp.ncbi.nlm.nih.gov/genomes/all/GCA/003/415/435/GCA_003415435.2_ASM341543v2	ftp://ftp.ncbi.nlm.nih.gov/genomes/all/GCF/003/415/435/GCF_003415435.2_ASM341543v2	1786	Homo sapiens	2022-05-10T00:00:00Z	4	56		13	50
Haemophilus influenzae	Haemophilus	influenzae	NA	Bacteria;Proteobacteria;Gammaproteobacteria	2842STDY5882048	SAMEA2674737	PRJEB4909	GCA_900035265.1	Scaffold	1.82847	37.9		FFIZ01	19	1726	2016-02-09T00:00:00Z	ftp://ftp.ncbi.nlm.nih.gov/genomes/all/GCA/900/035/265/GCA_900035265.1_14412_4_20	ftp://ftp.ncbi.nlm.nih.gov/genomes/all/GCF/900/035/265/GCF_900035265.1_14412_4_20	1842	Homo sapiens	2021-11-27T00:00:00Z	4	55		6	51
Haemophilus influenzae	Haemophilus	influenzae	NA	Bacteria;Proteobacteria;Gammaproteobacteria	2842STDY5882057	SAMEA2674746	PRJEB4909	GCA_900036645.1	Scaffold	1.83002	37.9		FFIJ01	20	1724	2016-02-09T00:00:00Z	ftp://ftp.ncbi.nlm.nih.gov/genomes/all/GCA/900/036/645/GCA_900036645.1_14412_4_29	ftp://ftp.ncbi.nlm.nih.gov/genomes/all/GCF/900/036/645/GCF_900036645.1_14412_4_29	1842	Homo sapiens	2021-11-27T00:00:00Z	4	57		6	51
Haemophilus influenzae	Haemophilus	influenzae	NA	Bacteria;Proteobacteria;Gammaproteobacteria	PTHi-12301	SAMEA4643482	PRJEB26586	GCA_900407495.1	Contig	1.77398	37.9		UEUL01	33	1656	2018-06-29T00:00:00Z	ftp://ftp.ncbi.nlm.nih.gov/genomes/all/GCA/900/407/495/GCA_900407495.1_PTHi-12301	ftp://ftp.ncbi.nlm.nih.gov/genomes/all/GCF/900/407/495/GCF_900407495.1_PTHi-12301	1779	human	2022-02-23T00:00:00Z	4	51		16	52
Haemophilus influenzae	Haemophilus	influenzae	NA	Bacteria;Proteobacteria;Gammaproteobacteria	PTHi-13142	SAMEA4643500	PRJEB26586	GCA_900407675.1	Contig	1.77398	37.9		UEVN01	23	1654	2018-06-29T00:00:00Z	ftp://ftp.ncbi.nlm.nih.gov/genomes/all/GCA/900/407/675/GCA_900407675.1_PTHi-13142	ftp://ftp.ncbi.nlm.nih.gov/genomes/all/GCF/900/407/675/GCF_900407675.1_PTHi-13142	1767	human	2022-02-23T00:00:00Z	4	44		13	52
Haemophilus influenzae	Haemophilus	influenzae	NA	Bacteria;Proteobacteria;Gammaproteobacteria	2842STDY5882050	SAMEA2674739	PRJEB4909	GCA_900029875.1	Scaffold	1.86958	38		FFJA01	25	1788	2016-02-09T00:00:00Z	ftp://ftp.ncbi.nlm.nih.gov/genomes/all/GCA/900/029/875/GCA_900029875.1_14412_4_22	ftp://ftp.ncbi.nlm.nih.gov/genomes/all/GCF/900/029/875/GCF_900029875.1_14412_4_22	1907	Homo sapiens	2021-11-27T00:00:00Z	4	54		10	51
Haemophilus influenzae	Haemophilus	influenzae	NA	Bacteria;Proteobacteria;Gammaproteobacteria	M07561	SAMN09704871	PRJNA428178	GCA_003492685.1	Contig	1.9819	38.3		QQLU01	36	1936	2018-09-07T00:00:00Z	ftp://ftp.ncbi.nlm.nih.gov/genomes/all/GCA/003/492/685/GCA_003492685.1_ASM349268v1	ftp://ftp.ncbi.nlm.nih.gov/genomes/all/GCF/003/492/685/GCF_003492685.1_ASM349268v1	2057	Homo sapiens	2022-02-27T00:00:00Z	4	56		10	51
Haemophilus influenzae	Haemophilus	influenzae	NA	Bacteria;Proteobacteria;Gammaproteobacteria	HI2428	SAMN03840618	PRJNA288993	GCA_001298195.1	Contig	1.79881	37.9		LHSO01	45	1643	2015-09-24T00:00:00Z	ftp://ftp.ncbi.nlm.nih.gov/genomes/all/GCA/001/298/195/GCA_001298195.1_ASM129819v1	ftp://ftp.ncbi.nlm.nih.gov/genomes/all/GCF/001/298/195/GCF_001298195.1_ASM129819v1	1764	Homo sapiens	2021-11-25T00:00:00Z	4	67		4	46
Haemophilus influenzae	Haemophilus	influenzae	NA	Bacteria;Proteobacteria;Gammaproteobacteria	PTHi-7714	SAMEA4643460	PRJEB26586	GCA_900408125.1	Contig	1.87362	38		UEWT01	49	1793	2018-06-29T00:00:00Z	ftp://ftp.ncbi.nlm.nih.gov/genomes/all/GCA/900/408/125/GCA_900408125.1_PTHi-7714	ftp://ftp.ncbi.nlm.nih.gov/genomes/all/GCF/900/408/125/GCF_900408125.1_PTHi-7714	1930	human	2022-02-23T00:00:00Z	4	67		15	51
Haemophilus influenzae	Haemophilus	influenzae	NA	Bacteria;Proteobacteria;Gammaproteobacteria	PTHi-1909	SAMEA4643432	PRJEB26586	GCA_900407875.1	Contig	1.86925	38		UEVX01	48	1788	2018-06-29T00:00:00Z	ftp://ftp.ncbi.nlm.nih.gov/genomes/all/GCA/900/407/875/GCA_900407875.1_PTHi-1909	ftp://ftp.ncbi.nlm.nih.gov/genomes/all/GCF/900/407/875/GCF_900407875.1_PTHi-1909	1920	human	2022-02-23T00:00:00Z	4	61		16	51
Haemophilus influenzae	Haemophilus	influenzae	NA	Bacteria;Proteobacteria;Gammaproteobacteria	PTHi-3511	SAMEA4643443	PRJEB26586	GCA_900408015.1	Contig	1.88895	38		UEWK01	44	1802	2018-06-29T00:00:00Z	ftp://ftp.ncbi.nlm.nih.gov/genomes/all/GCA/900/408/015/GCA_900408015.1_PTHi-3511	ftp://ftp.ncbi.nlm.nih.gov/genomes/all/GCF/900/408/015/GCF_900408015.1_PTHi-3511	1937	human	2022-02-23T00:00:00Z	4	63		17	51
Haemophilus influenzae	Haemophilus	influenzae	NA	Bacteria;Proteobacteria;Gammaproteobacteria	PTHi-13399	SAMEA4643506	PRJEB26586	GCA_900407725.1	Contig	1.86999	38		UEVC01	47	1788	2018-06-29T00:00:00Z	ftp://ftp.ncbi.nlm.nih.gov/genomes/all/GCA/900/407/725/GCA_900407725.1_PTHi-13399	ftp://ftp.ncbi.nlm.nih.gov/genomes/all/GCF/900/407/725/GCF_900407725.1_PTHi-13399	1923	human	2022-02-23T00:00:00Z	4	68		12	51
Haemophilus influenzae	Haemophilus	influenzae	NA	Bacteria;Proteobacteria;Gammaproteobacteria	PTHi-4111	SAMEA4643447	PRJEB26586	GCA_900408005.1	Contig	1.88929	38		UEWC01	47	1802	2018-06-29T00:00:00Z	ftp://ftp.ncbi.nlm.nih.gov/genomes/all/GCA/900/408/005/GCA_900408005.1_PTHi-4111	ftp://ftp.ncbi.nlm.nih.gov/genomes/all/GCF/900/408/005/GCF_900408005.1_PTHi-4111	1935	human	2022-02-23T00:00:00Z	4	64		14	51
Haemophilus influenzae	Haemophilus	influenzae	NA	Bacteria;Proteobacteria;Gammaproteobacteria	2842STDY5882033	SAMEA2674707	PRJEB4909	GCA_900044695.1	Scaffold	1.93283	38.1		FFIU01	26	1849	2016-02-09T00:00:00Z	ftp://ftp.ncbi.nlm.nih.gov/genomes/all/GCA/900/044/695/GCA_900044695.1_14412_4_5	ftp://ftp.ncbi.nlm.nih.gov/genomes/all/GCF/900/044/695/GCF_900044695.1_14412_4_5	1972	Homo sapiens	2021-11-27T00:00:00Z	4	61		7	51
Haemophilus influenzae	Haemophilus	influenzae	NA	Bacteria;Proteobacteria;Gammaproteobacteria	PTHi-2048	SAMEA4643433	PRJEB26586	GCA_900407845.1	Contig	1.89026	38		UEVY01	42	1804	2018-06-29T00:00:00Z	ftp://ftp.ncbi.nlm.nih.gov/genomes/all/GCA/900/407/845/GCA_900407845.1_PTHi-2048	ftp://ftp.ncbi.nlm.nih.gov/genomes/all/GCF/900/407/845/GCF_900407845.1_PTHi-2048	1940	human	2022-02-23T00:00:00Z	4	65		17	50
Haemophilus influenzae	Haemophilus	influenzae	NA	Bacteria;Proteobacteria;Gammaproteobacteria	2842STDY5882032	SAMEA2674705	PRJEB4909	GCA_900020195.1	Scaffold	1.9327	38.1		FFIA01	27	1853	2016-02-09T00:00:00Z	ftp://ftp.ncbi.nlm.nih.gov/genomes/all/GCA/900/020/195/GCA_900020195.1_14412_4_4	ftp://ftp.ncbi.nlm.nih.gov/genomes/all/GCF/900/020/195/GCF_900020195.1_14412_4_4	1970	Homo sapiens	2021-11-27T00:00:00Z	4	58		4	51
Haemophilus influenzae	Haemophilus	influenzae	NA	Bacteria;Proteobacteria;Gammaproteobacteria	PTHi-7217	SAMEA4643459	PRJEB26586	GCA_900408115.1	Contig	1.87258	38		UEXB01	47	1791	2018-06-29T00:00:00Z	ftp://ftp.ncbi.nlm.nih.gov/genomes/all/GCA/900/408/115/GCA_900408115.1_PTHi-7217	ftp://ftp.ncbi.nlm.nih.gov/genomes/all/GCF/900/408/115/GCF_900408115.1_PTHi-7217	1924	human	2022-02-23T00:00:00Z	4	63		15	51
Haemophilus influenzae	Haemophilus	influenzae	NA	Bacteria;Proteobacteria;Gammaproteobacteria	PTHi-3514	SAMEA4643444	PRJEB26586	GCA_900408035.1	Contig	1.87222	38		UEWH01	52	1794	2018-06-29T00:00:00Z	ftp://ftp.ncbi.nlm.nih.gov/genomes/all/GCA/900/408/035/GCA_900408035.1_PTHi-3514	ftp://ftp.ncbi.nlm.nih.gov/genomes/all/GCF/900/408/035/GCF_900408035.1_PTHi-3514	1933	human	2022-02-23T00:00:00Z	4	67		17	51
Haemophilus influenzae	Haemophilus	influenzae	NA	Bacteria;Proteobacteria;Gammaproteobacteria	84P28H1	SAMN06203685	PRJNA358390	GCA_002987475.1	Contig	1.83525	37.9		NECR01	57	1697	2018-03-09T00:00:00Z	ftp://ftp.ncbi.nlm.nih.gov/genomes/all/GCA/002/987/475/GCA_002987475.1_ASM298747v1	ftp://ftp.ncbi.nlm.nih.gov/genomes/all/GCF/002/987/475/GCF_002987475.1_ASM298747v1	1826	Homo sapiens	2021-08-03T00:00:00Z	4	53		20	52
Haemophilus influenzae	Haemophilus	influenzae	NA	Bacteria;Proteobacteria;Gammaproteobacteria	HI1388	SAMN03702700	PRJNA285213	GCA_001184645.1	Contig	1.81246	37.8		LFDN01	16	1685	2015-07-21T00:00:00Z	ftp://ftp.ncbi.nlm.nih.gov/genomes/all/GCA/001/184/645/GCA_001184645.1_ASM118464v1	ftp://ftp.ncbi.nlm.nih.gov/genomes/all/GCF/001/184/645/GCF_001184645.1_ASM118464v1	1792	Homo sapiens	2022-02-26T00:00:00Z	4	48		6	49
Haemophilus influenzae	Haemophilus	influenzae	NA	Bacteria;Proteobacteria;Gammaproteobacteria	PN134	SAMN15447165	PRJNA644069	GCA_013402015.1	Contig	1.84085	38		JACBJZ01	34	1707	2020-07-11T00:00:00Z	ftp://ftp.ncbi.nlm.nih.gov/genomes/all/GCA/013/402/015/GCA_013402015.1_ASM1340201v1	ftp://ftp.ncbi.nlm.nih.gov/genomes/all/GCF/013/402/015/GCF_013402015.1_ASM1340201v1	1814	Homo sapiens	2021-07-22T00:00:00Z	4	58		2	43
Haemophilus influenzae	Haemophilus	influenzae	NA	Bacteria;Proteobacteria;Gammaproteobacteria	72P12H1	SAMN06203662	PRJNA358390	GCA_002988695.1	Contig	1.81057	38		NECJ01	32	1696	2018-03-09T00:00:00Z	ftp://ftp.ncbi.nlm.nih.gov/genomes/all/GCA/002/988/695/GCA_002988695.1_ASM298869v1	ftp://ftp.ncbi.nlm.nih.gov/genomes/all/GCF/002/988/695/GCF_002988695.1_ASM298869v1	1797	Homo sapiens	2021-09-02T00:00:00Z	4	38		9	50
Haemophilus influenzae	Haemophilus	influenzae	NA	Bacteria;Proteobacteria;Gammaproteobacteria	PTHi-13033	SAMEA4643495	PRJEB26586	GCA_900407635.1	Contig	1.80061	38		UETW01	30	1691	2018-06-29T00:00:00Z	ftp://ftp.ncbi.nlm.nih.gov/genomes/all/GCA/900/407/635/GCA_900407635.1_PTHi-13033	ftp://ftp.ncbi.nlm.nih.gov/genomes/all/GCF/900/407/635/GCF_900407635.1_PTHi-13033	1812	human	2022-02-23T00:00:00Z	4	51		16	50
Haemophilus influenzae	Haemophilus	influenzae	NA	Bacteria;Proteobacteria;Gammaproteobacteria	PTHi-12000	SAMEA4643476	PRJEB26586	GCA_900407415.1	Contig	1.88576	38.1		UEUH01	36	1804	2018-06-29T00:00:00Z	ftp://ftp.ncbi.nlm.nih.gov/genomes/all/GCA/900/407/415/GCA_900407415.1_PTHi-12000	ftp://ftp.ncbi.nlm.nih.gov/genomes/all/GCF/900/407/415/GCF_900407415.1_PTHi-12000	1925	human	2022-02-23T00:00:00Z	4	54		12	51
Haemophilus influenzae	Haemophilus	influenzae	NA	Bacteria;Proteobacteria;Gammaproteobacteria	PTHi-12613	SAMEA4643491	PRJEB26586	GCA_900407565.1	Contig	1.84973	38		UETV01	30	1710	2018-06-29T00:00:00Z	ftp://ftp.ncbi.nlm.nih.gov/genomes/all/GCA/900/407/565/GCA_900407565.1_PTHi-12613	ftp://ftp.ncbi.nlm.nih.gov/genomes/all/GCF/900/407/565/GCF_900407565.1_PTHi-12613	1834	human	2022-02-23T00:00:00Z	4	59		10	51
Haemophilus influenzae	Haemophilus	influenzae	NA	Bacteria;Proteobacteria;Gammaproteobacteria	P634-7311	SAMN07421911	PRJNA282520	GCA_003414645.2	Contig	1.8068	38		QVKE02	25	1690	2018-08-22T00:00:00Z	ftp://ftp.ncbi.nlm.nih.gov/genomes/all/GCA/003/414/645/GCA_003414645.2_ASM341464v2	ftp://ftp.ncbi.nlm.nih.gov/genomes/all/GCF/003/414/645/GCF_003414645.2_ASM341464v2	1795	Homo sapiens	2022-05-10T00:00:00Z	4	39		11	51
Haemophilus influenzae	Haemophilus	influenzae	NA	Bacteria;Proteobacteria;Gammaproteobacteria	2842STDY5882061	SAMEA2674750	PRJEB4909	GCA_900038065.1	Scaffold	1.8601	38		FFIL01	14	1752	2016-02-09T00:00:00Z	ftp://ftp.ncbi.nlm.nih.gov/genomes/all/GCA/900/038/065/GCA_900038065.1_14412_4_33	ftp://ftp.ncbi.nlm.nih.gov/genomes/all/GCF/900/038/065/GCF_900038065.1_14412_4_33	1873	Homo sapiens	2021-11-27T00:00:00Z	4	59		8	50
Haemophilus influenzae	Haemophilus	influenzae	NA	Bacteria;Proteobacteria;Gammaproteobacteria	2842STDY5882086	SAMEA2674784	PRJEB4909	GCA_900034945.1	Scaffold	1.86896	38		FFJK01	21	1780	2016-02-09T00:00:00Z	ftp://ftp.ncbi.nlm.nih.gov/genomes/all/GCA/900/034/945/GCA_900034945.1_14412_4_58	ftp://ftp.ncbi.nlm.nih.gov/genomes/all/GCF/900/034/945/GCF_900034945.1_14412_4_58	1897	Homo sapiens	2021-11-27T00:00:00Z	4	56		6	51
Haemophilus influenzae	Haemophilus	influenzae	NA	Bacteria;Proteobacteria;Gammaproteobacteria	2842STDY5882055	SAMEA2674744	PRJEB4909	GCA_900026995.1	Scaffold	1.8696	38		FFII01	22	1784	2016-02-09T00:00:00Z	ftp://ftp.ncbi.nlm.nih.gov/genomes/all/GCA/900/026/995/GCA_900026995.1_14412_4_27	ftp://ftp.ncbi.nlm.nih.gov/genomes/all/GCF/900/026/995/GCF_900026995.1_14412_4_27	1904	Homo sapiens	2021-11-27T00:00:00Z	4	59		6	51
Haemophilus influenzae	Haemophilus	influenzae	NA	Bacteria;Proteobacteria;Gammaproteobacteria	2842STDY5882056	SAMEA2674745	PRJEB4909	GCA_900022515.1	Scaffold	1.86996	38		FFJC01	26	1784	2016-02-09T00:00:00Z	ftp://ftp.ncbi.nlm.nih.gov/genomes/all/GCA/900/022/515/GCA_900022515.1_14412_4_28	ftp://ftp.ncbi.nlm.nih.gov/genomes/all/GCF/900/022/515/GCF_900022515.1_14412_4_28	1897	Homo sapiens	2021-11-27T00:00:00Z	4	52		6	51
Haemophilus influenzae	Haemophilus	influenzae	NA	Bacteria;Proteobacteria;Gammaproteobacteria	2842STDY5882049	SAMEA2674738	PRJEB4909	GCA_900026985.1	Scaffold	1.86959	38		FFIG01	24	1783	2016-02-09T00:00:00Z	ftp://ftp.ncbi.nlm.nih.gov/genomes/all/GCA/900/026/985/GCA_900026985.1_14412_4_21	ftp://ftp.ncbi.nlm.nih.gov/genomes/all/GCF/900/026/985/GCF_900026985.1_14412_4_21	1903	Homo sapiens	2021-11-27T00:00:00Z	4	58		7	51
Haemophilus influenzae	Haemophilus	influenzae	NA	Bacteria;Proteobacteria;Gammaproteobacteria	6P9H1	SAMN06203659	PRJNA358390	GCA_002988655.1	Contig	1.79542	37.9		MZII01	61	1659	2018-03-09T00:00:00Z	ftp://ftp.ncbi.nlm.nih.gov/genomes/all/GCA/002/988/655/GCA_002988655.1_ASM298865v1	ftp://ftp.ncbi.nlm.nih.gov/genomes/all/GCF/002/988/655/GCF_002988655.1_ASM298865v1	1788	Homo sapiens	2021-09-02T00:00:00Z	4	48		25	52
Haemophilus influenzae	Haemophilus	influenzae	NA	Bacteria;Proteobacteria;Gammaproteobacteria	GE49	SAMN04590165	PRJNA316653	GCA_002093185.1	Contig	1.88988	38		LVZF01	30	1790	2017-04-14T00:00:00Z	ftp://ftp.ncbi.nlm.nih.gov/genomes/all/GCA/002/093/185/GCA_002093185.1_ASM209318v1	ftp://ftp.ncbi.nlm.nih.gov/genomes/all/GCF/002/093/185/GCF_002093185.1_ASM209318v1	1917	Homo sapiens	2022-02-16T00:00:00Z	4	48		22	53
Haemophilus influenzae	Haemophilus	influenzae	NA	Bacteria;Proteobacteria;Gammaproteobacteria	60051_BAL_Hi1	SAMN09845261	PRJNA484075	GCA_004802435.1	Contig	1.84664	38		QWMS01	21	1732	2019-04-22T00:00:00Z	ftp://ftp.ncbi.nlm.nih.gov/genomes/all/GCA/004/802/435/GCA_004802435.1_ASM480243v1	ftp://ftp.ncbi.nlm.nih.gov/genomes/all/GCF/004/802/435/GCF_004802435.1_ASM480243v1	1863	Homo sapiens	2021-04-24T00:00:00Z	4	56		16	55
Haemophilus influenzae	Haemophilus	influenzae	NA	Bacteria;Proteobacteria;Gammaproteobacteria	60069_BAL_Hi1	SAMN09845265	PRJNA484075	GCA_004802445.1	Scaffold	1.83477	38		QWMO01	18	1706	2019-04-22T00:00:00Z	ftp://ftp.ncbi.nlm.nih.gov/genomes/all/GCA/004/802/445/GCA_004802445.1_ASM480244v1	ftp://ftp.ncbi.nlm.nih.gov/genomes/all/GCF/004/802/445/GCF_004802445.1_ASM480244v1	1841	Homo sapiens	2021-04-24T00:00:00Z	4	62		16	53
Haemophilus influenzae	Haemophilus	influenzae	NA	Bacteria;Proteobacteria;Gammaproteobacteria	Hi185	SAMN15061400	PRJNA635956	GCA_014762515.1	Contig	1.75756	37.9		JABUOS01	44	1593	2020-09-25T00:00:00Z	ftp://ftp.ncbi.nlm.nih.gov/genomes/all/GCA/014/762/515/GCA_014762515.1_ASM1476251v1	ftp://ftp.ncbi.nlm.nih.gov/genomes/all/GCF/014/762/515/GCF_014762515.1_ASM1476251v1	1738	Homo sapiens	2021-09-28T00:00:00Z	4	92		5	44
Haemophilus influenzae	Haemophilus	influenzae	NA	Bacteria;Proteobacteria;Gammaproteobacteria	2842STDY5882085	SAMEA2674782	PRJEB4909	GCA_900022495.1	Scaffold	1.86936	38		FFIQ01	28	1781	2016-02-09T00:00:00Z	ftp://ftp.ncbi.nlm.nih.gov/genomes/all/GCA/900/022/495/GCA_900022495.1_14412_4_57	ftp://ftp.ncbi.nlm.nih.gov/genomes/all/GCF/900/022/495/GCF_900022495.1_14412_4_57	1902	Homo sapiens	2021-11-27T00:00:00Z	4	58		8	51
Haemophilus influenzae	Haemophilus	influenzae	NA	Bacteria;Proteobacteria;Gammaproteobacteria	Hib66	SAMN08131152	PRJNA421050	GCA_002835625.1	Contig	1.92589	38.2		PIZG01	204	1804	2017-12-12T00:00:00Z	ftp://ftp.ncbi.nlm.nih.gov/genomes/all/GCA/002/835/625/GCA_002835625.1_ASM283562v1	ftp://ftp.ncbi.nlm.nih.gov/genomes/all/GCF/002/835/625/GCF_002835625.1_ASM283562v1	1970	human	2021-12-24T00:00:00Z	4	91		18	53
Haemophilus influenzae	Haemophilus	influenzae	NA	Bacteria;Proteobacteria;Gammaproteobacteria	PTHi-13351	SAMEA4643504	PRJEB26586	GCA_900407715.1	Contig	1.85449	38		UEVK01	34	1755	2018-06-29T00:00:00Z	ftp://ftp.ncbi.nlm.nih.gov/genomes/all/GCA/900/407/715/GCA_900407715.1_PTHi-13351	ftp://ftp.ncbi.nlm.nih.gov/genomes/all/GCF/900/407/715/GCF_900407715.1_PTHi-13351	1879	human	2022-02-23T00:00:00Z	4	53		14	53
Haemophilus influenzae	Haemophilus	influenzae	NA	Bacteria;Proteobacteria;Gammaproteobacteria	Hi378	SAMN03284975	PRJNA272685	GCA_000833895.1	Contig	1.92201	38.1		JXMB01	26	1816	2015-02-09T00:00:00Z	ftp://ftp.ncbi.nlm.nih.gov/genomes/all/GCA/000/833/895/GCA_000833895.1_ASM83389v1	ftp://ftp.ncbi.nlm.nih.gov/genomes/all/GCF/000/833/895/GCF_000833895.1_ASM83389v1	1934	Homo sapiens	2022-01-21T00:00:00Z	4	53		12	49
Haemophilus influenzae	Haemophilus	influenzae	NA	Bacteria;Proteobacteria;Gammaproteobacteria	PTHi-3410	SAMEA4643439	PRJEB26586	GCA_900407915.1	Contig	1.84929	37.9		UEVU01	42	1726	2018-06-29T00:00:00Z	ftp://ftp.ncbi.nlm.nih.gov/genomes/all/GCA/900/407/915/GCA_900407915.1_PTHi-3410	ftp://ftp.ncbi.nlm.nih.gov/genomes/all/GCF/900/407/915/GCF_900407915.1_PTHi-3410	1860	human	2022-02-23T00:00:00Z	4	58		18	54
Haemophilus influenzae	Haemophilus	influenzae	NA	Bacteria;Proteobacteria;Gammaproteobacteria	60316_NP_Hi1	SAMN09845270	PRJNA484075	GCA_004802005.1	Contig	1.89006	38		QWMJ01	22	1788	2019-04-22T00:00:00Z	ftp://ftp.ncbi.nlm.nih.gov/genomes/all/GCA/004/802/005/GCA_004802005.1_ASM480200v1	ftp://ftp.ncbi.nlm.nih.gov/genomes/all/GCF/004/802/005/GCF_004802005.1_ASM480200v1	1916	Homo sapiens	2021-04-24T00:00:00Z	4	65		10	49
Haemophilus influenzae	Haemophilus	influenzae	NA	Bacteria;Proteobacteria;Gammaproteobacteria	60068_NP_Hi3	SAMN09845262	PRJNA484075	GCA_004802145.1	Scaffold	1.99213	38.3		QWMR01	18	1935	2019-04-22T00:00:00Z	ftp://ftp.ncbi.nlm.nih.gov/genomes/all/GCA/004/802/145/GCA_004802145.1_ASM480214v1	ftp://ftp.ncbi.nlm.nih.gov/genomes/all/GCF/004/802/145/GCF_004802145.1_ASM480214v1	2060	Homo sapiens	2021-04-24T00:00:00Z	4	48		20	53
Haemophilus influenzae	Haemophilus	influenzae	NA	Bacteria;Proteobacteria;Gammaproteobacteria	126P26H1	SAMN06203501	PRJNA358390	GCA_002984105.1	Contig	1.85054	37.9		NDZS01	26	1686	2018-03-09T00:00:00Z	ftp://ftp.ncbi.nlm.nih.gov/genomes/all/GCA/002/984/105/GCA_002984105.1_ASM298410v1	ftp://ftp.ncbi.nlm.nih.gov/genomes/all/GCF/002/984/105/GCF_002984105.1_ASM298410v1	1816	Homo sapiens	2021-08-03T00:00:00Z	4	69		6	51
Haemophilus influenzae	Haemophilus	influenzae	NA	Bacteria;Proteobacteria;Gammaproteobacteria	PTHi-13074	SAMEA4643499	PRJEB26586	GCA_900407685.1	Contig	1.93355	38		UEVT01	54	1813	2018-06-29T00:00:00Z	ftp://ftp.ncbi.nlm.nih.gov/genomes/all/GCA/900/407/685/GCA_900407685.1_PTHi-13074	ftp://ftp.ncbi.nlm.nih.gov/genomes/all/GCF/900/407/685/GCF_900407685.1_PTHi-13074	1946	human	2022-02-23T00:00:00Z	4	59		15	55
Haemophilus influenzae	Haemophilus	influenzae	NA	Bacteria;Proteobacteria;Gammaproteobacteria	PTHi-1402	SAMEA4643425	PRJEB26586	GCA_900407805.1	Contig	1.89333	38		UEWB01	29	1801	2018-06-29T00:00:00Z	ftp://ftp.ncbi.nlm.nih.gov/genomes/all/GCA/900/407/805/GCA_900407805.1_PTHi-1402	ftp://ftp.ncbi.nlm.nih.gov/genomes/all/GCF/900/407/805/GCF_900407805.1_PTHi-1402	1928	human	2022-02-23T00:00:00Z	4	56		13	54
Haemophilus influenzae	Haemophilus	influenzae	NA	Bacteria;Proteobacteria;Gammaproteobacteria	PTHi-8273	SAMEA4643461	PRJEB26586	GCA_900408165.1	Contig	1.92311	38		UEWY01	75	1839	2018-06-29T00:00:00Z	ftp://ftp.ncbi.nlm.nih.gov/genomes/all/GCA/900/408/165/GCA_900408165.1_PTHi-8273	ftp://ftp.ncbi.nlm.nih.gov/genomes/all/GCF/900/408/165/GCF_900408165.1_PTHi-8273	1983	human	2022-02-23T00:00:00Z	4	66		19	55
Haemophilus influenzae	Haemophilus	influenzae	NA	Bacteria;Proteobacteria;Gammaproteobacteria	91P18H1	SAMN06203699	PRJNA358390	GCA_002988135.1	Contig	1.79529	37.9		MZHL01	49	1660	2018-03-09T00:00:00Z	ftp://ftp.ncbi.nlm.nih.gov/genomes/all/GCA/002/988/135/GCA_002988135.1_ASM298813v1	ftp://ftp.ncbi.nlm.nih.gov/genomes/all/GCF/002/988/135/GCF_002988135.1_ASM298813v1	1785	Homo sapiens	2021-08-03T00:00:00Z	4	46		20	55
Haemophilus influenzae	Haemophilus	influenzae	NA	Bacteria;Proteobacteria;Gammaproteobacteria	M14647	SAMN09704900	PRJNA428178	GCA_003494815.1	Contig	1.91623	38.2		QQGC01	27	1846	2018-09-07T00:00:00Z	ftp://ftp.ncbi.nlm.nih.gov/genomes/all/GCA/003/494/815/GCA_003494815.1_ASM349481v1	ftp://ftp.ncbi.nlm.nih.gov/genomes/all/GCF/003/494/815/GCF_003494815.1_ASM349481v1	1972	Homo sapiens	2022-02-27T00:00:00Z	4	46		24	52
Haemophilus influenzae	Haemophilus	influenzae	NA	Bacteria;Proteobacteria;Gammaproteobacteria	P633-8486	SAMN07421910	PRJNA282520	GCA_003414205.1	Contig	1.81332	38.1		QVIS01	33	1695	2018-08-22T00:00:00Z	ftp://ftp.ncbi.nlm.nih.gov/genomes/all/GCA/003/414/205/GCA_003414205.1_ASM341420v1	ftp://ftp.ncbi.nlm.nih.gov/genomes/all/GCF/003/414/205/GCF_003414205.1_ASM341420v1	1830	Homo sapiens	2021-08-12T00:00:00Z	4	53		26	52
Haemophilus influenzae	Haemophilus	influenzae	NA	Bacteria;Proteobacteria;Gammaproteobacteria	P663-7216	SAMN07421938	PRJNA282520	GCA_003414545.2	Contig	1.81259	38.1		QVJM02	30	1691	2018-08-22T00:00:00Z	ftp://ftp.ncbi.nlm.nih.gov/genomes/all/GCA/003/414/545/GCA_003414545.2_ASM341454v2	ftp://ftp.ncbi.nlm.nih.gov/genomes/all/GCF/003/414/545/GCF_003414545.2_ASM341454v2	1829	Homo sapiens	2022-05-10T00:00:00Z	4	59		25	50
Haemophilus influenzae	Haemophilus	influenzae	NA	Bacteria;Proteobacteria;Gammaproteobacteria	P632-8384	SAMN07421909	PRJNA282520	GCA_003415085.1	Contig	1.81086	38.1		QVKF01	40	1685	2018-08-22T00:00:00Z	ftp://ftp.ncbi.nlm.nih.gov/genomes/all/GCA/003/415/085/GCA_003415085.1_ASM341508v1	ftp://ftp.ncbi.nlm.nih.gov/genomes/all/GCF/003/415/085/GCF_003415085.1_ASM341508v1	1822	Homo sapiens	2021-08-12T00:00:00Z	4	57		27	49
Haemophilus influenzae	Haemophilus	influenzae	NA	Bacteria;Proteobacteria;Gammaproteobacteria	P613-8456	SAMN07421890	PRJNA282520	GCA_003415205.2	Contig	1.81137	38.1		QVKU02	34	1689	2018-08-22T00:00:00Z	ftp://ftp.ncbi.nlm.nih.gov/genomes/all/GCA/003/415/205/GCA_003415205.2_ASM341520v2	ftp://ftp.ncbi.nlm.nih.gov/genomes/all/GCF/003/415/205/GCF_003415205.2_ASM341520v2	1828	Homo sapiens	2022-05-10T00:00:00Z	4	60		24	51
Haemophilus influenzae	Haemophilus	influenzae	NA	Bacteria;Proteobacteria;Gammaproteobacteria	P616-8647	SAMN07421893	PRJNA282520	GCA_003415175.2	Contig	1.81207	38.1		QVKS02	35	1683	2018-08-22T00:00:00Z	ftp://ftp.ncbi.nlm.nih.gov/genomes/all/GCA/003/415/175/GCA_003415175.2_ASM341517v2	ftp://ftp.ncbi.nlm.nih.gov/genomes/all/GCF/003/415/175/GCF_003415175.2_ASM341517v2	1828	Homo sapiens	2022-05-10T00:00:00Z	4	65		26	50
Haemophilus influenzae	Haemophilus	influenzae	NA	Bacteria;Proteobacteria;Gammaproteobacteria	P601-8794	SAMN07421878	PRJNA282520	GCA_003415425.1	Contig	1.81234	38.1		QVLD01	34	1693	2018-08-22T00:00:00Z	ftp://ftp.ncbi.nlm.nih.gov/genomes/all/GCA/003/415/425/GCA_003415425.1_ASM341542v1	ftp://ftp.ncbi.nlm.nih.gov/genomes/all/GCF/003/415/425/GCF_003415425.1_ASM341542v1	1827	Homo sapiens	2021-08-12T00:00:00Z	4	55		25	50
Haemophilus influenzae	Haemophilus	influenzae	NA	Bacteria;Proteobacteria;Gammaproteobacteria	P614-8522	SAMN07421891	PRJNA282520	GCA_003415215.1	Contig	1.8135	38.1		QVKT01	43	1694	2018-08-22T00:00:00Z	ftp://ftp.ncbi.nlm.nih.gov/genomes/all/GCA/003/415/215/GCA_003415215.1_ASM341521v1	ftp://ftp.ncbi.nlm.nih.gov/genomes/all/GCF/003/415/215/GCF_003415215.1_ASM341521v1	1832	Homo sapiens	2021-08-12T00:00:00Z	4	51		32	51
Haemophilus influenzae	Haemophilus	influenzae	NA	Bacteria;Proteobacteria;Gammaproteobacteria	P623-7854	SAMN07421900	PRJNA282520	GCA_003414785.1	Contig	1.81082	38.1		QVKO01	42	1689	2018-08-22T00:00:00Z	ftp://ftp.ncbi.nlm.nih.gov/genomes/all/GCA/003/414/785/GCA_003414785.1_ASM341478v1	ftp://ftp.ncbi.nlm.nih.gov/genomes/all/GCF/003/414/785/GCF_003414785.1_ASM341478v1	1830	Homo sapiens	2021-08-12T00:00:00Z	4	56		30	51
Haemophilus influenzae	Haemophilus	influenzae	NA	Bacteria;Proteobacteria;Gammaproteobacteria	P622-7806	SAMN07421899	PRJNA282520	GCA_003414815.2	Contig	1.80927	38.1		QVKP02	33	1684	2018-08-22T00:00:00Z	ftp://ftp.ncbi.nlm.nih.gov/genomes/all/GCA/003/414/815/GCA_003414815.2_ASM341481v2	ftp://ftp.ncbi.nlm.nih.gov/genomes/all/GCF/003/414/815/GCF_003414815.2_ASM341481v2	1824	Homo sapiens	2022-05-10T00:00:00Z	4	63		22	51
Haemophilus influenzae	Haemophilus	influenzae	NA	Bacteria;Proteobacteria;Gammaproteobacteria	P618-9380	SAMN07421895	PRJNA282520	GCA_003414885.1	Contig	1.81426	38.1		QVKR01	46	1692	2018-08-22T00:00:00Z	ftp://ftp.ncbi.nlm.nih.gov/genomes/all/GCA/003/414/885/GCA_003414885.1_ASM341488v1	ftp://ftp.ncbi.nlm.nih.gov/genomes/all/GCF/003/414/885/GCF_003414885.1_ASM341488v1	1830	Homo sapiens	2021-08-12T00:00:00Z	4	51		33	50
Haemophilus influenzae	Haemophilus	influenzae	NA	Bacteria;Proteobacteria;Gammaproteobacteria	P624-7870	SAMN07421901	PRJNA282520	GCA_003414905.1	Contig	1.81188	38.1		QVKN01	47	1686	2018-08-22T00:00:00Z	ftp://ftp.ncbi.nlm.nih.gov/genomes/all/GCA/003/414/905/GCA_003414905.1_ASM341490v1	ftp://ftp.ncbi.nlm.nih.gov/genomes/all/GCF/003/414/905/GCF_003414905.1_ASM341490v1	1828	Homo sapiens	2021-08-12T00:00:00Z	4	56		31	51
Haemophilus influenzae	Haemophilus	influenzae	NA	Bacteria;Proteobacteria;Gammaproteobacteria	P629-7106	SAMN07421906	PRJNA282520	GCA_003415025.1	Contig	1.81187	38.1		QVKI01	44	1691	2018-08-22T00:00:00Z	ftp://ftp.ncbi.nlm.nih.gov/genomes/all/GCA/003/415/025/GCA_003415025.1_ASM341502v1	ftp://ftp.ncbi.nlm.nih.gov/genomes/all/GCF/003/415/025/GCF_003415025.1_ASM341502v1	1822	Homo sapiens	2021-08-12T00:00:00Z	4	48		29	50
Haemophilus influenzae	Haemophilus	influenzae	NA	Bacteria;Proteobacteria;Gammaproteobacteria	P600-8643	SAMN07421877	PRJNA282520	GCA_003415095.2	Contig	1.81265	38.1		QVLE02	38	1686	2018-08-22T00:00:00Z	ftp://ftp.ncbi.nlm.nih.gov/genomes/all/GCA/003/415/095/GCA_003415095.2_ASM341509v2	ftp://ftp.ncbi.nlm.nih.gov/genomes/all/GCF/003/415/095/GCF_003415095.2_ASM341509v2	1832	Homo sapiens	2022-05-10T00:00:00Z	4	66		25	51
Haemophilus influenzae	Haemophilus	influenzae	NA	Bacteria;Proteobacteria;Gammaproteobacteria	84P12H1	SAMN06203675	PRJNA358390	GCA_002986965.1	Contig	1.82338	37.9		MZHW01	52	1703	2018-03-09T00:00:00Z	ftp://ftp.ncbi.nlm.nih.gov/genomes/all/GCA/002/986/965/GCA_002986965.1_ASM298696v1	ftp://ftp.ncbi.nlm.nih.gov/genomes/all/GCF/002/986/965/GCF_002986965.1_ASM298696v1	1824	Homo sapiens	2021-08-03T00:00:00Z	4	39		26	52
Haemophilus influenzae	Haemophilus	influenzae	NA	Bacteria;Proteobacteria;Gammaproteobacteria	2842STDY5882078	SAMEA2674767	PRJEB4909	GCA_900017145.1	Scaffold	1.83594	38		FFIO01	16	1731	2016-02-09T00:00:00Z	ftp://ftp.ncbi.nlm.nih.gov/genomes/all/GCA/900/017/145/GCA_900017145.1_14412_4_50	ftp://ftp.ncbi.nlm.nih.gov/genomes/all/GCF/900/017/145/GCF_900017145.1_14412_4_50	1849	Homo sapiens	2021-11-27T00:00:00Z	4	54		10	50
Haemophilus influenzae	Haemophilus	influenzae	NA	Bacteria;Proteobacteria;Gammaproteobacteria	60051_NP_Hi1	SAMN09845260	PRJNA484075	GCA_004802205.1	Scaffold	1.84602	38		QWMT01	19	1735	2019-04-22T00:00:00Z	ftp://ftp.ncbi.nlm.nih.gov/genomes/all/GCA/004/802/205/GCA_004802205.1_ASM480220v1	ftp://ftp.ncbi.nlm.nih.gov/genomes/all/GCF/004/802/205/GCF_004802205.1_ASM480220v1	1860	Homo sapiens	2021-04-24T00:00:00Z	4	53		17	51
Haemophilus influenzae	Haemophilus	influenzae	NA	Bacteria;Proteobacteria;Gammaproteobacteria	M39022	SAMN09704938	PRJNA428178	GCA_003495765.1	Contig	1.8438	37.9		QQDY01	32	1722	2018-09-07T00:00:00Z	ftp://ftp.ncbi.nlm.nih.gov/genomes/all/GCA/003/495/765/GCA_003495765.1_ASM349576v1	ftp://ftp.ncbi.nlm.nih.gov/genomes/all/GCF/003/495/765/GCF_003495765.1_ASM349576v1	1858	Homo sapiens	2022-02-27T00:00:00Z	4	65		16	51
Haemophilus influenzae	Haemophilus	influenzae	NA	Bacteria;Proteobacteria;Gammaproteobacteria	60370_BAL_Hi2	SAMN09845275	PRJNA484075	GCA_004802355.1	Scaffold	1.81263	37.9		QWME01	18	1669	2019-04-22T00:00:00Z	ftp://ftp.ncbi.nlm.nih.gov/genomes/all/GCA/004/802/355/GCA_004802355.1_ASM480235v1	ftp://ftp.ncbi.nlm.nih.gov/genomes/all/GCF/004/802/355/GCF_004802355.1_ASM480235v1	1779	Homo sapiens	2021-04-24T00:00:00Z	4	45		10	51
Haemophilus influenzae	Haemophilus	influenzae	NA	Bacteria;Proteobacteria;Gammaproteobacteria	2842STDY5882088	SAMEA2674789	PRJEB4909	GCA_900029205.1	Scaffold	1.87483	38		FFJL01	17	1778	2016-02-09T00:00:00Z	ftp://ftp.ncbi.nlm.nih.gov/genomes/all/GCA/900/029/205/GCA_900029205.1_14412_4_60	ftp://ftp.ncbi.nlm.nih.gov/genomes/all/GCF/900/029/205/GCF_900029205.1_14412_4_60	1890	Homo sapiens	2021-11-27T00:00:00Z	4	52		7	49
Haemophilus influenzae	Haemophilus	influenzae	NA	Bacteria;Proteobacteria;Gammaproteobacteria	PTHi-13034	SAMEA4643496	PRJEB26586	GCA_900407645.1	Contig	1.81466	37.9		UEUU01	29	1659	2018-06-29T00:00:00Z	ftp://ftp.ncbi.nlm.nih.gov/genomes/all/GCA/900/407/645/GCA_900407645.1_PTHi-13034	ftp://ftp.ncbi.nlm.nih.gov/genomes/all/GCF/900/407/645/GCF_900407645.1_PTHi-13034	1794	human	2022-02-23T00:00:00Z	4	70		10	51
Haemophilus influenzae	Haemophilus	influenzae	NA	Bacteria;Proteobacteria;Gammaproteobacteria	2842STDY5882052	SAMEA2674741	PRJEB4909	GCA_900035275.1	Scaffold	1.96702	38.3		FFJB01	36	1909	2016-02-09T00:00:00Z	ftp://ftp.ncbi.nlm.nih.gov/genomes/all/GCA/900/035/275/GCA_900035275.1_14412_4_24	ftp://ftp.ncbi.nlm.nih.gov/genomes/all/GCF/900/035/275/GCF_900035275.1_14412_4_24	2034	Homo sapiens	2021-11-27T00:00:00Z	4	62		8	51
Haemophilus influenzae	Haemophilus	influenzae	NA	Bacteria;Proteobacteria;Gammaproteobacteria	P853-2792	SAMN07421956	PRJNA282520	GCA_003414305.2	Contig	1.82368	38		QVJA02	25	1711	2018-08-22T00:00:00Z	ftp://ftp.ncbi.nlm.nih.gov/genomes/all/GCA/003/414/305/GCA_003414305.2_ASM341430v2	ftp://ftp.ncbi.nlm.nih.gov/genomes/all/GCF/003/414/305/GCF_003414305.2_ASM341430v2	1819	Homo sapiens	2022-05-10T00:00:00Z	4	39		13	52
Haemophilus influenzae	Haemophilus	influenzae	NA	Bacteria;Proteobacteria;Gammaproteobacteria	2842STDY5882051	SAMEA2674740	PRJEB4909	GCA_900034925.1	Scaffold	1.96699	38.3		FFIH01	31	1906	2016-02-09T00:00:00Z	ftp://ftp.ncbi.nlm.nih.gov/genomes/all/GCA/900/034/925/GCA_900034925.1_14412_4_23	ftp://ftp.ncbi.nlm.nih.gov/genomes/all/GCF/900/034/925/GCF_900034925.1_14412_4_23	2030	Homo sapiens	2022-03-30T00:00:00Z	4	65		5	50
Haemophilus influenzae	Haemophilus	influenzae	NA	Bacteria;Proteobacteria;Gammaproteobacteria	M15937	SAMN09704907	PRJNA428178	GCA_003494225.1	Contig	1.82547	38		QQIQ01	23	1707	2018-09-07T00:00:00Z	ftp://ftp.ncbi.nlm.nih.gov/genomes/all/GCA/003/494/225/GCA_003494225.1_ASM349422v1	ftp://ftp.ncbi.nlm.nih.gov/genomes/all/GCF/003/494/225/GCF_003494225.1_ASM349422v1	1817	Homo sapiens	2022-02-27T00:00:00Z	4	38		15	53
Haemophilus influenzae	Haemophilus	influenzae	NA	Bacteria;Proteobacteria;Gammaproteobacteria	60373_BAL_Hi4	SAMN09845279	PRJNA484075	GCA_004802235.1	Scaffold	1.8596	38		QWMA01	26	1761	2019-04-22T00:00:00Z	ftp://ftp.ncbi.nlm.nih.gov/genomes/all/GCA/004/802/235/GCA_004802235.1_ASM480223v1	ftp://ftp.ncbi.nlm.nih.gov/genomes/all/GCF/004/802/235/GCF_004802235.1_ASM480223v1	1890	Homo sapiens	2021-04-24T00:00:00Z	4	62		10	53
Haemophilus influenzae	Haemophilus	influenzae	NA	Bacteria;Proteobacteria;Gammaproteobacteria	P643-7915	SAMN07421920	PRJNA282520	GCA_003414635.1	Contig	1.87019	37.9		QVJY01	32	1757	2018-08-22T00:00:00Z	ftp://ftp.ncbi.nlm.nih.gov/genomes/all/GCA/003/414/635/GCA_003414635.1_ASM341463v1	ftp://ftp.ncbi.nlm.nih.gov/genomes/all/GCF/003/414/635/GCF_003414635.1_ASM341463v1	1872	Homo sapiens	2021-08-12T00:00:00Z	4	45		15	51
Haemophilus influenzae	Haemophilus	influenzae	NA	Bacteria;Proteobacteria;Gammaproteobacteria	47P17H	SAMN06203596	PRJNA358390	GCA_002984765.1	Contig	1.87118	38		NEBP01	65	1750	2018-03-09T00:00:00Z	ftp://ftp.ncbi.nlm.nih.gov/genomes/all/GCA/002/984/765/GCA_002984765.1_ASM298476v1	ftp://ftp.ncbi.nlm.nih.gov/genomes/all/GCF/002/984/765/GCF_002984765.1_ASM298476v1	1874	Homo sapiens	2021-08-03T00:00:00Z	4	45		24	51
Haemophilus influenzae	Haemophilus	influenzae	NA	Bacteria;Proteobacteria;Gammaproteobacteria	57P13H1	SAMN06203629	PRJNA358390	GCA_002988455.1	Contig	1.87115	38		MZJA01	67	1751	2018-03-09T00:00:00Z	ftp://ftp.ncbi.nlm.nih.gov/genomes/all/GCA/002/988/455/GCA_002988455.1_ASM298845v1	ftp://ftp.ncbi.nlm.nih.gov/genomes/all/GCF/002/988/455/GCF_002988455.1_ASM298845v1	1877	Homo sapiens	2021-08-03T00:00:00Z	4	48		23	51
Haemophilus influenzae	Haemophilus	influenzae	NA	Bacteria;Proteobacteria;Gammaproteobacteria	15	SAMD00118477	PRJDB7020	GCA_003203135.1	Contig	1.8193	37.9		BGMT01	39	1703	2018-05-30T00:00:00Z	ftp://ftp.ncbi.nlm.nih.gov/genomes/all/GCA/003/203/135/GCA_003203135.1_ASM320313v1	ftp://ftp.ncbi.nlm.nih.gov/genomes/all/GCF/003/203/135/GCF_003203135.1_ASM320313v1	1816	Homo sapiens	2022-02-11T00:00:00Z	4	45		16	48
Haemophilus influenzae	Haemophilus	influenzae	NA	Bacteria;Proteobacteria;Gammaproteobacteria	M04780	SAMN09704865	PRJNA428178	GCA_003493335.1	Contig	1.92423	38.2		QQKN01	37	1851	2018-09-07T00:00:00Z	ftp://ftp.ncbi.nlm.nih.gov/genomes/all/GCA/003/493/335/GCA_003493335.1_ASM349333v1	ftp://ftp.ncbi.nlm.nih.gov/genomes/all/GCF/003/493/335/GCF_003493335.1_ASM349333v1	1987	Homo sapiens	2022-02-27T00:00:00Z	4	59		22	51
Haemophilus influenzae	Haemophilus	influenzae	NA	Bacteria;Proteobacteria;Gammaproteobacteria	424/15	SAMN20983139	PRJNA757938	GCA_020731605.1	Contig	1.87916	38		JAJFOY01	57	1775	2021-11-02T00:00:00Z	ftp://ftp.ncbi.nlm.nih.gov/genomes/all/GCA/020/731/605/GCA_020731605.1_ASM2073160v1	ftp://ftp.ncbi.nlm.nih.gov/genomes/all/GCF/020/731/605/GCF_020731605.1_ASM2073160v1	1929	Homo sapiens	2021-11-05T00:00:00Z	4	72		25	53
Haemophilus influenzae	Haemophilus	influenzae	NA	Bacteria;Proteobacteria;Gammaproteobacteria	D	SAMN12390020	PRJNA557131	GCA_007896995.1	Contig	1.88767	38		VOFT01	52	1791	2019-08-07T00:00:00Z	ftp://ftp.ncbi.nlm.nih.gov/genomes/all/GCA/007/896/995/GCA_007896995.1_ASM789699v1	ftp://ftp.ncbi.nlm.nih.gov/genomes/all/GCF/007/896/995/GCF_007896995.1_ASM789699v1	1938	Homo sapiens	2021-08-31T00:00:00Z	4	63		30	50
Haemophilus influenzae	Haemophilus	influenzae	NA	Bacteria;Proteobacteria;Gammaproteobacteria	P612-8066	SAMN07421889	PRJNA282520	GCA_003415255.1	Contig	1.81343	38.1		QVKV01	46	1693	2018-08-22T00:00:00Z	ftp://ftp.ncbi.nlm.nih.gov/genomes/all/GCA/003/415/255/GCA_003415255.1_ASM341525v1	ftp://ftp.ncbi.nlm.nih.gov/genomes/all/GCF/003/415/255/GCF_003415255.1_ASM341525v1	1834	Homo sapiens	2021-08-12T00:00:00Z	4	56		30	51
Haemophilus influenzae	Haemophilus	influenzae	NA	Bacteria;Proteobacteria;Gammaproteobacteria	2842STDY5882046	SAMEA2674733	PRJEB4909	GCA_900027005.1	Scaffold	1.868	38		FFIY01	18	1774	2016-02-09T00:00:00Z	ftp://ftp.ncbi.nlm.nih.gov/genomes/all/GCA/900/027/005/GCA_900027005.1_14412_4_18	ftp://ftp.ncbi.nlm.nih.gov/genomes/all/GCF/900/027/005/GCF_900027005.1_14412_4_18	1881	Homo sapiens	2021-11-27T00:00:00Z	4	44		10	49
Haemophilus influenzae	Haemophilus	influenzae	NA	Bacteria;Proteobacteria;Gammaproteobacteria	P619-9590	SAMN07421896	PRJNA282520	GCA_003414415.2	Contig	1.92436	38.1		QVIV02	43	1864	2018-08-22T00:00:00Z	ftp://ftp.ncbi.nlm.nih.gov/genomes/all/GCA/003/414/415/GCA_003414415.2_ASM341441v2	ftp://ftp.ncbi.nlm.nih.gov/genomes/all/GCF/003/414/415/GCF_003414415.2_ASM341441v2	1996	Homo sapiens	2022-05-10T00:00:00Z	4	57		20	51
Haemophilus influenzae	Haemophilus	influenzae	NA	Bacteria;Proteobacteria;Gammaproteobacteria	P661-4460	SAMN07421936	PRJNA282520	GCA_003414215.1	Contig	1.85992	38.1		QVIT01	36	1779	2018-08-22T00:00:00Z	ftp://ftp.ncbi.nlm.nih.gov/genomes/all/GCA/003/414/215/GCA_003414215.1_ASM341421v1	ftp://ftp.ncbi.nlm.nih.gov/genomes/all/GCF/003/414/215/GCF_003414215.1_ASM341421v1	1890	Homo sapiens	2021-08-12T00:00:00Z	4	41		11	55
Haemophilus influenzae	Haemophilus	influenzae	NA	Bacteria;Proteobacteria;Gammaproteobacteria	P627-3766	SAMN07421904	PRJNA282520	GCA_003415105.1	Contig	1.81485	38.1		QVKK01	34	1711	2018-08-22T00:00:00Z	ftp://ftp.ncbi.nlm.nih.gov/genomes/all/GCA/003/415/105/GCA_003415105.1_ASM341510v1	ftp://ftp.ncbi.nlm.nih.gov/genomes/all/GCF/003/415/105/GCF_003415105.1_ASM341510v1	1825	Homo sapiens	2021-08-12T00:00:00Z	4	38		20	52
Haemophilus influenzae	Haemophilus	influenzae	NA	Bacteria;Proteobacteria;Gammaproteobacteria	PTHi-3306	SAMEA4643437	PRJEB26586	GCA_900407955.1	Contig	1.83589	38		UEVZ01	44	1741	2018-06-29T00:00:00Z	ftp://ftp.ncbi.nlm.nih.gov/genomes/all/GCA/900/407/955/GCA_900407955.1_PTHi-3306	ftp://ftp.ncbi.nlm.nih.gov/genomes/all/GCF/900/407/955/GCF_900407955.1_PTHi-3306	1861	human	2022-02-23T00:00:00Z	4	52		11	53
Haemophilus influenzae	Haemophilus	influenzae	NA	Bacteria;Proteobacteria;Gammaproteobacteria	2842STDY5882037	SAMEA2674716	PRJEB4909	GCA_900032115.1	Scaffold	1.81547	38		FFIW01	12	1717	2016-02-09T00:00:00Z	ftp://ftp.ncbi.nlm.nih.gov/genomes/all/GCA/900/032/115/GCA_900032115.1_14412_4_9	ftp://ftp.ncbi.nlm.nih.gov/genomes/all/GCF/900/032/115/GCF_900032115.1_14412_4_9	1826	Homo sapiens	2021-11-27T00:00:00Z	4	42		12	51
Haemophilus influenzae	Haemophilus	influenzae	NA	Bacteria;Proteobacteria;Gammaproteobacteria	2842STDY5882087	SAMEA2674787	PRJEB4909	GCA_900017155.1	Scaffold	1.87476	38		FFIR01	20	1776	2016-02-09T00:00:00Z	ftp://ftp.ncbi.nlm.nih.gov/genomes/all/GCA/900/017/155/GCA_900017155.1_14412_4_59	ftp://ftp.ncbi.nlm.nih.gov/genomes/all/GCF/900/017/155/GCF_900017155.1_14412_4_59	1888	Homo sapiens	2021-11-27T00:00:00Z	4	50		7	51
Haemophilus influenzae	Haemophilus	influenzae	NA	Bacteria;Proteobacteria;Gammaproteobacteria	1	SAMD00118471	PRJDB7020	GCA_003203015.1	Contig	1.84966	37.8		BGMN01	48	1742	2018-05-30T00:00:00Z	ftp://ftp.ncbi.nlm.nih.gov/genomes/all/GCA/003/203/015/GCA_003203015.1_ASM320301v1	ftp://ftp.ncbi.nlm.nih.gov/genomes/all/GCF/003/203/015/GCF_003203015.1_ASM320301v1	1862	Homo sapiens	2022-02-11T00:00:00Z	4	58		7	51
Haemophilus influenzae	Haemophilus	influenzae	NA	Bacteria;Proteobacteria;Gammaproteobacteria	PTHi-4866	SAMEA4643450	PRJEB26586	GCA_900408075.1	Contig	1.85334	38		UEWF01	39	1722	2018-06-29T00:00:00Z	ftp://ftp.ncbi.nlm.nih.gov/genomes/all/GCA/900/408/075/GCA_900408075.1_PTHi-4866	ftp://ftp.ncbi.nlm.nih.gov/genomes/all/GCF/900/408/075/GCF_900408075.1_PTHi-4866	1872	human	2022-02-23T00:00:00Z	4	78		17	51
Haemophilus influenzae	Haemophilus	influenzae	NA	Bacteria;Proteobacteria;Gammaproteobacteria	PTHi-1905	SAMEA4643431	PRJEB26586	GCA_900407885.1	Contig	1.91038	38		UEVO01	61	1831	2018-06-29T00:00:00Z	ftp://ftp.ncbi.nlm.nih.gov/genomes/all/GCA/900/407/885/GCA_900407885.1_PTHi-1905	ftp://ftp.ncbi.nlm.nih.gov/genomes/all/GCF/900/407/885/GCF_900407885.1_PTHi-1905	1968	human	2022-02-23T00:00:00Z	4	68		14	51
Haemophilus influenzae	Haemophilus	influenzae	NA	Bacteria;Proteobacteria;Gammaproteobacteria	56P16H1	SAMN06203621	PRJNA358390	GCA_002988425.1	Contig	1.83082	38		MZJE01	63	1696	2018-03-09T00:00:00Z	ftp://ftp.ncbi.nlm.nih.gov/genomes/all/GCA/002/988/425/GCA_002988425.1_ASM298842v1	ftp://ftp.ncbi.nlm.nih.gov/genomes/all/GCF/002/988/425/GCF_002988425.1_ASM298842v1	1845	Homo sapiens	2021-08-03T00:00:00Z	4	46		47	52
Haemophilus influenzae	Haemophilus	influenzae	NA	Bacteria;Proteobacteria;Gammaproteobacteria	P660-9367	SAMN07421935	PRJNA282520	GCA_003414725.2	Contig	1.81334	38		QVJN02	35	1691	2018-08-22T00:00:00Z	ftp://ftp.ncbi.nlm.nih.gov/genomes/all/GCA/003/414/725/GCA_003414725.2_ASM341472v2	ftp://ftp.ncbi.nlm.nih.gov/genomes/all/GCF/003/414/725/GCF_003414725.2_ASM341472v2	1806	Homo sapiens	2022-05-10T00:00:00Z	4	49		13	49
Haemophilus influenzae	Haemophilus	influenzae	NA	Bacteria;Proteobacteria;Gammaproteobacteria	PTHi-11607	SAMEA4643474	PRJEB26586	GCA_900407425.1	Contig	1.90029	37.9		UEUN01	35	1801	2018-06-29T00:00:00Z	ftp://ftp.ncbi.nlm.nih.gov/genomes/all/GCA/900/407/425/GCA_900407425.1_PTHi-11607	ftp://ftp.ncbi.nlm.nih.gov/genomes/all/GCF/900/407/425/GCF_900407425.1_PTHi-11607	1919	human	2022-02-23T00:00:00Z	4	47		15	52
Haemophilus influenzae	Haemophilus	influenzae	NA	Bacteria;Proteobacteria;Gammaproteobacteria	PTHi-11310	SAMEA4643472	PRJEB26586	GCA_900407355.1	Contig	1.84182	37.9		UEUQ01	44	1735	2018-06-29T00:00:00Z	ftp://ftp.ncbi.nlm.nih.gov/genomes/all/GCA/900/407/355/GCA_900407355.1_PTHi-11310	ftp://ftp.ncbi.nlm.nih.gov/genomes/all/GCF/900/407/355/GCF_900407355.1_PTHi-11310	1865	human	2022-02-23T00:00:00Z	4	62		13	51
Haemophilus influenzae	Haemophilus	influenzae	NA	Bacteria;Proteobacteria;Gammaproteobacteria	P670-7113	SAMN07421945	PRJNA282520	GCA_003414115.1	Contig	1.79998	38		QVJH01	42	1677	2018-08-22T00:00:00Z	ftp://ftp.ncbi.nlm.nih.gov/genomes/all/GCA/003/414/115/GCA_003414115.1_ASM341411v1	ftp://ftp.ncbi.nlm.nih.gov/genomes/all/GCF/003/414/115/GCF_003414115.1_ASM341411v1	1799	Homo sapiens	2021-08-12T00:00:00Z	4	50		15	53
Haemophilus influenzae	Haemophilus	influenzae	NA	Bacteria;Proteobacteria;Gammaproteobacteria	HI1394	SAMN03702701	PRJNA285214	GCA_001184635.1	Contig	1.78072	37.9		LFDM01	21	1647	2015-07-21T00:00:00Z	ftp://ftp.ncbi.nlm.nih.gov/genomes/all/GCA/001/184/635/GCA_001184635.1_ASM118463v1	ftp://ftp.ncbi.nlm.nih.gov/genomes/all/GCF/001/184/635/GCF_001184635.1_ASM118463v1	1746	Homo sapiens	2022-02-26T00:00:00Z	4	44		3	48
Haemophilus influenzae	Haemophilus	influenzae	NA	Bacteria;Proteobacteria;Gammaproteobacteria	PTHi-13064	SAMEA4643497	PRJEB26586	GCA_900407625.1	Contig	1.83024	37.9		UEVM01	59	1729	2018-06-29T00:00:00Z	ftp://ftp.ncbi.nlm.nih.gov/genomes/all/GCA/900/407/625/GCA_900407625.1_PTHi-13064	ftp://ftp.ncbi.nlm.nih.gov/genomes/all/GCF/900/407/625/GCF_900407625.1_PTHi-13064	1874	human	2022-02-23T00:00:00Z	4	72		17	52
Haemophilus influenzae	Haemophilus	influenzae	NA	Bacteria;Proteobacteria;Gammaproteobacteria	PTHi-5308	SAMEA4643452	PRJEB26586	GCA_900408105.1	Contig	1.82745	38		UEWD01	38	1714	2018-06-29T00:00:00Z	ftp://ftp.ncbi.nlm.nih.gov/genomes/all/GCA/900/408/105/GCA_900408105.1_PTHi-5308	ftp://ftp.ncbi.nlm.nih.gov/genomes/all/GCF/900/408/105/GCF_900408105.1_PTHi-5308	1840	human	2022-02-23T00:00:00Z	4	58		11	53
Haemophilus influenzae	Haemophilus	influenzae	NA	Bacteria;Proteobacteria;Gammaproteobacteria	PTHi-12278	SAMEA4643480	PRJEB26586	GCA_900407505.1	Contig	1.82751	38		UEUS01	27	1714	2018-06-29T00:00:00Z	ftp://ftp.ncbi.nlm.nih.gov/genomes/all/GCA/900/407/505/GCA_900407505.1_PTHi-12278	ftp://ftp.ncbi.nlm.nih.gov/genomes/all/GCF/900/407/505/GCF_900407505.1_PTHi-12278	1833	human	2022-02-23T00:00:00Z	4	52		10	53
Haemophilus influenzae	Haemophilus	influenzae	NA	Bacteria;Proteobacteria;Gammaproteobacteria	GE117	SAMN04590168	PRJNA316656	GCA_002093285.1	Contig	1.82653	38		LVZI01	27	1709	2017-04-14T00:00:00Z	ftp://ftp.ncbi.nlm.nih.gov/genomes/all/GCA/002/093/285/GCA_002093285.1_ASM209328v1	ftp://ftp.ncbi.nlm.nih.gov/genomes/all/GCF/002/093/285/GCF_002093285.1_ASM209328v1	1825	Homo sapiens	2022-02-16T00:00:00Z	4	41		17	54
Haemophilus influenzae	Haemophilus	influenzae	NA	Bacteria;Proteobacteria;Gammaproteobacteria	124P40H1	SAMN06203493	PRJNA358390	GCA_002991045.1	Contig	1.7742	37.8		MZLO01	46	1624	2018-03-09T00:00:00Z	ftp://ftp.ncbi.nlm.nih.gov/genomes/all/GCA/002/991/045/GCA_002991045.1_ASM299104v1	ftp://ftp.ncbi.nlm.nih.gov/genomes/all/GCF/002/991/045/GCF_002991045.1_ASM299104v1	1737	Homo sapiens	2021-08-04T00:00:00Z	4	52		6	51
Haemophilus influenzae	Haemophilus	influenzae	NA	Bacteria;Proteobacteria;Gammaproteobacteria	60068_BAL_Hi1	SAMN09845263	PRJNA484075	GCA_004802165.1	Scaffold	1.98727	38.3		QWMQ01	24	1939	2019-04-22T00:00:00Z	ftp://ftp.ncbi.nlm.nih.gov/genomes/all/GCA/004/802/165/GCA_004802165.1_ASM480216v1	ftp://ftp.ncbi.nlm.nih.gov/genomes/all/GCF/004/802/165/GCF_004802165.1_ASM480216v1	2058	Homo sapiens	2021-04-24T00:00:00Z	4	47		14	54
Haemophilus influenzae	Haemophilus	influenzae	NA	Bacteria;Proteobacteria;Gammaproteobacteria	PTHi-11149	SAMEA4643470	PRJEB26586	GCA_900407405.1	Contig	1.82035	38		UETZ01	40	1711	2018-06-29T00:00:00Z	ftp://ftp.ncbi.nlm.nih.gov/genomes/all/GCA/900/407/405/GCA_900407405.1_PTHi-11149	ftp://ftp.ncbi.nlm.nih.gov/genomes/all/GCF/900/407/405/GCF_900407405.1_PTHi-11149	1832	human	2022-02-23T00:00:00Z	4	48		16	53
Haemophilus influenzae	Haemophilus	influenzae	NA	Bacteria;Proteobacteria;Gammaproteobacteria	Hi361	SAMN03284974	PRJNA272685	GCA_000833815.1	Contig	1.84357	38		JXMA01	21	1719	2015-02-09T00:00:00Z	ftp://ftp.ncbi.nlm.nih.gov/genomes/all/GCA/000/833/815/GCA_000833815.1_ASM83381v1	ftp://ftp.ncbi.nlm.nih.gov/genomes/all/GCF/000/833/815/GCF_000833815.1_ASM83381v1	1842	Homo sapiens	2022-01-21T00:00:00Z	4	51		18	50
Haemophilus influenzae	Haemophilus	influenzae	NA	Bacteria;Proteobacteria;Gammaproteobacteria	P667-4462	SAMN07421942	PRJNA282520	GCA_003414655.1	Contig	1.96229	38.3		QVJJ01	54	1903	2018-08-22T00:00:00Z	ftp://ftp.ncbi.nlm.nih.gov/genomes/all/GCA/003/414/655/GCA_003414655.1_ASM341465v1	ftp://ftp.ncbi.nlm.nih.gov/genomes/all/GCF/003/414/655/GCF_003414655.1_ASM341465v1	2019	Homo sapiens	2021-08-12T00:00:00Z	4	46		13	53
Haemophilus influenzae	Haemophilus	influenzae	NA	Bacteria;Proteobacteria;Gammaproteobacteria	P628-3847	SAMN07421905	PRJNA282520	GCA_003414995.2	Contig	1.81461	38.1		QVKJ02	32	1711	2018-08-22T00:00:00Z	ftp://ftp.ncbi.nlm.nih.gov/genomes/all/GCA/003/414/995/GCA_003414995.2_ASM341499v2	ftp://ftp.ncbi.nlm.nih.gov/genomes/all/GCF/003/414/995/GCF_003414995.2_ASM341499v2	1833	Homo sapiens	2022-05-10T00:00:00Z	4	44		21	53
Haemophilus influenzae	Haemophilus	influenzae	NA	Bacteria;Proteobacteria;Gammaproteobacteria	24	SAMD00118484	PRJDB7020	GCA_003203275.1	Contig	1.80914	38		BGNA01	50	1725	2018-05-30T00:00:00Z	ftp://ftp.ncbi.nlm.nih.gov/genomes/all/GCA/003/203/275/GCA_003203275.1_ASM320327v1	ftp://ftp.ncbi.nlm.nih.gov/genomes/all/GCF/003/203/275/GCF_003203275.1_ASM320327v1	1835	Homo sapiens	2022-02-11T00:00:00Z	4	44		11	51
Haemophilus influenzae	Haemophilus	influenzae	NA	Bacteria;Proteobacteria;Gammaproteobacteria	111P90H1	SAMN06203478	PRJNA358390	GCA_002989295.1	Contig	1.81696	38.1		MZLW01	55	1713	2018-03-09T00:00:00Z	ftp://ftp.ncbi.nlm.nih.gov/genomes/all/GCA/002/989/295/GCA_002989295.1_ASM298929v1	ftp://ftp.ncbi.nlm.nih.gov/genomes/all/GCF/002/989/295/GCF_002989295.1_ASM298929v1	1829	Homo sapiens	2021-08-04T00:00:00Z	4	37		22	53
Haemophilus influenzae	Haemophilus	influenzae	NA	Bacteria;Proteobacteria;Gammaproteobacteria	Hi381	SAMN03284976	PRJNA272685	GCA_000833765.1	Contig	1.8384	38		JXMC01	24	1720	2015-02-09T00:00:00Z	ftp://ftp.ncbi.nlm.nih.gov/genomes/all/GCA/000/833/765/GCA_000833765.1_ASM83376v1	ftp://ftp.ncbi.nlm.nih.gov/genomes/all/GCF/000/833/765/GCF_000833765.1_ASM83376v1	1844	Homo sapiens	2022-01-21T00:00:00Z	4	52		18	50
Haemophilus influenzae	Haemophilus	influenzae	NA	Bacteria;Proteobacteria;Gammaproteobacteria	60373_NP_Hi3	SAMN09845278	PRJNA484075	GCA_004802285.1	Scaffold	1.86752	38.1		QWMB01	29	1768	2019-04-22T00:00:00Z	ftp://ftp.ncbi.nlm.nih.gov/genomes/all/GCA/004/802/285/GCA_004802285.1_ASM480228v1	ftp://ftp.ncbi.nlm.nih.gov/genomes/all/GCF/004/802/285/GCF_004802285.1_ASM480228v1	1902	Homo sapiens	2021-04-24T00:00:00Z	4	58		19	53
Haemophilus influenzae	Haemophilus	influenzae	NA	Bacteria;Proteobacteria;Gammaproteobacteria	PTHi-13369	SAMEA4643505	PRJEB26586	GCA_900407705.1	Contig	1.77994	37.8		UEUZ01	59	1650	2018-06-29T00:00:00Z	ftp://ftp.ncbi.nlm.nih.gov/genomes/all/GCA/900/407/705/GCA_900407705.1_PTHi-13369	ftp://ftp.ncbi.nlm.nih.gov/genomes/all/GCF/900/407/705/GCF_900407705.1_PTHi-13369	1774	human	2022-02-23T00:00:00Z	4	55		14	51
Haemophilus influenzae	Haemophilus	influenzae	NA	Bacteria;Proteobacteria;Gammaproteobacteria	P604-7629	SAMN07421881	PRJNA282520	GCA_003415395.1	Contig	1.8672	38		QVLB01	42	1756	2018-08-22T00:00:00Z	ftp://ftp.ncbi.nlm.nih.gov/genomes/all/GCA/003/415/395/GCA_003415395.1_ASM341539v1	ftp://ftp.ncbi.nlm.nih.gov/genomes/all/GCF/003/415/395/GCF_003415395.1_ASM341539v1	1882	Homo sapiens	2021-08-12T00:00:00Z	4	52		17	53
Haemophilus influenzae	Haemophilus	influenzae	NA	Bacteria;Proteobacteria;Gammaproteobacteria	PTHi-12424	SAMEA4643487	PRJEB26586	GCA_900407595.1	Contig	1.85497	38		UEUW01	34	1748	2018-06-29T00:00:00Z	ftp://ftp.ncbi.nlm.nih.gov/genomes/all/GCA/900/407/595/GCA_900407595.1_PTHi-12424	ftp://ftp.ncbi.nlm.nih.gov/genomes/all/GCF/900/407/595/GCF_900407595.1_PTHi-12424	1871	human	2022-02-23T00:00:00Z	4	56		11	52
Haemophilus influenzae	Haemophilus	influenzae	NA	Bacteria;Proteobacteria;Gammaproteobacteria	19P173H1	SAMN06203538	PRJNA358390	GCA_002989905.1	Contig	1.79113	37.9		MZKO01	47	1653	2018-03-09T00:00:00Z	ftp://ftp.ncbi.nlm.nih.gov/genomes/all/GCA/002/989/905/GCA_002989905.1_ASM298990v1	ftp://ftp.ncbi.nlm.nih.gov/genomes/all/GCF/002/989/905/GCF_002989905.1_ASM298990v1	1767	Homo sapiens	2021-08-04T00:00:00Z	4	46		9	55
Haemophilus influenzae	Haemophilus	influenzae	NA	Bacteria;Proteobacteria;Gammaproteobacteria	14P12H1	SAMN06203523	PRJNA358390	GCA_002989595.1	Contig	1.79361	37.9		MZLA01	45	1657	2018-03-09T00:00:00Z	ftp://ftp.ncbi.nlm.nih.gov/genomes/all/GCA/002/989/595/GCA_002989595.1_ASM298959v1	ftp://ftp.ncbi.nlm.nih.gov/genomes/all/GCF/002/989/595/GCF_002989595.1_ASM298959v1	1775	Homo sapiens	2021-08-04T00:00:00Z	4	46		14	54
Haemophilus influenzae	Haemophilus	influenzae	NA	Bacteria;Proteobacteria;Gammaproteobacteria	Hi345	SAMN03284972	PRJNA272685	GCA_000833875.1	Contig	1.81113	37.9		JXLY01	22	1661	2015-02-09T00:00:00Z	ftp://ftp.ncbi.nlm.nih.gov/genomes/all/GCA/000/833/875/GCA_000833875.1_ASM83387v1	ftp://ftp.ncbi.nlm.nih.gov/genomes/all/GCF/000/833/875/GCF_000833875.1_ASM83387v1	1792	Homo sapiens	2022-01-30T00:00:00Z	4	63		16	48
Haemophilus influenzae	Haemophilus	influenzae	NA	Bacteria;Proteobacteria;Gammaproteobacteria	GE71	SAMN04590167	PRJNA316655	GCA_002093255.1	Contig	1.87725	38		LVZH01	34	1771	2017-04-14T00:00:00Z	ftp://ftp.ncbi.nlm.nih.gov/genomes/all/GCA/002/093/255/GCA_002093255.1_ASM209325v1	ftp://ftp.ncbi.nlm.nih.gov/genomes/all/GCF/002/093/255/GCF_002093255.1_ASM209325v1	1911	Homo sapiens	2022-02-16T00:00:00Z	4	60		22	54
Haemophilus influenzae	Haemophilus	influenzae	NA	Bacteria;Proteobacteria;Gammaproteobacteria	60370_NP_Hi2	SAMN09845274	PRJNA484075	GCA_004802365.1	Scaffold	1.81903	37.9		QWMF01	16	1674	2019-04-22T00:00:00Z	ftp://ftp.ncbi.nlm.nih.gov/genomes/all/GCA/004/802/365/GCA_004802365.1_ASM480236v1	ftp://ftp.ncbi.nlm.nih.gov/genomes/all/GCF/004/802/365/GCF_004802365.1_ASM480236v1	1785	Homo sapiens	2021-04-24T00:00:00Z	4	45		11	51
Haemophilus influenzae	Haemophilus	influenzae	NA	Bacteria;Proteobacteria;Gammaproteobacteria	6P8H2	SAMN06203658	PRJNA358390	GCA_002986235.1	Contig	1.79531	37.9		MZIJ01	62	1655	2018-03-09T00:00:00Z	ftp://ftp.ncbi.nlm.nih.gov/genomes/all/GCA/002/986/235/GCA_002986235.1_ASM298623v1	ftp://ftp.ncbi.nlm.nih.gov/genomes/all/GCF/002/986/235/GCF_002986235.1_ASM298623v1	1788	Homo sapiens	2021-08-03T00:00:00Z	4	50		26	53
Haemophilus influenzae	Haemophilus	influenzae	NA	Bacteria;Proteobacteria;Gammaproteobacteria	HI1974	SAMN03702706	PRJNA285219	GCA_001184535.1	Contig	1.77473	37.9		LFFT01	41	1651	2015-07-21T00:00:00Z	ftp://ftp.ncbi.nlm.nih.gov/genomes/all/GCA/001/184/535/GCA_001184535.1_ASM118453v1	ftp://ftp.ncbi.nlm.nih.gov/genomes/all/GCF/001/184/535/GCF_001184535.1_ASM118453v1	1757	Homo sapiens	2022-01-21T00:00:00Z	4	48		5	49
Haemophilus influenzae	Haemophilus	influenzae	NA	Bacteria;Proteobacteria;Gammaproteobacteria	118P3H1	SAMN06203482	PRJNA358390	GCA_002991005.1	Contig	1.77604	38		MZLU01	52	1634	2018-03-09T00:00:00Z	ftp://ftp.ncbi.nlm.nih.gov/genomes/all/GCA/002/991/005/GCA_002991005.1_ASM299100v1	ftp://ftp.ncbi.nlm.nih.gov/genomes/all/GCF/002/991/005/GCF_002991005.1_ASM299100v1	1747	Homo sapiens	2021-08-04T00:00:00Z	4	39		19	51
Haemophilus influenzae	Haemophilus	influenzae	NA	Bacteria;Proteobacteria;Gammaproteobacteria	WAPHL1	SAMN07230036	PRJNA338014	GCA_002237715.1	Scaffold	1.80686	37.9		NIUV01	35	1627	2017-07-31T00:00:00Z	ftp://ftp.ncbi.nlm.nih.gov/genomes/all/GCA/002/237/715/GCA_002237715.1_ASM223771v1	ftp://ftp.ncbi.nlm.nih.gov/genomes/all/GCF/002/237/715/GCF_002237715.1_ASM223771v1	1766	Homo sapiens	2021-07-30T00:00:00Z	4	73		11	51
Haemophilus influenzae	Haemophilus	influenzae	NA	Bacteria;Proteobacteria;Gammaproteobacteria	PTHi-13191	SAMEA4643501	PRJEB26586	GCA_900407735.1	Contig	1.78804	37.9		UEVI01	42	1642	2018-06-29T00:00:00Z	ftp://ftp.ncbi.nlm.nih.gov/genomes/all/GCA/900/407/735/GCA_900407735.1_PTHi-13191	ftp://ftp.ncbi.nlm.nih.gov/genomes/all/GCF/900/407/735/GCF_900407735.1_PTHi-13191	1776	human	2022-02-23T00:00:00Z	4	54		24	52
Haemophilus influenzae	Haemophilus	influenzae	NA	Bacteria;Proteobacteria;Gammaproteobacteria	3P24H1	SAMN06203580	PRJNA358390	GCA_002984615.1	Contig	1.82065	38		NEBF01	66	1686	2018-03-09T00:00:00Z	ftp://ftp.ncbi.nlm.nih.gov/genomes/all/GCA/002/984/615/GCA_002984615.1_ASM298461v1	ftp://ftp.ncbi.nlm.nih.gov/genomes/all/GCF/002/984/615/GCF_002984615.1_ASM298461v1	1814	Homo sapiens	2021-08-03T00:00:00Z	4	44		29	51
Haemophilus influenzae	Haemophilus	influenzae	NA	Bacteria;Proteobacteria;Gammaproteobacteria	G2	SAMN12390024	PRJNA557131	GCA_007897025.1	Contig	1.89537	38		VOFP01	48	1764	2019-08-07T00:00:00Z	ftp://ftp.ncbi.nlm.nih.gov/genomes/all/GCA/007/897/025/GCA_007897025.1_ASM789702v1	ftp://ftp.ncbi.nlm.nih.gov/genomes/all/GCF/007/897/025/GCF_007897025.1_ASM789702v1	1883	Homo sapiens	2021-08-31T00:00:00Z	4	51		15	49
Haemophilus influenzae	Haemophilus	influenzae	NA	Bacteria;Proteobacteria;Gammaproteobacteria	91P86H1	SAMN06203702	PRJNA358390	GCA_002988155.1	Contig	1.78143	37.9		MZHI01	51	1643	2018-03-09T00:00:00Z	ftp://ftp.ncbi.nlm.nih.gov/genomes/all/GCA/002/988/155/GCA_002988155.1_ASM298815v1	ftp://ftp.ncbi.nlm.nih.gov/genomes/all/GCF/002/988/155/GCF_002988155.1_ASM298815v1	1755	Homo sapiens	2021-08-03T00:00:00Z	4	37		20	51
Haemophilus influenzae	Haemophilus	influenzae	NA	Bacteria;Proteobacteria;Gammaproteobacteria	93P10H1	SAMN06203703	PRJNA358390	GCA_002988885.1	Contig	1.77915	37.9		MZHH01	52	1642	2018-03-09T00:00:00Z	ftp://ftp.ncbi.nlm.nih.gov/genomes/all/GCA/002/988/885/GCA_002988885.1_ASM298888v1	ftp://ftp.ncbi.nlm.nih.gov/genomes/all/GCF/002/988/885/GCF_002988885.1_ASM298888v1	1759	Homo sapiens	2021-08-04T00:00:00Z	4	44		18	51
Haemophilus influenzae	Haemophilus	influenzae	NA	Bacteria;Proteobacteria;Gammaproteobacteria	47P38H1	SAMN06203598	PRJNA358390	GCA_002990605.1	Contig	1.79793	37.9		MZJQ01	56	1671	2018-03-09T00:00:00Z	ftp://ftp.ncbi.nlm.nih.gov/genomes/all/GCA/002/990/605/GCA_002990605.1_ASM299060v1	ftp://ftp.ncbi.nlm.nih.gov/genomes/all/GCF/002/990/605/GCF_002990605.1_ASM299060v1	1793	Homo sapiens	2021-08-04T00:00:00Z	4	55		13	50
Haemophilus influenzae	Haemophilus	influenzae	NA	Bacteria;Proteobacteria;Gammaproteobacteria	Hi7790	SAMN15062677	PRJNA635994	GCA_015712075.1	Contig	1.82815	38		JABTVJ01	32	1706	2020-12-02T00:00:00Z	ftp://ftp.ncbi.nlm.nih.gov/genomes/all/GCA/015/712/075/GCA_015712075.1_ASM1571207v1	ftp://ftp.ncbi.nlm.nih.gov/genomes/all/GCF/015/712/075/GCF_015712075.1_ASM1571207v1	1833	Homo sapiens	2021-12-04T00:00:00Z	4	76		3	44
Haemophilus influenzae	Haemophilus	influenzae	NA	Bacteria;Proteobacteria;Gammaproteobacteria	PTHi-13485	SAMEA4643512	PRJEB26586	GCA_900407765.1	Contig	1.8835	38		UEVF01	42	1771	2018-06-29T00:00:00Z	ftp://ftp.ncbi.nlm.nih.gov/genomes/all/GCA/900/407/765/GCA_900407765.1_PTHi-13485	ftp://ftp.ncbi.nlm.nih.gov/genomes/all/GCF/900/407/765/GCF_900407765.1_PTHi-13485	1912	human	2022-02-23T00:00:00Z	4	62		22	53
Haemophilus influenzae	Haemophilus	influenzae	NA	Bacteria;Proteobacteria;Gammaproteobacteria	6P22H1	SAMN06203654	PRJNA358390	GCA_002986175.1	Contig	1.89668	38.1		MZIL01	62	1790	2018-03-09T00:00:00Z	ftp://ftp.ncbi.nlm.nih.gov/genomes/all/GCA/002/986/175/GCA_002986175.1_ASM298617v1	ftp://ftp.ncbi.nlm.nih.gov/genomes/all/GCF/002/986/175/GCF_002986175.1_ASM298617v1	1926	Homo sapiens	2021-08-03T00:00:00Z	4	75		6	51
Haemophilus influenzae	Haemophilus	influenzae	NA	Bacteria;Proteobacteria;Gammaproteobacteria	PTHi-12318	SAMEA4643483	PRJEB26586	GCA_900407545.1	Contig	1.78751	37.9		UEUP01	45	1638	2018-06-29T00:00:00Z	ftp://ftp.ncbi.nlm.nih.gov/genomes/all/GCA/900/407/545/GCA_900407545.1_PTHi-12318	ftp://ftp.ncbi.nlm.nih.gov/genomes/all/GCF/900/407/545/GCF_900407545.1_PTHi-12318	1778	human	2022-02-23T00:00:00Z	4	60		25	51
Haemophilus influenzae	Haemophilus	influenzae	NA	Bacteria;Proteobacteria;Gammaproteobacteria	70P11H1	SAMN06203660	PRJNA358390	GCA_002986245.1	Contig	1.94125	38.1		MZIH01	56	1876	2018-03-09T00:00:00Z	ftp://ftp.ncbi.nlm.nih.gov/genomes/all/GCA/002/986/245/GCA_002986245.1_ASM298624v1	ftp://ftp.ncbi.nlm.nih.gov/genomes/all/GCF/002/986/245/GCF_002986245.1_ASM298624v1	1994	Homo sapiens	2021-08-03T00:00:00Z	4	46		14	54
Haemophilus influenzae	Haemophilus	influenzae	NA	Bacteria;Proteobacteria;Gammaproteobacteria	99P1H1	SAMN06203719	PRJNA358390	GCA_002988335.1	Contig	1.83648	37.9		MZGZ01	59	1702	2018-03-09T00:00:00Z	ftp://ftp.ncbi.nlm.nih.gov/genomes/all/GCA/002/988/335/GCA_002988335.1_ASM298833v1	ftp://ftp.ncbi.nlm.nih.gov/genomes/all/GCF/002/988/335/GCF_002988335.1_ASM298833v1	1833	Homo sapiens	2021-08-03T00:00:00Z	4	54		22	51
Haemophilus influenzae	Haemophilus	influenzae	NA	Bacteria;Proteobacteria;Gammaproteobacteria	19P126H1	SAMN06203536	PRJNA358390	GCA_002989845.1	Contig	1.90916	38.1		MZKP01	50	1827	2018-03-09T00:00:00Z	ftp://ftp.ncbi.nlm.nih.gov/genomes/all/GCA/002/989/845/GCA_002989845.1_ASM298984v1	ftp://ftp.ncbi.nlm.nih.gov/genomes/all/GCF/002/989/845/GCF_002989845.1_ASM298984v1	1941	Homo sapiens	2021-08-04T00:00:00Z	4	42		15	53
Haemophilus influenzae	Haemophilus	influenzae	NA	Bacteria;Proteobacteria;Gammaproteobacteria	HI1373	SAMN03702698	PRJNA285211	GCA_001184695.1	Contig	1.83967	38		LFDP01	24	1762	2015-07-21T00:00:00Z	ftp://ftp.ncbi.nlm.nih.gov/genomes/all/GCA/001/184/695/GCA_001184695.1_ASM118469v1	ftp://ftp.ncbi.nlm.nih.gov/genomes/all/GCF/001/184/695/GCF_001184695.1_ASM118469v1	1863	Homo sapiens	2022-02-26T00:00:00Z	4	43		4	50
Haemophilus influenzae	Haemophilus	influenzae	NA	Bacteria;Proteobacteria;Gammaproteobacteria	G3	SAMN12390025	PRJNA557131	GCA_007896985.1	Contig	1.89633	38		VOFO01	47	1769	2019-08-07T00:00:00Z	ftp://ftp.ncbi.nlm.nih.gov/genomes/all/GCA/007/896/985/GCA_007896985.1_ASM789698v1	ftp://ftp.ncbi.nlm.nih.gov/genomes/all/GCF/007/896/985/GCF_007896985.1_ASM789698v1	1890	Homo sapiens	2021-08-31T00:00:00Z	4	51		17	49
Haemophilus influenzae	Haemophilus	influenzae	NA	Bacteria;Proteobacteria;Gammaproteobacteria	Hi394	SAMN03284977	PRJNA272685	GCA_000833915.1	Contig	1.89621	38.1		JXMD01	31	1804	2015-02-09T00:00:00Z	ftp://ftp.ncbi.nlm.nih.gov/genomes/all/GCA/000/833/915/GCA_000833915.1_ASM83391v1	ftp://ftp.ncbi.nlm.nih.gov/genomes/all/GCF/000/833/915/GCF_000833915.1_ASM83391v1	1934	Homo sapiens	2022-01-31T00:00:00Z	4	62		14	50
Haemophilus influenzae	Haemophilus	influenzae	NA	Bacteria;Proteobacteria;Gammaproteobacteria	PTHi-2056	SAMEA4643434	PRJEB26586	GCA_900407945.1	Contig	1.81538	38		UEXA01	47	1712	2018-06-29T00:00:00Z	ftp://ftp.ncbi.nlm.nih.gov/genomes/all/GCA/900/407/945/GCA_900407945.1_PTHi-2056	ftp://ftp.ncbi.nlm.nih.gov/genomes/all/GCF/900/407/945/GCF_900407945.1_PTHi-2056	1838	human	2022-02-23T00:00:00Z	4	52		18	52
Haemophilus influenzae	Haemophilus	influenzae	NA	Bacteria;Proteobacteria;Gammaproteobacteria	84P18H1	SAMN06203680	PRJNA358390	GCA_002987275.1	Contig	1.85212	37.9		NECO01	36	1691	2018-03-09T00:00:00Z	ftp://ftp.ncbi.nlm.nih.gov/genomes/all/GCA/002/987/275/GCA_002987275.1_ASM298727v1	ftp://ftp.ncbi.nlm.nih.gov/genomes/all/GCF/002/987/275/GCF_002987275.1_ASM298727v1	1818	Homo sapiens	2021-08-03T00:00:00Z	4	65		7	51
Haemophilus influenzae	Haemophilus	influenzae	NA	Bacteria;Proteobacteria;Gammaproteobacteria	SD2016_1	SAMN11506727	PRJNA534512	GCA_012103175.1	Contig	1.81477	38		SWJX01	28	1681	2020-04-06T00:00:00Z	ftp://ftp.ncbi.nlm.nih.gov/genomes/all/GCA/012/103/175/GCA_012103175.1_ASM1210317v1	ftp://ftp.ncbi.nlm.nih.gov/genomes/all/GCF/012/103/175/GCF_012103175.1_ASM1210317v1	1828	Homo sapiens	2022-02-12T00:00:00Z	4	90		7	46
Haemophilus influenzae	Haemophilus	influenzae	NA	Bacteria;Proteobacteria;Gammaproteobacteria	51P1H2	SAMN06203613	PRJNA358390	GCA_002985525.1	Contig	1.86622	38		MZJJ01	65	1751	2018-03-09T00:00:00Z	ftp://ftp.ncbi.nlm.nih.gov/genomes/all/GCA/002/985/525/GCA_002985525.1_ASM298552v1	ftp://ftp.ncbi.nlm.nih.gov/genomes/all/GCF/002/985/525/GCF_002985525.1_ASM298552v1	1886	Homo sapiens	2021-08-03T00:00:00Z	4	61		19	51
Haemophilus influenzae	Haemophilus	influenzae	NA	Bacteria;Proteobacteria;Gammaproteobacteria	PTHi-4816	SAMEA4643449	PRJEB26586	GCA_900408045.1	Contig	1.84363	37.9		UEWM01	35	1734	2018-06-29T00:00:00Z	ftp://ftp.ncbi.nlm.nih.gov/genomes/all/GCA/900/408/045/GCA_900408045.1_PTHi-4816	ftp://ftp.ncbi.nlm.nih.gov/genomes/all/GCF/900/408/045/GCF_900408045.1_PTHi-4816	1862	human	2022-02-23T00:00:00Z	4	62		11	51
Haemophilus influenzae	Haemophilus	influenzae	NA	Bacteria;Proteobacteria;Gammaproteobacteria	PTHi-12277	SAMEA4643479	PRJEB26586	GCA_900407445.1	Contig	1.7664	37.9		UEUI01	33	1627	2018-06-29T00:00:00Z	ftp://ftp.ncbi.nlm.nih.gov/genomes/all/GCA/900/407/445/GCA_900407445.1_PTHi-12277	ftp://ftp.ncbi.nlm.nih.gov/genomes/all/GCF/900/407/445/GCF_900407445.1_PTHi-12277	1759	human	2022-02-23T00:00:00Z	4	62		13	53
Haemophilus influenzae	Haemophilus	influenzae	NA	Bacteria;Proteobacteria;Gammaproteobacteria	M14705	SAMN09704902	PRJNA428178	GCA_003494415.1	Contig	1.96875	38.2		QQIE01	56	1915	2018-09-07T00:00:00Z	ftp://ftp.ncbi.nlm.nih.gov/genomes/all/GCA/003/494/415/GCA_003494415.1_ASM349441v1	ftp://ftp.ncbi.nlm.nih.gov/genomes/all/GCF/003/494/415/GCF_003494415.1_ASM349441v1	2061	Homo sapiens	2022-02-27T00:00:00Z	4	68		23	51
Haemophilus influenzae	Haemophilus	influenzae	NA	Bacteria;Proteobacteria;Gammaproteobacteria	HI2007	SAMN03702712	PRJNA285225	GCA_001184475.1	Contig	1.853	38		LFFP01	37	1753	2015-07-21T00:00:00Z	ftp://ftp.ncbi.nlm.nih.gov/genomes/all/GCA/001/184/475/GCA_001184475.1_ASM118447v1	ftp://ftp.ncbi.nlm.nih.gov/genomes/all/GCF/001/184/475/GCF_001184475.1_ASM118447v1	1866	Homo sapiens	2021-11-24T00:00:00Z	4	55		5	49
Haemophilus influenzae	Haemophilus	influenzae	NA	Bacteria;Proteobacteria;Gammaproteobacteria	122P13H1	SAMN06203486	PRJNA358390	GCA_002989365.1	Contig	1.86622	38		MZLR01	50	1755	2018-03-09T00:00:00Z	ftp://ftp.ncbi.nlm.nih.gov/genomes/all/GCA/002/989/365/GCA_002989365.1_ASM298936v1	ftp://ftp.ncbi.nlm.nih.gov/genomes/all/GCF/002/989/365/GCF_002989365.1_ASM298936v1	1877	Homo sapiens	2021-08-04T00:00:00Z	4	53		12	53
Haemophilus influenzae	Haemophilus	influenzae	NA	Bacteria;Proteobacteria;Gammaproteobacteria	84P13H1	SAMN06203676	PRJNA358390	GCA_002987085.1	Contig	1.82304	37.9		MZHV01	54	1704	2018-03-09T00:00:00Z	ftp://ftp.ncbi.nlm.nih.gov/genomes/all/GCA/002/987/085/GCA_002987085.1_ASM298708v1	ftp://ftp.ncbi.nlm.nih.gov/genomes/all/GCF/002/987/085/GCF_002987085.1_ASM298708v1	1824	Homo sapiens	2021-08-03T00:00:00Z	4	38		26	52
Haemophilus influenzae	Haemophilus	influenzae	NA	Bacteria;Proteobacteria;Gammaproteobacteria	47P12H2	SAMN06203595	PRJNA358390	GCA_002990565.1	Contig	1.87039	38		MZJS01	74	1756	2018-03-09T00:00:00Z	ftp://ftp.ncbi.nlm.nih.gov/genomes/all/GCA/002/990/565/GCA_002990565.1_ASM299056v1	ftp://ftp.ncbi.nlm.nih.gov/genomes/all/GCF/002/990/565/GCF_002990565.1_ASM299056v1	1883	Homo sapiens	2021-08-04T00:00:00Z	4	45		28	50
Haemophilus influenzae	Haemophilus	influenzae	NA	Bacteria;Proteobacteria;Gammaproteobacteria	PTHi-9001	SAMEA4643463	PRJEB26586	GCA_900408195.1	Contig	1.96266	38.1		UEWZ01	34	1876	2018-06-29T00:00:00Z	ftp://ftp.ncbi.nlm.nih.gov/genomes/all/GCA/900/408/195/GCA_900408195.1_PTHi-9001	ftp://ftp.ncbi.nlm.nih.gov/genomes/all/GCF/900/408/195/GCF_900408195.1_PTHi-9001	1993	human	2022-02-23T00:00:00Z	4	40		20	53
Haemophilus influenzae	Haemophilus	influenzae	NA	Bacteria;Proteobacteria;Gammaproteobacteria	PTHi-9817	SAMEA4643465	PRJEB26586	GCA_900408185.1	Contig	1.88486	38		UEXC01	55	1796	2018-06-29T00:00:00Z	ftp://ftp.ncbi.nlm.nih.gov/genomes/all/GCA/900/408/185/GCA_900408185.1_PTHi-9817	ftp://ftp.ncbi.nlm.nih.gov/genomes/all/GCF/900/408/185/GCF_900408185.1_PTHi-9817	1932	human	2022-02-23T00:00:00Z	4	66		15	51
Haemophilus influenzae	Haemophilus	influenzae	NA	Bacteria;Proteobacteria;Gammaproteobacteria	PTHi-1751	SAMEA4643430	PRJEB26586	GCA_900407895.1	Contig	1.87218	38		UEVJ01	43	1791	2018-06-29T00:00:00Z	ftp://ftp.ncbi.nlm.nih.gov/genomes/all/GCA/900/407/895/GCA_900407895.1_PTHi-1751	ftp://ftp.ncbi.nlm.nih.gov/genomes/all/GCF/900/407/895/GCF_900407895.1_PTHi-1751	1930	human	2022-02-23T00:00:00Z	4	67		18	50
Haemophilus influenzae	Haemophilus	influenzae	NA	Bacteria;Proteobacteria;Gammaproteobacteria	P668-6062	SAMN07421943	PRJNA282520	GCA_003414125.1	Contig	1.96232	38.3		QVJI01	47	1897	2018-08-22T00:00:00Z	ftp://ftp.ncbi.nlm.nih.gov/genomes/all/GCA/003/414/125/GCA_003414125.1_ASM341412v1	ftp://ftp.ncbi.nlm.nih.gov/genomes/all/GCF/003/414/125/GCF_003414125.1_ASM341412v1	2013	Homo sapiens	2021-08-12T00:00:00Z	4	47		13	52
Haemophilus influenzae	Haemophilus	influenzae	NA	Bacteria;Proteobacteria;Gammaproteobacteria	84P56H1	SAMN06203690	PRJNA358390	GCA_002987645.1	Contig	1.7784	37.9		MZHO01	54	1641	2018-03-09T00:00:00Z	ftp://ftp.ncbi.nlm.nih.gov/genomes/all/GCA/002/987/645/GCA_002987645.1_ASM298764v1	ftp://ftp.ncbi.nlm.nih.gov/genomes/all/GCF/002/987/645/GCF_002987645.1_ASM298764v1	1779	Homo sapiens	2021-08-03T00:00:00Z	4	51		28	55
Haemophilus influenzae	Haemophilus	influenzae	NA	Bacteria;Proteobacteria;Gammaproteobacteria	16	SAMD00118478	PRJDB7020	GCA_003203155.1	Scaffold	1.85692	38		BGMU01	34	1751	2018-05-30T00:00:00Z	ftp://ftp.ncbi.nlm.nih.gov/genomes/all/GCA/003/203/155/GCA_003203155.1_ASM320315v1	ftp://ftp.ncbi.nlm.nih.gov/genomes/all/GCF/003/203/155/GCF_003203155.1_ASM320315v1	1870	Homo sapiens	2022-02-11T00:00:00Z	4	56		6	53
Haemophilus influenzae	Haemophilus	influenzae	NA	Bacteria;Proteobacteria;Gammaproteobacteria	PTHi-10999	SAMEA4643469	PRJEB26586	GCA_900407375.1	Contig	1.94469	38		UEUT01	42	1864	2018-06-29T00:00:00Z	ftp://ftp.ncbi.nlm.nih.gov/genomes/all/GCA/900/407/375/GCA_900407375.1_PTHi-10999	ftp://ftp.ncbi.nlm.nih.gov/genomes/all/GCF/900/407/375/GCF_900407375.1_PTHi-10999	1998	human	2022-02-23T00:00:00Z	4	58		19	53
Haemophilus influenzae	Haemophilus	influenzae	NA	Bacteria;Proteobacteria;Gammaproteobacteria	ATCC 10211	SAMN05721784	PRJNA341407	GCA_001997355.1	Scaffold	1.83913	37.9		MTGI01	48	1723	2017-02-13T00:00:00Z	ftp://ftp.ncbi.nlm.nih.gov/genomes/all/GCA/001/997/355/GCA_001997355.1_ASM199735v1	ftp://ftp.ncbi.nlm.nih.gov/genomes/all/GCF/001/997/355/GCF_001997355.1_ASM199735v1	1845	human	2021-07-28T00:00:00Z	4	61		6	51
Haemophilus influenzae	Haemophilus	influenzae	NA	Bacteria;Proteobacteria;Gammaproteobacteria	PTHi-12294	SAMEA4643481	PRJEB26586	GCA_900407515.1	Contig	1.81984	37.9		UEUR01	35	1688	2018-06-29T00:00:00Z	ftp://ftp.ncbi.nlm.nih.gov/genomes/all/GCA/900/407/515/GCA_900407515.1_PTHi-12294	ftp://ftp.ncbi.nlm.nih.gov/genomes/all/GCF/900/407/515/GCF_900407515.1_PTHi-12294	1823	human	2022-02-23T00:00:00Z	4	55		25	51
Haemophilus influenzae	Haemophilus	influenzae	NA	Bacteria;Proteobacteria;Gammaproteobacteria	PTHi-12591	SAMEA4643490	PRJEB26586	GCA_900407585.1	Contig	1.86801	38		UEUB01	51	1789	2018-06-29T00:00:00Z	ftp://ftp.ncbi.nlm.nih.gov/genomes/all/GCA/900/407/585/GCA_900407585.1_PTHi-12591	ftp://ftp.ncbi.nlm.nih.gov/genomes/all/GCF/900/407/585/GCF_900407585.1_PTHi-12591	1925	human	2022-02-23T00:00:00Z	4	67		14	51
Haemophilus influenzae	Haemophilus	influenzae	NA	Bacteria;Proteobacteria;Gammaproteobacteria	P610-7579	SAMN07421887	PRJNA282520	GCA_003415165.2	Contig	1.89984	38.1		QVKW02	70	1819	2018-08-22T00:00:00Z	ftp://ftp.ncbi.nlm.nih.gov/genomes/all/GCA/003/415/165/GCA_003415165.2_ASM341516v2	ftp://ftp.ncbi.nlm.nih.gov/genomes/all/GCF/003/415/165/GCF_003415165.2_ASM341516v2	1955	Homo sapiens	2022-05-10T00:00:00Z	4	65		11	56
Haemophilus influenzae	Haemophilus	influenzae	NA	Bacteria;Proteobacteria;Gammaproteobacteria	P588-8079	SAMN07421865	PRJNA282520	GCA_003415495.2	Contig	1.86301	38		QVLO02	38	1764	2018-08-22T00:00:00Z	ftp://ftp.ncbi.nlm.nih.gov/genomes/all/GCA/003/415/495/GCA_003415495.2_ASM341549v2	ftp://ftp.ncbi.nlm.nih.gov/genomes/all/GCF/003/415/495/GCF_003415495.2_ASM341549v2	1888	Homo sapiens	2022-05-10T00:00:00Z	4	56		12	52
Haemophilus influenzae	Haemophilus	influenzae	NA	Bacteria;Proteobacteria;Gammaproteobacteria	149P2H1	SAMN06203522	PRJNA358390	GCA_002991135.1	Contig	1.81347	37.9		MZLB01	55	1672	2018-03-09T00:00:00Z	ftp://ftp.ncbi.nlm.nih.gov/genomes/all/GCA/002/991/135/GCA_002991135.1_ASM299113v1	ftp://ftp.ncbi.nlm.nih.gov/genomes/all/GCF/002/991/135/GCF_002991135.1_ASM299113v1	1786	Homo sapiens	2021-08-04T00:00:00Z	4	38		19	53
Haemophilus influenzae	Haemophilus	influenzae	NA	Bacteria;Proteobacteria;Gammaproteobacteria	P597-8879	SAMN07421874	PRJNA282520	GCA_003415275.2	Contig	1.79502	37.9		QVLH02	31	1654	2018-08-22T00:00:00Z	ftp://ftp.ncbi.nlm.nih.gov/genomes/all/GCA/003/415/275/GCA_003415275.2_ASM341527v2	ftp://ftp.ncbi.nlm.nih.gov/genomes/all/GCF/003/415/275/GCF_003415275.2_ASM341527v2	1778	Homo sapiens	2022-05-10T00:00:00Z	4	58		12	50
Haemophilus influenzae	Haemophilus	influenzae	NA	Bacteria;Proteobacteria;Gammaproteobacteria	2842STDY5882022	SAMEA2674685	PRJEB4909	GCA_900044735.1	Scaffold	1.81527	38		FFIT01	12	1708	2016-02-09T00:00:00Z	ftp://ftp.ncbi.nlm.nih.gov/genomes/all/GCA/900/044/735/GCA_900044735.1_14412_3_89	ftp://ftp.ncbi.nlm.nih.gov/genomes/all/GCF/900/044/735/GCF_900044735.1_14412_3_89	1816	Homo sapiens	2021-11-27T00:00:00Z	4	38		12	54
Haemophilus influenzae	Haemophilus	influenzae	NA	Bacteria;Proteobacteria;Gammaproteobacteria	PTHi-12853	SAMEA4643493	PRJEB26586	GCA_900407575.1	Contig	1.90478	38.1		UEUK01	44	1827	2018-06-29T00:00:00Z	ftp://ftp.ncbi.nlm.nih.gov/genomes/all/GCA/900/407/575/GCA_900407575.1_PTHi-12853	ftp://ftp.ncbi.nlm.nih.gov/genomes/all/GCF/900/407/575/GCF_900407575.1_PTHi-12853	1957	human	2022-02-23T00:00:00Z	4	64		10	52
Haemophilus influenzae	Haemophilus	influenzae	NA	Bacteria;Proteobacteria;Gammaproteobacteria	39P1H1	SAMN06203575	PRJNA358390	GCA_002985245.1	Contig	1.87117	37.9		NEBD01	54	1720	2018-03-09T00:00:00Z	ftp://ftp.ncbi.nlm.nih.gov/genomes/all/GCA/002/985/245/GCA_002985245.1_ASM298524v1	ftp://ftp.ncbi.nlm.nih.gov/genomes/all/GCF/002/985/245/GCF_002985245.1_ASM298524v1	1815	Homo sapiens	2021-08-03T00:00:00Z	4	24		15	52
Haemophilus influenzae	Haemophilus	influenzae	NA	Bacteria;Proteobacteria;Gammaproteobacteria	59P16H1	SAMN06203631	PRJNA358390	GCA_002988495.1	Contig	1.78602	38		MZIY01	60	1635	2018-03-09T00:00:00Z	ftp://ftp.ncbi.nlm.nih.gov/genomes/all/GCA/002/988/495/GCA_002988495.1_ASM298849v1	ftp://ftp.ncbi.nlm.nih.gov/genomes/all/GCF/002/988/495/GCF_002988495.1_ASM298849v1	1776	Homo sapiens	2021-08-03T00:00:00Z	4	41		45	51
Haemophilus influenzae	Haemophilus	influenzae	NA	Bacteria;Proteobacteria;Gammaproteobacteria	GE146	SAMN04590169	PRJNA316657	GCA_002093275.1	Contig	1.90689	38.1		LVZJ01	29	1829	2017-04-14T00:00:00Z	ftp://ftp.ncbi.nlm.nih.gov/genomes/all/GCA/002/093/275/GCA_002093275.1_ASM209327v1	ftp://ftp.ncbi.nlm.nih.gov/genomes/all/GCF/002/093/275/GCF_002093275.1_ASM209327v1	1954	Homo sapiens	2022-02-16T00:00:00Z	4	57		13	51
Haemophilus influenzae	Haemophilus	influenzae	NA	Bacteria;Proteobacteria;Gammaproteobacteria	5P1H1	SAMN06203636	PRJNA358390	GCA_002985805.1	Contig	1.82864	38		MZIU01	45	1712	2018-03-09T00:00:00Z	ftp://ftp.ncbi.nlm.nih.gov/genomes/all/GCA/002/985/805/GCA_002985805.1_ASM298580v1	ftp://ftp.ncbi.nlm.nih.gov/genomes/all/GCF/002/985/805/GCF_002985805.1_ASM298580v1	1830	Homo sapiens	2021-08-03T00:00:00Z	4	49		12	53
Haemophilus influenzae	Haemophilus	influenzae	NA	Bacteria;Proteobacteria;Gammaproteobacteria	P598-8560	SAMN07421875	PRJNA282520	GCA_003415285.1	Contig	1.82976	38		QVLG01	36	1711	2018-08-22T00:00:00Z	ftp://ftp.ncbi.nlm.nih.gov/genomes/all/GCA/003/415/285/GCA_003415285.1_ASM341528v1	ftp://ftp.ncbi.nlm.nih.gov/genomes/all/GCF/003/415/285/GCF_003415285.1_ASM341528v1	1824	Homo sapiens	2021-08-12T00:00:00Z	4	46		11	52
Haemophilus influenzae	Haemophilus	influenzae	NA	Bacteria;Proteobacteria;Gammaproteobacteria	70P13H1	SAMN06203661	PRJNA358390	GCA_002986385.1	Contig	1.94093	38.1		MZIG01	50	1873	2018-03-09T00:00:00Z	ftp://ftp.ncbi.nlm.nih.gov/genomes/all/GCA/002/986/385/GCA_002986385.1_ASM298638v1	ftp://ftp.ncbi.nlm.nih.gov/genomes/all/GCF/002/986/385/GCF_002986385.1_ASM298638v1	1989	Homo sapiens	2021-08-03T00:00:00Z	4	47		11	54
Haemophilus influenzae	Haemophilus	influenzae	NA	Bacteria;Proteobacteria;Gammaproteobacteria	MiHi270	SAMN03284979	PRJNA272685	GCA_000833755.1	Contig	1.8356	38		JXMF01	26	1718	2015-02-09T00:00:00Z	ftp://ftp.ncbi.nlm.nih.gov/genomes/all/GCA/000/833/755/GCA_000833755.1_ASM83375v1	ftp://ftp.ncbi.nlm.nih.gov/genomes/all/GCF/000/833/755/GCF_000833755.1_ASM83375v1	1844	Homo sapiens	2022-01-30T00:00:00Z	4	55		17	50
Haemophilus influenzae	Haemophilus	influenzae	NA	Bacteria;Proteobacteria;Gammaproteobacteria	PTHi-6916	SAMEA4643458	PRJEB26586	GCA_900408145.1	Contig	1.82416	38		UEWV01	29	1709	2018-06-29T00:00:00Z	ftp://ftp.ncbi.nlm.nih.gov/genomes/all/GCA/900/408/145/GCA_900408145.1_PTHi-6916	ftp://ftp.ncbi.nlm.nih.gov/genomes/all/GCF/900/408/145/GCF_900408145.1_PTHi-6916	1821	human	2022-02-23T00:00:00Z	4	42		13	53
Haemophilus influenzae	Haemophilus	influenzae	NA	Bacteria;Proteobacteria;Gammaproteobacteria	2842STDY5882058	SAMEA2674747	PRJEB4909	GCA_900022525.1	Scaffold	1.83016	38		FFJD01	20	1719	2016-02-09T00:00:00Z	ftp://ftp.ncbi.nlm.nih.gov/genomes/all/GCA/900/022/525/GCA_900022525.1_14412_4_30	ftp://ftp.ncbi.nlm.nih.gov/genomes/all/GCF/900/022/525/GCF_900022525.1_14412_4_30	1841	Homo sapiens	2021-11-27T00:00:00Z	4	61		6	51
Haemophilus influenzae	Haemophilus	influenzae	NA	Bacteria;Proteobacteria;Gammaproteobacteria	50P6H1	SAMN06203611	PRJNA358390	GCA_002985425.1	Contig	1.8466	38.1		NEBU01	46	1760	2018-03-09T00:00:00Z	ftp://ftp.ncbi.nlm.nih.gov/genomes/all/GCA/002/985/425/GCA_002985425.1_ASM298542v1	ftp://ftp.ncbi.nlm.nih.gov/genomes/all/GCF/002/985/425/GCF_002985425.1_ASM298542v1	1876	Homo sapiens	2021-08-03T00:00:00Z	4	47		12	53
Haemophilus influenzae	Haemophilus	influenzae	NA	Bacteria;Proteobacteria;Gammaproteobacteria	P673-8639	SAMN07421948	PRJNA282520	GCA_003414325.1	Contig	1.77902	37.9		QVJF01	48	1629	2018-08-22T00:00:00Z	ftp://ftp.ncbi.nlm.nih.gov/genomes/all/GCA/003/414/325/GCA_003414325.1_ASM341432v1	ftp://ftp.ncbi.nlm.nih.gov/genomes/all/GCF/003/414/325/GCF_003414325.1_ASM341432v1	1756	Homo sapiens	2021-08-12T00:00:00Z	4	43		29	51
Haemophilus influenzae	Haemophilus	influenzae	NA	Bacteria;Proteobacteria;Gammaproteobacteria	HI2114	SAMN03702707	PRJNA285220	GCA_001184485.1	Contig	1.88729	37.9		LFFR01	75	1772	2015-07-21T00:00:00Z	ftp://ftp.ncbi.nlm.nih.gov/genomes/all/GCA/001/184/485/GCA_001184485.1_ASM118448v1	ftp://ftp.ncbi.nlm.nih.gov/genomes/all/GCF/001/184/485/GCF_001184485.1_ASM118448v1	1887	Homo sapiens	2022-01-21T00:00:00Z	4	57		4	50
Haemophilus influenzae	Haemophilus	influenzae	NA	Bacteria;Proteobacteria;Gammaproteobacteria	PTHi-4104	SAMEA4643446	PRJEB26586	GCA_900407975.1	Contig	1.97922	38.3		UEXD01	49	1937	2018-06-29T00:00:00Z	ftp://ftp.ncbi.nlm.nih.gov/genomes/all/GCA/900/407/975/GCA_900407975.1_PTHi-4104	ftp://ftp.ncbi.nlm.nih.gov/genomes/all/GCF/900/407/975/GCF_900407975.1_PTHi-4104	2058	human	2022-02-23T00:00:00Z	4	58		8	51
Haemophilus influenzae	Haemophilus	influenzae	NA	Bacteria;Proteobacteria;Gammaproteobacteria	P625-8065	SAMN07421902	PRJNA282520	GCA_003415195.1	Contig	1.77693	37.9		QVKM01	41	1630	2018-08-22T00:00:00Z	ftp://ftp.ncbi.nlm.nih.gov/genomes/all/GCA/003/415/195/GCA_003415195.1_ASM341519v1	ftp://ftp.ncbi.nlm.nih.gov/genomes/all/GCF/003/415/195/GCF_003415195.1_ASM341519v1	1747	Homo sapiens	2021-08-12T00:00:00Z	4	42		21	50
Haemophilus influenzae	Haemophilus	influenzae	NA	Bacteria;Proteobacteria;Gammaproteobacteria	12P56H2	SAMN06203508	PRJNA358390	GCA_002991085.1	Contig	1.90556	38		MZLI01	49	1803	2018-03-09T00:00:00Z	ftp://ftp.ncbi.nlm.nih.gov/genomes/all/GCA/002/991/085/GCA_002991085.1_ASM299108v1	ftp://ftp.ncbi.nlm.nih.gov/genomes/all/GCF/002/991/085/GCF_002991085.1_ASM299108v1	1921	Homo sapiens	2021-08-04T00:00:00Z	4	51		8	55
Haemophilus influenzae	Haemophilus	influenzae	NA	Bacteria;Proteobacteria;Gammaproteobacteria	Hi403	SAMN03284978	PRJNA272685	GCA_000833935.1	Contig	1.87073	38		JXME01	31	1767	2015-02-09T00:00:00Z	ftp://ftp.ncbi.nlm.nih.gov/genomes/all/GCA/000/833/935/GCA_000833935.1_ASM83393v1	ftp://ftp.ncbi.nlm.nih.gov/genomes/all/GCF/000/833/935/GCF_000833935.1_ASM83393v1	1895	Homo sapiens	2022-01-21T00:00:00Z	4	57		17	50
Haemophilus influenzae	Haemophilus	influenzae	NA	Bacteria;Proteobacteria;Gammaproteobacteria	AS3	SAMN15327301	PRJNA640662	GCA_021391235.1	Contig	1.90638	38.1		JACAYE01	83	1814	2022-01-08T00:00:00Z	ftp://ftp.ncbi.nlm.nih.gov/genomes/all/GCA/021/391/235/GCA_021391235.1_ASM2139123v1	ftp://ftp.ncbi.nlm.nih.gov/genomes/all/GCF/021/391/235/GCF_021391235.1_ASM2139123v1	1933	Homo sapiens	2022-01-10T00:00:00Z	4	62		4	49
Haemophilus influenzae	Haemophilus	influenzae	NA	Bacteria;Proteobacteria;Gammaproteobacteria	GE6	SAMN04590163	PRJNA316651	GCA_002093205.1	Contig	1.84255	38		LVZD01	33	1728	2017-04-14T00:00:00Z	ftp://ftp.ncbi.nlm.nih.gov/genomes/all/GCA/002/093/205/GCA_002093205.1_ASM209320v1	ftp://ftp.ncbi.nlm.nih.gov/genomes/all/GCF/002/093/205/GCF_002093205.1_ASM209320v1	1849	Homo sapiens	2022-02-16T00:00:00Z	4	46		19	52
Haemophilus influenzae	Haemophilus	influenzae	NA	Bacteria;Proteobacteria;Gammaproteobacteria	116P1H1	SAMN06203481	PRJNA358390	GCA_002983925.1	Contig	1.82945	37.9		NDZJ01	49	1709	2018-03-09T00:00:00Z	ftp://ftp.ncbi.nlm.nih.gov/genomes/all/GCA/002/983/925/GCA_002983925.1_ASM298392v1	ftp://ftp.ncbi.nlm.nih.gov/genomes/all/GCF/002/983/925/GCF_002983925.1_ASM298392v1	1828	Homo sapiens	2021-08-03T00:00:00Z	4	52		11	52
Haemophilus influenzae	Haemophilus	influenzae	NA	Bacteria;Proteobacteria;Gammaproteobacteria	57P20H1	SAMN06203630	PRJNA358390	GCA_002985745.1	Contig	1.87241	38		MZIZ01	60	1747	2018-03-09T00:00:00Z	ftp://ftp.ncbi.nlm.nih.gov/genomes/all/GCA/002/985/745/GCA_002985745.1_ASM298574v1	ftp://ftp.ncbi.nlm.nih.gov/genomes/all/GCF/002/985/745/GCF_002985745.1_ASM298574v1	1872	Homo sapiens	2021-08-03T00:00:00Z	4	42		28	51
Haemophilus influenzae	Haemophilus	influenzae	NA	Bacteria;Proteobacteria;Gammaproteobacteria	63P90H1	SAMN06203643	PRJNA358390	GCA_002985895.1	Contig	1.77432	38		MZIR01	67	1634	2018-03-09T00:00:00Z	ftp://ftp.ncbi.nlm.nih.gov/genomes/all/GCA/002/985/895/GCA_002985895.1_ASM298589v1	ftp://ftp.ncbi.nlm.nih.gov/genomes/all/GCF/002/985/895/GCF_002985895.1_ASM298589v1	1781	Homo sapiens	2021-08-03T00:00:00Z	4	52		41	50
Haemophilus influenzae	Haemophilus	influenzae	NA	Bacteria;Proteobacteria;Gammaproteobacteria	55P3H1	SAMN06203619	PRJNA358390	GCA_002985585.1	Contig	1.87872	38		MZJF01	65	1778	2018-03-09T00:00:00Z	ftp://ftp.ncbi.nlm.nih.gov/genomes/all/GCA/002/985/585/GCA_002985585.1_ASM298558v1	ftp://ftp.ncbi.nlm.nih.gov/genomes/all/GCF/002/985/585/GCF_002985585.1_ASM298558v1	1919	Homo sapiens	2021-08-03T00:00:00Z	4	55		30	52
Haemophilus influenzae	Haemophilus	influenzae	NA	Bacteria;Proteobacteria;Gammaproteobacteria	HI2116	SAMN03702708	PRJNA285221	GCA_001184515.1	Contig	1.83103	38		LFFS01	34	1705	2015-07-21T00:00:00Z	ftp://ftp.ncbi.nlm.nih.gov/genomes/all/GCA/001/184/515/GCA_001184515.1_ASM118451v1	ftp://ftp.ncbi.nlm.nih.gov/genomes/all/GCF/001/184/515/GCF_001184515.1_ASM118451v1	1807	Homo sapiens	2022-01-21T00:00:00Z	4	43		7	48
Haemophilus influenzae	Haemophilus	influenzae	NA	Bacteria;Proteobacteria;Gammaproteobacteria	105P26H2	SAMN06203465	PRJNA358390	GCA_002990825.1	Contig	1.78638	37.9		MZMC01	69	1644	2018-03-09T00:00:00Z	ftp://ftp.ncbi.nlm.nih.gov/genomes/all/GCA/002/990/825/GCA_002990825.1_ASM299082v1	ftp://ftp.ncbi.nlm.nih.gov/genomes/all/GCF/002/990/825/GCF_002990825.1_ASM299082v1	1772	Homo sapiens	2021-08-04T00:00:00Z	4	46		27	51
Haemophilus influenzae	Haemophilus	influenzae	NA	Bacteria;Proteobacteria;Gammaproteobacteria	HI1408	SAMN03702702	PRJNA285215	GCA_001184705.1	Contig	1.90195	38		LFDJ01	27	1808	2015-07-21T00:00:00Z	ftp://ftp.ncbi.nlm.nih.gov/genomes/all/GCA/001/184/705/GCA_001184705.1_ASM118470v1	ftp://ftp.ncbi.nlm.nih.gov/genomes/all/GCF/001/184/705/GCF_001184705.1_ASM118470v1	1922	Homo sapiens	2022-02-26T00:00:00Z	4	57		4	49
Haemophilus influenzae	Haemophilus	influenzae	NA	Bacteria;Proteobacteria;Gammaproteobacteria	59P6H1	SAMN06203634	PRJNA358390	GCA_002985785.1	Contig	1.78537	37.9		MZIW01	72	1640	2018-03-09T00:00:00Z	ftp://ftp.ncbi.nlm.nih.gov/genomes/all/GCA/002/985/785/GCA_002985785.1_ASM298578v1	ftp://ftp.ncbi.nlm.nih.gov/genomes/all/GCF/002/985/785/GCF_002985785.1_ASM298578v1	1782	Homo sapiens	2021-08-03T00:00:00Z	4	46		41	51
Haemophilus influenzae	Haemophilus	influenzae	NA	Bacteria;Proteobacteria;Gammaproteobacteria	ODiD_0792	SAMN17013841	PRJNA666526	GCA_017871715.1	Contig	1.76798	37.9		JAECZY01	32	1613	2021-04-08T00:00:00Z	ftp://ftp.ncbi.nlm.nih.gov/genomes/all/GCA/017/871/715/GCA_017871715.1_ASM1787171v1	ftp://ftp.ncbi.nlm.nih.gov/genomes/all/GCF/017/871/715/GCF_017871715.1_ASM1787171v1	1740	Homo sapiens	2022-04-16T00:00:00Z	4	68		7	48
Haemophilus influenzae	Haemophilus	influenzae	NA	Bacteria;Proteobacteria;Gammaproteobacteria	163	SAMN08438839	PRJNA432232	GCA_002915495.1	Contig	1.75386	37.9		PQGH01	50	1615	2018-02-04T00:00:00Z	ftp://ftp.ncbi.nlm.nih.gov/genomes/all/GCA/002/915/495/GCA_002915495.1_ASM291549v1	ftp://ftp.ncbi.nlm.nih.gov/genomes/all/GCF/002/915/495/GCF_002915495.1_ASM291549v1	1721	Homo sapiens	2021-08-02T00:00:00Z	4	57		4	41
Haemophilus influenzae	Haemophilus	influenzae	NA	Bacteria;Proteobacteria;Gammaproteobacteria	19	SAMD00118481	PRJDB7020	GCA_003203215.1	Contig	1.94086	38.2		BGMX01	61	1877	2018-05-30T00:00:00Z	ftp://ftp.ncbi.nlm.nih.gov/genomes/all/GCA/003/203/215/GCA_003203215.1_ASM320321v1	ftp://ftp.ncbi.nlm.nih.gov/genomes/all/GCF/003/203/215/GCF_003203215.1_ASM320321v1	1988	Homo sapiens	2022-02-11T00:00:00Z	4	46		10	51
Haemophilus influenzae	Haemophilus	influenzae	NA	Bacteria;Proteobacteria;Gammaproteobacteria	84P29H1	SAMN06203686	PRJNA358390	GCA_002987315.1	Contig	1.83284	37.9		MZHR01	55	1707	2018-03-09T00:00:00Z	ftp://ftp.ncbi.nlm.nih.gov/genomes/all/GCA/002/987/315/GCA_002987315.1_ASM298731v1	ftp://ftp.ncbi.nlm.nih.gov/genomes/all/GCF/002/987/315/GCF_002987315.1_ASM298731v1	1825	Homo sapiens	2021-08-03T00:00:00Z	4	53		10	51
Haemophilus influenzae	Haemophilus	influenzae	NA	Bacteria;Proteobacteria;Gammaproteobacteria	PTHi-3421	SAMEA4643440	PRJEB26586	GCA_900407925.1	Contig	2.0292	38.1		UEWR01	65	1985	2018-06-29T00:00:00Z	ftp://ftp.ncbi.nlm.nih.gov/genomes/all/GCA/900/407/925/GCA_900407925.1_PTHi-3421	ftp://ftp.ncbi.nlm.nih.gov/genomes/all/GCF/900/407/925/GCF_900407925.1_PTHi-3421	2131	human	2022-02-23T00:00:00Z	4	68		20	54
Haemophilus influenzae	Haemophilus	influenzae	NA	Bacteria;Proteobacteria;Gammaproteobacteria	12P95H1	SAMN06203509	PRJNA358390	GCA_002984185.1	Contig	1.83538	37.9		NDZX01	51	1696	2018-03-09T00:00:00Z	ftp://ftp.ncbi.nlm.nih.gov/genomes/all/GCA/002/984/185/GCA_002984185.1_ASM298418v1	ftp://ftp.ncbi.nlm.nih.gov/genomes/all/GCF/002/984/185/GCF_002984185.1_ASM298418v1	1829	Homo sapiens	2021-08-03T00:00:00Z	4	56		22	51
Haemophilus influenzae	Haemophilus	influenzae	NA	Bacteria;Proteobacteria;Gammaproteobacteria	33P125H1	SAMN06203563	PRJNA358390	GCA_002990135.1	Contig	1.84166	38		MZKF01	61	1726	2018-03-09T00:00:00Z	ftp://ftp.ncbi.nlm.nih.gov/genomes/all/GCA/002/990/135/GCA_002990135.1_ASM299013v1	ftp://ftp.ncbi.nlm.nih.gov/genomes/all/GCF/002/990/135/GCF_002990135.1_ASM299013v1	1851	Homo sapiens	2021-08-04T00:00:00Z	4	48		21	52
Haemophilus influenzae	Haemophilus	influenzae	NA	Bacteria;Proteobacteria;Gammaproteobacteria	40P92H1	SAMN06203583	PRJNA358390	GCA_002985345.1	Contig	1.75833	37.9		NEBH01	58	1646	2018-03-09T00:00:00Z	ftp://ftp.ncbi.nlm.nih.gov/genomes/all/GCA/002/985/345/GCA_002985345.1_ASM298534v1	ftp://ftp.ncbi.nlm.nih.gov/genomes/all/GCF/002/985/345/GCF_002985345.1_ASM298534v1	1751	Homo sapiens	2021-08-03T00:00:00Z	4	39		11	51
Haemophilus influenzae	Haemophilus	influenzae	NA	Bacteria;Proteobacteria;Gammaproteobacteria	E	SAMN12390021	PRJNA557131	GCA_007897155.1	Contig	1.97425	38.1		VOFS01	51	1888	2019-08-07T00:00:00Z	ftp://ftp.ncbi.nlm.nih.gov/genomes/all/GCA/007/897/155/GCA_007897155.1_ASM789715v1	ftp://ftp.ncbi.nlm.nih.gov/genomes/all/GCF/007/897/155/GCF_007897155.1_ASM789715v1	2041	Homo sapiens	2021-08-31T00:00:00Z	4	72		25	52
Haemophilus influenzae	Haemophilus	influenzae	NA	Bacteria;Proteobacteria;Gammaproteobacteria	Hi359	SAMN03284973	PRJNA272685	GCA_000833855.1	Contig	1.8579	38		JXLZ01	30	1754	2015-02-09T00:00:00Z	ftp://ftp.ncbi.nlm.nih.gov/genomes/all/GCA/000/833/855/GCA_000833855.1_ASM83385v1	ftp://ftp.ncbi.nlm.nih.gov/genomes/all/GCF/000/833/855/GCF_000833855.1_ASM83385v1	1875	Homo sapiens	2022-01-21T00:00:00Z	4	53		14	50
Haemophilus influenzae	Haemophilus	influenzae	NA	Bacteria;Proteobacteria;Gammaproteobacteria	96P6H1	SAMN06203715	PRJNA358390	GCA_002988995.1	Contig	1.85164	38		MZHB01	54	1761	2018-03-09T00:00:00Z	ftp://ftp.ncbi.nlm.nih.gov/genomes/all/GCA/002/988/995/GCA_002988995.1_ASM298899v1	ftp://ftp.ncbi.nlm.nih.gov/genomes/all/GCF/002/988/995/GCF_002988995.1_ASM298899v1	1874	Homo sapiens	2021-08-04T00:00:00Z	4	42		14	53
Haemophilus influenzae	Haemophilus	influenzae	NA	Bacteria;Proteobacteria;Gammaproteobacteria	47P36H1	SAMN06203597	PRJNA358390	GCA_002991445.1	Contig	1.84888	38.1		MZJR01	66	1737	2018-03-09T00:00:00Z	ftp://ftp.ncbi.nlm.nih.gov/genomes/all/GCA/002/991/445/GCA_002991445.1_ASM299144v1	ftp://ftp.ncbi.nlm.nih.gov/genomes/all/GCF/002/991/445/GCF_002991445.1_ASM299144v1	1875	Homo sapiens	2021-08-04T00:00:00Z	4	56		25	53
Haemophilus influenzae	Haemophilus	influenzae	NA	Bacteria;Proteobacteria;Gammaproteobacteria	ODiD_0819	SAMN17013274	PRJNA666526	GCA_017871735.1	Contig	1.84828	38		JAECZV01	44	1740	2021-04-08T00:00:00Z	ftp://ftp.ncbi.nlm.nih.gov/genomes/all/GCA/017/871/735/GCA_017871735.1_ASM1787173v1	ftp://ftp.ncbi.nlm.nih.gov/genomes/all/GCF/017/871/735/GCF_017871735.1_ASM1787173v1	1863	Homo sapiens	2022-04-16T00:00:00Z	4	66		7	46
Haemophilus influenzae	Haemophilus	influenzae	NA	Bacteria;Proteobacteria;Gammaproteobacteria	19P172H1	SAMN06203537	PRJNA358390	GCA_002985045.1	Contig	1.79044	37.9		NEAG01	51	1650	2018-03-09T00:00:00Z	ftp://ftp.ncbi.nlm.nih.gov/genomes/all/GCA/002/985/045/GCA_002985045.1_ASM298504v1	ftp://ftp.ncbi.nlm.nih.gov/genomes/all/GCF/002/985/045/GCF_002985045.1_ASM298504v1	1769	Homo sapiens	2021-08-03T00:00:00Z	4	50		9	56
Haemophilus influenzae	Haemophilus	influenzae	NA	Bacteria;Proteobacteria;Gammaproteobacteria	839_HINF	SAMN03198046	PRJNA267549	GCA_001059185.1	Contig	1.93731	38.2		JURC01	47	1802	2015-07-10T00:00:00Z	ftp://ftp.ncbi.nlm.nih.gov/genomes/all/GCA/001/059/185/GCA_001059185.1_ASM105918v1	ftp://ftp.ncbi.nlm.nih.gov/genomes/all/GCF/001/059/185/GCF_001059185.1_ASM105918v1	1891	Homo sapiens	2022-02-25T00:00:00Z	4	34		6	45
Haemophilus influenzae	Haemophilus	influenzae	NA	Bacteria;Proteobacteria;Gammaproteobacteria	55P21H1	SAMN06203618	PRJNA358390	GCA_002988465.1	Contig	1.87917	38		MZJG01	64	1787	2018-03-09T00:00:00Z	ftp://ftp.ncbi.nlm.nih.gov/genomes/all/GCA/002/988/465/GCA_002988465.1_ASM298846v1	ftp://ftp.ncbi.nlm.nih.gov/genomes/all/GCF/002/988/465/GCF_002988465.1_ASM298846v1	1926	Homo sapiens	2021-08-03T00:00:00Z	4	49		34	52
Haemophilus influenzae	Haemophilus	influenzae	NA	Bacteria;Proteobacteria;Gammaproteobacteria	138P2H1	SAMN06203516	PRJNA358390	GCA_002989545.1	Contig	1.83823	37.9		MZLE01	62	1717	2018-03-09T00:00:00Z	ftp://ftp.ncbi.nlm.nih.gov/genomes/all/GCA/002/989/545/GCA_002989545.1_ASM298954v1	ftp://ftp.ncbi.nlm.nih.gov/genomes/all/GCF/002/989/545/GCF_002989545.1_ASM298954v1	1839	Homo sapiens	2021-08-04T00:00:00Z	4	54		9	55
Haemophilus influenzae	Haemophilus	influenzae	NA	Bacteria;Proteobacteria;Gammaproteobacteria	14P33H2	SAMN06203527	PRJNA358390	GCA_002991265.1	Contig	1.78964	37.9		MZKW01	46	1652	2018-03-09T00:00:00Z	ftp://ftp.ncbi.nlm.nih.gov/genomes/all/GCA/002/991/265/GCA_002991265.1_ASM299126v1	ftp://ftp.ncbi.nlm.nih.gov/genomes/all/GCF/002/991/265/GCF_002991265.1_ASM299126v1	1768	Homo sapiens	2021-08-04T00:00:00Z	4	50		9	53
Haemophilus influenzae	Haemophilus	influenzae	NA	Bacteria;Proteobacteria;Gammaproteobacteria	P620-6998	SAMN07421897	PRJNA282520	GCA_003414705.1	Contig	1.81195	38.1		QVKQ01	50	1693	2018-08-22T00:00:00Z	ftp://ftp.ncbi.nlm.nih.gov/genomes/all/GCA/003/414/705/GCA_003414705.1_ASM341470v1	ftp://ftp.ncbi.nlm.nih.gov/genomes/all/GCF/003/414/705/GCF_003414705.1_ASM341470v1	1830	Homo sapiens	2021-08-12T00:00:00Z	4	55		28	50
Haemophilus influenzae	Haemophilus	influenzae	NA	Bacteria;Proteobacteria;Gammaproteobacteria	PTHi-12851	SAMEA4643492	PRJEB26586	GCA_900407605.1	Contig	1.76533	37.9		UEUA01	33	1629	2018-06-29T00:00:00Z	ftp://ftp.ncbi.nlm.nih.gov/genomes/all/GCA/900/407/605/GCA_900407605.1_PTHi-12851	ftp://ftp.ncbi.nlm.nih.gov/genomes/all/GCF/900/407/605/GCF_900407605.1_PTHi-12851	1760	human	2022-02-23T00:00:00Z	4	59		15	53
Haemophilus influenzae	Haemophilus	influenzae	NA	Bacteria;Proteobacteria;Gammaproteobacteria	14P35H1	SAMN06203528	PRJNA358390	GCA_002989695.1	Contig	1.78872	37.9		MZKV01	49	1650	2018-03-09T00:00:00Z	ftp://ftp.ncbi.nlm.nih.gov/genomes/all/GCA/002/989/695/GCA_002989695.1_ASM298969v1	ftp://ftp.ncbi.nlm.nih.gov/genomes/all/GCF/002/989/695/GCF_002989695.1_ASM298969v1	1769	Homo sapiens	2021-08-04T00:00:00Z	4	52		10	53
Haemophilus influenzae	Haemophilus	influenzae	NA	Bacteria;Proteobacteria;Gammaproteobacteria	14P23H1	SAMN06203525	PRJNA358390	GCA_002989615.1	Contig	1.88907	38.1		MZKY01	68	1819	2018-03-09T00:00:00Z	ftp://ftp.ncbi.nlm.nih.gov/genomes/all/GCA/002/989/615/GCA_002989615.1_ASM298961v1	ftp://ftp.ncbi.nlm.nih.gov/genomes/all/GCF/002/989/615/GCF_002989615.1_ASM298961v1	1954	Homo sapiens	2021-08-04T00:00:00Z	4	50		29	52
Haemophilus influenzae	Haemophilus	influenzae	NA	Bacteria;Proteobacteria;Gammaproteobacteria	HI1413	SAMN03840566	PRJNA288974	GCA_001298185.1	Contig	1.9519	38.2		LHSM01	54	1886	2015-09-24T00:00:00Z	ftp://ftp.ncbi.nlm.nih.gov/genomes/all/GCA/001/298/185/GCA_001298185.1_ASM129818v1	ftp://ftp.ncbi.nlm.nih.gov/genomes/all/GCF/001/298/185/GCF_001298185.1_ASM129818v1	2005	Homo sapiens	2022-01-22T00:00:00Z	4	62		5	48
Haemophilus influenzae	Haemophilus	influenzae	NA	Bacteria;Proteobacteria;Gammaproteobacteria	A	SAMN12390017	PRJNA557131	GCA_007897005.1	Contig	1.93476	38.2		VOFW01	82	1861	2019-08-07T00:00:00Z	ftp://ftp.ncbi.nlm.nih.gov/genomes/all/GCA/007/897/005/GCA_007897005.1_ASM789700v1	ftp://ftp.ncbi.nlm.nih.gov/genomes/all/GCF/007/897/005/GCF_007897005.1_ASM789700v1	2001	Homo sapiens	2021-08-31T00:00:00Z	4	60		26	50
Haemophilus influenzae	Haemophilus	influenzae	NA	Bacteria;Proteobacteria;Gammaproteobacteria	PTHi-10983	SAMEA4643468	PRJEB26586	GCA_900407385.1	Contig	1.82617	37.9		UETX01	44	1712	2018-06-29T00:00:00Z	ftp://ftp.ncbi.nlm.nih.gov/genomes/all/GCA/900/407/385/GCA_900407385.1_PTHi-10983	ftp://ftp.ncbi.nlm.nih.gov/genomes/all/GCF/900/407/385/GCF_900407385.1_PTHi-10983	1837	human	2022-02-23T00:00:00Z	4	57		13	51
Haemophilus influenzae	Haemophilus	influenzae	NA	Bacteria;Proteobacteria;Gammaproteobacteria	8	SAMD00118474	PRJDB7020	GCA_003203075.1	Scaffold	1.94199	38.2		BGMQ01	53	1874	2018-05-30T00:00:00Z	ftp://ftp.ncbi.nlm.nih.gov/genomes/all/GCA/003/203/075/GCA_003203075.1_ASM320307v1	ftp://ftp.ncbi.nlm.nih.gov/genomes/all/GCF/003/203/075/GCF_003203075.1_ASM320307v1	1987	Homo sapiens	2022-02-11T00:00:00Z	4	48		9	52
Haemophilus influenzae	Haemophilus	influenzae	NA	Bacteria;Proteobacteria;Gammaproteobacteria	P638-3144	SAMN07421915	PRJNA282520	GCA_003414715.1	Contig	1.92376	38.2		QVKB01	58	1842	2018-08-22T00:00:00Z	ftp://ftp.ncbi.nlm.nih.gov/genomes/all/GCA/003/414/715/GCA_003414715.1_ASM341471v1	ftp://ftp.ncbi.nlm.nih.gov/genomes/all/GCF/003/414/715/GCF_003414715.1_ASM341471v1	1974	Homo sapiens	2021-08-12T00:00:00Z	4	62		16	50
Haemophilus influenzae	Haemophilus	influenzae	NA	Bacteria;Proteobacteria;Gammaproteobacteria	14P41H1	SAMN06203529	PRJNA358390	GCA_002989715.1	Contig	1.83514	38		MZKU01	63	1713	2018-03-09T00:00:00Z	ftp://ftp.ncbi.nlm.nih.gov/genomes/all/GCA/002/989/715/GCA_002989715.1_ASM298971v1	ftp://ftp.ncbi.nlm.nih.gov/genomes/all/GCF/002/989/715/GCF_002989715.1_ASM298971v1	1835	Homo sapiens	2021-08-04T00:00:00Z	4	58		8	52
Haemophilus influenzae	Haemophilus	influenzae	NA	Bacteria;Proteobacteria;Gammaproteobacteria	14P46H1	SAMN06203530	PRJNA358390	GCA_002989765.1	Contig	1.83729	38		MZKT01	64	1718	2018-03-09T00:00:00Z	ftp://ftp.ncbi.nlm.nih.gov/genomes/all/GCA/002/989/765/GCA_002989765.1_ASM298976v1	ftp://ftp.ncbi.nlm.nih.gov/genomes/all/GCF/002/989/765/GCF_002989765.1_ASM298976v1	1839	Homo sapiens	2021-08-04T00:00:00Z	4	58		8	51
Haemophilus influenzae	Haemophilus	influenzae	NA	Bacteria;Proteobacteria;Gammaproteobacteria	AS4	SAMN15327302	PRJNA640662	GCA_021391195.1	Contig	1.77166	38		JACAYD01	53	1650	2022-01-08T00:00:00Z	ftp://ftp.ncbi.nlm.nih.gov/genomes/all/GCA/021/391/195/GCA_021391195.1_ASM2139119v1	ftp://ftp.ncbi.nlm.nih.gov/genomes/all/GCF/021/391/195/GCF_021391195.1_ASM2139119v1	1749	Homo sapiens	2022-01-10T00:00:00Z	4	45		6	44
Haemophilus influenzae	Haemophilus	influenzae	NA	Bacteria;Proteobacteria;Gammaproteobacteria	101P19H1	SAMN06203453	PRJNA358390	GCA_002989095.1	Contig	1.80914	38		MZML01	49	1680	2018-03-09T00:00:00Z	ftp://ftp.ncbi.nlm.nih.gov/genomes/all/GCA/002/989/095/GCA_002989095.1_ASM298909v1	ftp://ftp.ncbi.nlm.nih.gov/genomes/all/GCF/002/989/095/GCF_002989095.1_ASM298909v1	1798	Homo sapiens	2021-08-04T00:00:00Z	4	46		15	53
Haemophilus influenzae	Haemophilus	influenzae	NA	Bacteria;Proteobacteria;Gammaproteobacteria	81P25H1	SAMN06203674	PRJNA358390	GCA_002986795.1	Contig	1.80868	38		MZHX01	57	1688	2018-03-09T00:00:00Z	ftp://ftp.ncbi.nlm.nih.gov/genomes/all/GCA/002/986/795/GCA_002986795.1_ASM298679v1	ftp://ftp.ncbi.nlm.nih.gov/genomes/all/GCF/002/986/795/GCF_002986795.1_ASM298679v1	1801	Homo sapiens	2021-08-03T00:00:00Z	4	43		13	53
Haemophilus influenzae	Haemophilus	influenzae	NA	Bacteria;Proteobacteria;Gammaproteobacteria	135P30H1	SAMN06203515	PRJNA358390	GCA_002989535.1	Contig	1.98178	38.3		MZLF01	78	1933	2018-03-09T00:00:00Z	ftp://ftp.ncbi.nlm.nih.gov/genomes/all/GCA/002/989/535/GCA_002989535.1_ASM298953v1	ftp://ftp.ncbi.nlm.nih.gov/genomes/all/GCF/002/989/535/GCF_002989535.1_ASM298953v1	2062	Homo sapiens	2021-08-04T00:00:00Z	4	69		6	50
Haemophilus influenzae	Haemophilus	influenzae	NA	Bacteria;Proteobacteria;Gammaproteobacteria	AS012779	SAMN12251098	PRJNA553678	GCA_010603795.1	Scaffold	1.92005	38.4		JAABKR01	173	1803	2020-02-14T00:00:00Z	ftp://ftp.ncbi.nlm.nih.gov/genomes/all/GCA/010/603/795/GCA_010603795.1_ASM1060379v1	ftp://ftp.ncbi.nlm.nih.gov/genomes/all/GCF/010/603/795/GCF_010603795.1_ASM1060379v1	1912	Homo sapiens	2022-02-23T00:00:00Z	4	55		7	43
Haemophilus influenzae	Haemophilus	influenzae	NA	Bacteria;Proteobacteria;Gammaproteobacteria	96P29H1	SAMN06203713	PRJNA358390	GCA_002988945.1	Contig	1.88527	38.2		NEDE01	77	1789	2018-03-09T00:00:00Z	ftp://ftp.ncbi.nlm.nih.gov/genomes/all/GCA/002/988/945/GCA_002988945.1_ASM298894v1	ftp://ftp.ncbi.nlm.nih.gov/genomes/all/GCF/002/988/945/GCF_002988945.1_ASM298894v1	1926	Homo sapiens	2021-08-04T00:00:00Z	4	64		18	51
Haemophilus influenzae	Haemophilus	influenzae	NA	Bacteria;Proteobacteria;Gammaproteobacteria	49P5H1	SAMN06203609	PRJNA358390	GCA_002985375.1	Contig	1.79833	37.9		MZJL01	65	1660	2018-03-09T00:00:00Z	ftp://ftp.ncbi.nlm.nih.gov/genomes/all/GCA/002/985/375/GCA_002985375.1_ASM298537v1	ftp://ftp.ncbi.nlm.nih.gov/genomes/all/GCF/002/985/375/GCF_002985375.1_ASM298537v1	1804	Homo sapiens	2021-08-03T00:00:00Z	4	50		34	56
Haemophilus influenzae	Haemophilus	influenzae	NA	Bacteria;Proteobacteria;Gammaproteobacteria	51P4H	SAMN06203614	PRJNA358390	GCA_002985485.1	Contig	1.86783	38		MZJI01	68	1754	2018-03-09T00:00:00Z	ftp://ftp.ncbi.nlm.nih.gov/genomes/all/GCA/002/985/485/GCA_002985485.1_ASM298548v1	ftp://ftp.ncbi.nlm.nih.gov/genomes/all/GCF/002/985/485/GCF_002985485.1_ASM298548v1	1889	Homo sapiens	2021-08-03T00:00:00Z	4	58		22	51
Haemophilus influenzae	Haemophilus	influenzae	NA	Bacteria;Proteobacteria;Gammaproteobacteria	99P27H1	SAMN06203720	PRJNA358390	GCA_002989055.1	Contig	1.83008	38		MZGY01	78	1704	2018-03-09T00:00:00Z	ftp://ftp.ncbi.nlm.nih.gov/genomes/all/GCA/002/989/055/GCA_002989055.1_ASM298905v1	ftp://ftp.ncbi.nlm.nih.gov/genomes/all/GCF/002/989/055/GCF_002989055.1_ASM298905v1	1838	Homo sapiens	2021-08-04T00:00:00Z	4	48		31	51
Haemophilus influenzae	Haemophilus	influenzae	NA	Bacteria;Proteobacteria;Gammaproteobacteria	69P7H1	SAMN06203653	PRJNA358390	GCA_002986025.1	Contig	1.99178	38.2		MZIM01	64	1935	2018-03-09T00:00:00Z	ftp://ftp.ncbi.nlm.nih.gov/genomes/all/GCA/002/986/025/GCA_002986025.1_ASM298602v1	ftp://ftp.ncbi.nlm.nih.gov/genomes/all/GCF/002/986/025/GCF_002986025.1_ASM298602v1	2054	Homo sapiens	2021-08-03T00:00:00Z	4	49		10	56
Haemophilus influenzae	Haemophilus	influenzae	NA	Bacteria;Proteobacteria;Gammaproteobacteria	69P2H1	SAMN06203652	PRJNA358390	GCA_002986125.1	Contig	1.99142	38.2		MZIN01	71	1931	2018-03-09T00:00:00Z	ftp://ftp.ncbi.nlm.nih.gov/genomes/all/GCA/002/986/125/GCA_002986125.1_ASM298612v1	ftp://ftp.ncbi.nlm.nih.gov/genomes/all/GCF/002/986/125/GCF_002986125.1_ASM298612v1	2054	Homo sapiens	2021-08-03T00:00:00Z	4	52		12	55
Haemophilus influenzae	Haemophilus	influenzae	NA	Bacteria;Proteobacteria;Gammaproteobacteria	31P7H7	SAMN06203560	PRJNA358390	GCA_002985175.1	Contig	1.78352	37.9		NEAU01	56	1640	2018-03-09T00:00:00Z	ftp://ftp.ncbi.nlm.nih.gov/genomes/all/GCA/002/985/175/GCA_002985175.1_ASM298517v1	ftp://ftp.ncbi.nlm.nih.gov/genomes/all/GCF/002/985/175/GCF_002985175.1_ASM298517v1	1772	Homo sapiens	2021-08-03T00:00:00Z	4	66		9	53
Haemophilus influenzae	Haemophilus	influenzae	NA	Bacteria;Proteobacteria;Gammaproteobacteria	54P33H2	SAMN06203617	PRJNA358390	GCA_002988415.1	Contig	1.83281	37.9		MZJH01	60	1703	2018-03-09T00:00:00Z	ftp://ftp.ncbi.nlm.nih.gov/genomes/all/GCA/002/988/415/GCA_002988415.1_ASM298841v1	ftp://ftp.ncbi.nlm.nih.gov/genomes/all/GCF/002/988/415/GCF_002988415.1_ASM298841v1	1819	Homo sapiens	2021-08-03T00:00:00Z	4	43		17	52
Haemophilus influenzae	Haemophilus	influenzae	NA	Bacteria;Proteobacteria;Gammaproteobacteria	Hi9	SAMN15327309	PRJNA640662	GCA_021391035.1	Contig	1.81801	38		JACAXW01	59	1707	2022-01-08T00:00:00Z	ftp://ftp.ncbi.nlm.nih.gov/genomes/all/GCA/021/391/035/GCA_021391035.1_ASM2139103v1	ftp://ftp.ncbi.nlm.nih.gov/genomes/all/GCF/021/391/035/GCF_021391035.1_ASM2139103v1	1805	Homo sapiens	2022-01-10T00:00:00Z	4	41		4	49
Haemophilus influenzae	Haemophilus	influenzae	NA	Bacteria;Proteobacteria;Gammaproteobacteria	84P8H1	SAMN06203693	PRJNA358390	GCA_002987735.1	Contig	1.77047	37.9		NECU01	58	1645	2018-03-09T00:00:00Z	ftp://ftp.ncbi.nlm.nih.gov/genomes/all/GCA/002/987/735/GCA_002987735.1_ASM298773v1	ftp://ftp.ncbi.nlm.nih.gov/genomes/all/GCF/002/987/735/GCF_002987735.1_ASM298773v1	1749	Homo sapiens	2021-08-03T00:00:00Z	4	38		9	53
Haemophilus influenzae	Haemophilus	influenzae	NA	Bacteria;Proteobacteria;Gammaproteobacteria	101P53H1	SAMN06203457	PRJNA358390	GCA_002989155.1	Contig	1.78086	37.9		MZMI01	64	1626	2018-03-09T00:00:00Z	ftp://ftp.ncbi.nlm.nih.gov/genomes/all/GCA/002/989/155/GCA_002989155.1_ASM298915v1	ftp://ftp.ncbi.nlm.nih.gov/genomes/all/GCF/002/989/155/GCF_002989155.1_ASM298915v1	1761	Homo sapiens	2021-08-04T00:00:00Z	4	54		27	50
Haemophilus influenzae	Haemophilus	influenzae	NA	Bacteria;Proteobacteria;Gammaproteobacteria	127P5H1	SAMN06203503	PRJNA358390	GCA_002990975.1	Contig	1.93661	38.2		MZLK01	76	1879	2018-03-09T00:00:00Z	ftp://ftp.ncbi.nlm.nih.gov/genomes/all/GCA/002/990/975/GCA_002990975.1_ASM299097v1	ftp://ftp.ncbi.nlm.nih.gov/genomes/all/GCF/002/990/975/GCF_002990975.1_ASM299097v1	2002	Homo sapiens	2021-08-04T00:00:00Z	4	47		17	55
Haemophilus influenzae	Haemophilus	influenzae	NA	Bacteria;Proteobacteria;Gammaproteobacteria	46P30H6	SAMN06203593	PRJNA358390	GCA_002990535.1	Contig	1.87341	38		MZJT01	77	1770	2018-03-09T00:00:00Z	ftp://ftp.ncbi.nlm.nih.gov/genomes/all/GCA/002/990/535/GCA_002990535.1_ASM299053v1	ftp://ftp.ncbi.nlm.nih.gov/genomes/all/GCF/002/990/535/GCF_002990535.1_ASM299053v1	1898	Homo sapiens	2021-08-04T00:00:00Z	4	54		18	52
Haemophilus influenzae	Haemophilus	influenzae	NA	Bacteria;Proteobacteria;Gammaproteobacteria	33P18H2	SAMN06203564	PRJNA358390	GCA_002984525.1	Contig	1.8085	38		NEAX01	54	1683	2018-03-09T00:00:00Z	ftp://ftp.ncbi.nlm.nih.gov/genomes/all/GCA/002/984/525/GCA_002984525.1_ASM298452v1	ftp://ftp.ncbi.nlm.nih.gov/genomes/all/GCF/002/984/525/GCF_002984525.1_ASM298452v1	1794	Homo sapiens	2021-08-03T00:00:00Z	4	43		13	51
Haemophilus influenzae	Haemophilus	influenzae	NA	Bacteria;Proteobacteria;Gammaproteobacteria	124P37H1	SAMN06203491	PRJNA358390	GCA_002984905.1	Contig	1.77732	37.9		NDZM01	47	1631	2018-03-09T00:00:00Z	ftp://ftp.ncbi.nlm.nih.gov/genomes/all/GCA/002/984/905/GCA_002984905.1_ASM298490v1	ftp://ftp.ncbi.nlm.nih.gov/genomes/all/GCF/002/984/905/GCF_002984905.1_ASM298490v1	1745	Homo sapiens	2021-08-03T00:00:00Z	4	51		7	52
Haemophilus influenzae	Haemophilus	influenzae	NA	Bacteria;Proteobacteria;Gammaproteobacteria	19P49H1	SAMN06203539	PRJNA358390	GCA_002989925.1	Contig	1.91162	38.1		MZKN01	79	1820	2018-03-09T00:00:00Z	ftp://ftp.ncbi.nlm.nih.gov/genomes/all/GCA/002/989/925/GCA_002989925.1_ASM298992v1	ftp://ftp.ncbi.nlm.nih.gov/genomes/all/GCF/002/989/925/GCF_002989925.1_ASM298992v1	1951	Homo sapiens	2021-08-04T00:00:00Z	4	54		20	53
Haemophilus influenzae	Haemophilus	influenzae	NA	Bacteria;Proteobacteria;Gammaproteobacteria	PTHi-10490	SAMEA4643467	PRJEB26586	GCA_900407395.1	Contig	1.78985	37.9		UEUC01	102	1665	2018-06-29T00:00:00Z	ftp://ftp.ncbi.nlm.nih.gov/genomes/all/GCA/900/407/395/GCA_900407395.1_PTHi-10490	ftp://ftp.ncbi.nlm.nih.gov/genomes/all/GCF/900/407/395/GCF_900407395.1_PTHi-10490	1795	human	2022-02-23T00:00:00Z	4	58		17	51
Haemophilus influenzae	Haemophilus	influenzae	NA	Bacteria;Proteobacteria;Gammaproteobacteria	40_HINF	SAMN03197589	PRJNA267549	GCA_001056575.1	Scaffold	1.801	38		JVIR01	45	1658	2015-07-10T00:00:00Z	ftp://ftp.ncbi.nlm.nih.gov/genomes/all/GCA/001/056/575/GCA_001056575.1_ASM105657v1	ftp://ftp.ncbi.nlm.nih.gov/genomes/all/GCF/001/056/575/GCF_001056575.1_ASM105657v1	1778	Homo sapiens	2022-02-25T00:00:00Z	4	54		16	46
Haemophilus influenzae	Haemophilus	influenzae	NA	Bacteria;Proteobacteria;Gammaproteobacteria	AS012775	SAMN12251094	PRJNA553678	GCA_010603905.1	Scaffold	1.92223	38.4		JAABKU01	225	1844	2020-02-14T00:00:00Z	ftp://ftp.ncbi.nlm.nih.gov/genomes/all/GCA/010/603/905/GCA_010603905.1_ASM1060390v1	ftp://ftp.ncbi.nlm.nih.gov/genomes/all/GCF/010/603/905/GCF_010603905.1_ASM1060390v1	1947	Homo sapiens	2022-02-23T00:00:00Z	4	47		10	42
Haemophilus influenzae	Haemophilus	influenzae	NA	Bacteria;Proteobacteria;Gammaproteobacteria	C188	SAMN05942198	PRJNA350597	GCA_001909015.1	Scaffold	1.84763	37.9		MQMI01	51	1730	2016-12-19T00:00:00Z	ftp://ftp.ncbi.nlm.nih.gov/genomes/all/GCA/001/909/015/GCA_001909015.1_ASM190901v1	ftp://ftp.ncbi.nlm.nih.gov/genomes/all/GCF/001/909/015/GCF_001909015.1_ASM190901v1	1850	Homo sapiens	2021-07-28T00:00:00Z	4	68		4	44
Haemophilus influenzae	Haemophilus	influenzae	NA	Bacteria;Proteobacteria;Gammaproteobacteria	20	SAMD00118482	PRJDB7020	GCA_003203235.1	Contig	1.92363	38		BGMY01	61	1831	2018-05-30T00:00:00Z	ftp://ftp.ncbi.nlm.nih.gov/genomes/all/GCA/003/203/235/GCA_003203235.1_ASM320323v1	ftp://ftp.ncbi.nlm.nih.gov/genomes/all/GCF/003/203/235/GCF_003203235.1_ASM320323v1	1956	Homo sapiens	2022-02-11T00:00:00Z	4	54		15	52
Haemophilus influenzae	Haemophilus	influenzae	NA	Bacteria;Proteobacteria;Gammaproteobacteria	PTHi-5745	SAMEA4643454	PRJEB26586	GCA_900408085.1	Contig	1.81304	38		UEWN01	46	1706	2018-06-29T00:00:00Z	ftp://ftp.ncbi.nlm.nih.gov/genomes/all/GCA/900/408/085/GCA_900408085.1_PTHi-5745	ftp://ftp.ncbi.nlm.nih.gov/genomes/all/GCF/900/408/085/GCF_900408085.1_PTHi-5745	1826	human	2022-02-23T00:00:00Z	4	53		11	52
Haemophilus influenzae	Haemophilus	influenzae	NA	Bacteria;Proteobacteria;Gammaproteobacteria	84P48H1	SAMN06203689	PRJNA358390	GCA_002987705.1	Contig	1.77684	37.9		MZHP01	64	1653	2018-03-09T00:00:00Z	ftp://ftp.ncbi.nlm.nih.gov/genomes/all/GCA/002/987/705/GCA_002987705.1_ASM298770v1	ftp://ftp.ncbi.nlm.nih.gov/genomes/all/GCF/002/987/705/GCF_002987705.1_ASM298770v1	1787	Homo sapiens	2021-08-03T00:00:00Z	4	49		27	54
Haemophilus influenzae	Haemophilus	influenzae	NA	Bacteria;Proteobacteria;Gammaproteobacteria	73P39H1	SAMN06203665	PRJNA358390	GCA_002986555.1	Contig	1.82733	37.9		MZIE01	56	1710	2018-03-09T00:00:00Z	ftp://ftp.ncbi.nlm.nih.gov/genomes/all/GCA/002/986/555/GCA_002986555.1_ASM298655v1	ftp://ftp.ncbi.nlm.nih.gov/genomes/all/GCF/002/986/555/GCF_002986555.1_ASM298655v1	1842	Homo sapiens	2021-08-03T00:00:00Z	4	53		22	53
Haemophilus influenzae	Haemophilus	influenzae	NA	Bacteria;Proteobacteria;Gammaproteobacteria	37P6H2	SAMN06203572	PRJNA358390	GCA_002985285.1	Contig	1.8975	38		NEBC01	60	1796	2018-03-09T00:00:00Z	ftp://ftp.ncbi.nlm.nih.gov/genomes/all/GCA/002/985/285/GCA_002985285.1_ASM298528v1	ftp://ftp.ncbi.nlm.nih.gov/genomes/all/GCF/002/985/285/GCF_002985285.1_ASM298528v1	1912	Homo sapiens	2021-08-03T00:00:00Z	4	50		7	55
Haemophilus influenzae	Haemophilus	influenzae	NA	Bacteria;Proteobacteria;Gammaproteobacteria	18P17H2	SAMN06203534	PRJNA358390	GCA_002984325.1	Contig	1.81997	38		NEAF01	55	1712	2018-03-09T00:00:00Z	ftp://ftp.ncbi.nlm.nih.gov/genomes/all/GCA/002/984/325/GCA_002984325.1_ASM298432v1	ftp://ftp.ncbi.nlm.nih.gov/genomes/all/GCF/002/984/325/GCF_002984325.1_ASM298432v1	1821	Homo sapiens	2021-08-03T00:00:00Z	4	38		14	53
Haemophilus influenzae	Haemophilus	influenzae	NA	Bacteria;Proteobacteria;Gammaproteobacteria	94P40H1	SAMN06203709	PRJNA358390	GCA_002988935.1	Contig	1.77287	38		NEDC01	83	1640	2018-03-09T00:00:00Z	ftp://ftp.ncbi.nlm.nih.gov/genomes/all/GCA/002/988/935/GCA_002988935.1_ASM298893v1	ftp://ftp.ncbi.nlm.nih.gov/genomes/all/GCF/002/988/935/GCF_002988935.1_ASM298893v1	1773	Homo sapiens	2021-08-04T00:00:00Z	4	45		35	49
Haemophilus influenzae	Haemophilus	influenzae	NA	Bacteria;Proteobacteria;Gammaproteobacteria	AS6	SAMN15327303	PRJNA640662	GCA_021391175.1	Contig	1.80323	38		JACAYC01	52	1687	2022-01-08T00:00:00Z	ftp://ftp.ncbi.nlm.nih.gov/genomes/all/GCA/021/391/175/GCA_021391175.1_ASM2139117v1	ftp://ftp.ncbi.nlm.nih.gov/genomes/all/GCF/021/391/175/GCF_021391175.1_ASM2139117v1	1802	Homo sapiens	2022-01-10T00:00:00Z	4	59		4	48
Haemophilus influenzae	Haemophilus	influenzae	NA	Bacteria;Proteobacteria;Gammaproteobacteria	33P110H3	SAMN06203562	PRJNA358390	GCA_002985205.1	Contig	1.83729	38		NEAW01	75	1725	2018-03-09T00:00:00Z	ftp://ftp.ncbi.nlm.nih.gov/genomes/all/GCA/002/985/205/GCA_002985205.1_ASM298520v1	ftp://ftp.ncbi.nlm.nih.gov/genomes/all/GCF/002/985/205/GCF_002985205.1_ASM298520v1	1854	Homo sapiens	2021-08-03T00:00:00Z	4	53		20	52
Haemophilus influenzae	Haemophilus	influenzae	NA	Bacteria;Proteobacteria;Gammaproteobacteria	84P5H1	SAMN06203691	PRJNA358390	GCA_002988795.1	Contig	1.92554	38.1		MZHN01	82	1829	2018-03-09T00:00:00Z	ftp://ftp.ncbi.nlm.nih.gov/genomes/all/GCA/002/988/795/GCA_002988795.1_ASM298879v1	ftp://ftp.ncbi.nlm.nih.gov/genomes/all/GCF/002/988/795/GCF_002988795.1_ASM298879v1	1981	Homo sapiens	2021-08-03T00:00:00Z	4	72		26	50
Haemophilus influenzae	Haemophilus	influenzae	NA	Bacteria;Proteobacteria;Gammaproteobacteria	AS11	SAMN15327304	PRJNA640662	GCA_021391155.1	Contig	1.92445	38.2		JACAYB01	86	1855	2022-01-08T00:00:00Z	ftp://ftp.ncbi.nlm.nih.gov/genomes/all/GCA/021/391/155/GCA_021391155.1_ASM2139115v1	ftp://ftp.ncbi.nlm.nih.gov/genomes/all/GCF/021/391/155/GCF_021391155.1_ASM2139115v1	1978	Homo sapiens	2022-01-10T00:00:00Z	4	70		3	46
Haemophilus influenzae	Haemophilus	influenzae	NA	Bacteria;Proteobacteria;Gammaproteobacteria	148P4H1	SAMN06203521	PRJNA358390	GCA_002985005.1	Contig	1.88955	38.1		NEAD01	73	1788	2018-03-09T00:00:00Z	ftp://ftp.ncbi.nlm.nih.gov/genomes/all/GCA/002/985/005/GCA_002985005.1_ASM298500v1	ftp://ftp.ncbi.nlm.nih.gov/genomes/all/GCF/002/985/005/GCF_002985005.1_ASM298500v1	1930	Homo sapiens	2021-08-03T00:00:00Z	4	70		18	50
Haemophilus influenzae	Haemophilus	influenzae	NA	Bacteria;Proteobacteria;Gammaproteobacteria	63P50H1	SAMN06203642	PRJNA358390	GCA_002988525.1	Contig	1.7742	38		MZIS01	63	1639	2018-03-09T00:00:00Z	ftp://ftp.ncbi.nlm.nih.gov/genomes/all/GCA/002/988/525/GCA_002988525.1_ASM298852v1	ftp://ftp.ncbi.nlm.nih.gov/genomes/all/GCF/002/988/525/GCF_002988525.1_ASM298852v1	1786	Homo sapiens	2021-09-02T00:00:00Z	4	51		41	51
Haemophilus influenzae	Haemophilus	influenzae	NA	Bacteria;Proteobacteria;Gammaproteobacteria	PTHi-5709	SAMEA4643453	PRJEB26586	GCA_900408095.1	Contig	1.92818	37.9		UEWI01	55	1831	2018-06-29T00:00:00Z	ftp://ftp.ncbi.nlm.nih.gov/genomes/all/GCA/900/408/095/GCA_900408095.1_PTHi-5709	ftp://ftp.ncbi.nlm.nih.gov/genomes/all/GCF/900/408/095/GCF_900408095.1_PTHi-5709	1950	human	2022-02-23T00:00:00Z	4	54		9	52
Haemophilus influenzae	Haemophilus	influenzae	NA	Bacteria;Proteobacteria;Gammaproteobacteria	34P4H6	SAMN06203568	PRJNA358390	GCA_002990245.1	Contig	1.87691	38		MZKC01	56	1760	2018-03-09T00:00:00Z	ftp://ftp.ncbi.nlm.nih.gov/genomes/all/GCA/002/990/245/GCA_002990245.1_ASM299024v1	ftp://ftp.ncbi.nlm.nih.gov/genomes/all/GCF/002/990/245/GCF_002990245.1_ASM299024v1	1885	Homo sapiens	2021-08-04T00:00:00Z	4	58		12	51
Haemophilus influenzae	Haemophilus	influenzae	NA	Bacteria;Proteobacteria;Gammaproteobacteria	74P23H1	SAMN06203669	PRJNA358390	GCA_002988715.1	Contig	1.82251	37.9		MZIB01	83	1695	2018-03-09T00:00:00Z	ftp://ftp.ncbi.nlm.nih.gov/genomes/all/GCA/002/988/715/GCA_002988715.1_ASM298871v1	ftp://ftp.ncbi.nlm.nih.gov/genomes/all/GCF/002/988/715/GCF_002988715.1_ASM298871v1	1832	Homo sapiens	2021-08-03T00:00:00Z	4	49		31	53
Haemophilus influenzae	Haemophilus	influenzae	NA	Bacteria;Proteobacteria;Gammaproteobacteria	46P159H1	SAMN06203591	PRJNA358390	GCA_002984685.1	Contig	1.81467	38		NEBM01	60	1697	2018-03-09T00:00:00Z	ftp://ftp.ncbi.nlm.nih.gov/genomes/all/GCA/002/984/685/GCA_002984685.1_ASM298468v1	ftp://ftp.ncbi.nlm.nih.gov/genomes/all/GCF/002/984/685/GCF_002984685.1_ASM298468v1	1813	Homo sapiens	2021-08-03T00:00:00Z	4	43		15	54
Haemophilus influenzae	Haemophilus	influenzae	NA	Bacteria;Proteobacteria;Gammaproteobacteria	Hi1	SAMN15327305	PRJNA640662	GCA_021391125.1	Contig	1.80155	38		JACAYA01	52	1683	2022-01-08T00:00:00Z	ftp://ftp.ncbi.nlm.nih.gov/genomes/all/GCA/021/391/125/GCA_021391125.1_ASM2139112v1	ftp://ftp.ncbi.nlm.nih.gov/genomes/all/GCF/021/391/125/GCF_021391125.1_ASM2139112v1	1787	Homo sapiens	2022-01-10T00:00:00Z	4	48		6	46
Haemophilus influenzae	Haemophilus	influenzae	NA	Bacteria;Proteobacteria;Gammaproteobacteria	6P5H	SAMN06203657	PRJNA358390	GCA_002988635.1	Contig	1.89501	38.1		MZIK01	69	1796	2018-03-09T00:00:00Z	ftp://ftp.ncbi.nlm.nih.gov/genomes/all/GCA/002/988/635/GCA_002988635.1_ASM298863v1	ftp://ftp.ncbi.nlm.nih.gov/genomes/all/GCF/002/988/635/GCF_002988635.1_ASM298863v1	1926	Homo sapiens	2021-09-02T00:00:00Z	4	69		6	51
Haemophilus influenzae	Haemophilus	influenzae	NA	Bacteria;Proteobacteria;Gammaproteobacteria	18P16H1	SAMN06203533	PRJNA358390	GCA_002985025.1	Contig	1.82038	38		NEAE01	50	1711	2018-03-09T00:00:00Z	ftp://ftp.ncbi.nlm.nih.gov/genomes/all/GCA/002/985/025/GCA_002985025.1_ASM298502v1	ftp://ftp.ncbi.nlm.nih.gov/genomes/all/GCF/002/985/025/GCF_002985025.1_ASM298502v1	1825	Homo sapiens	2021-08-03T00:00:00Z	4	42		15	53
Haemophilus influenzae	Haemophilus	influenzae	NA	Bacteria;Proteobacteria;Gammaproteobacteria	45P11H1	SAMN06203589	PRJNA358390	GCA_002990495.1	Contig	1.97869	38.3		MZJU01	98	1927	2018-03-09T00:00:00Z	ftp://ftp.ncbi.nlm.nih.gov/genomes/all/GCA/002/990/495/GCA_002990495.1_ASM299049v1	ftp://ftp.ncbi.nlm.nih.gov/genomes/all/GCF/002/990/495/GCF_002990495.1_ASM299049v1	2057	Homo sapiens	2021-08-04T00:00:00Z	4	53		18	55
Haemophilus influenzae	Haemophilus	influenzae	NA	Bacteria;Proteobacteria;Gammaproteobacteria	GE3	SAMN04590162	PRJNA316650	GCA_002093175.1	Contig	1.91255	38.2		LVZC01	55	1849	2017-04-14T00:00:00Z	ftp://ftp.ncbi.nlm.nih.gov/genomes/all/GCA/002/093/175/GCA_002093175.1_ASM209317v1	ftp://ftp.ncbi.nlm.nih.gov/genomes/all/GCF/002/093/175/GCF_002093175.1_ASM209317v1	1984	Homo sapiens	2022-02-16T00:00:00Z	4	61		19	51
Haemophilus influenzae	Haemophilus	influenzae	NA	Bacteria;Proteobacteria;Gammaproteobacteria	87P128H2	SAMN06203694	PRJNA358390	GCA_002987835.1	Contig	1.86855	38		NECV01	57	1775	2018-03-09T00:00:00Z	ftp://ftp.ncbi.nlm.nih.gov/genomes/all/GCA/002/987/835/GCA_002987835.1_ASM298783v1	ftp://ftp.ncbi.nlm.nih.gov/genomes/all/GCF/002/987/835/GCF_002987835.1_ASM298783v1	1891	Homo sapiens	2021-08-03T00:00:00Z	4	53		8	51
Haemophilus influenzae	Haemophilus	influenzae	NA	Bacteria;Proteobacteria;Gammaproteobacteria	552_HINF	SAMN03197751	PRJNA267549	GCA_001057195.1	Contig	1.92983	38.1		JVCL01	45	1876	2015-07-10T00:00:00Z	ftp://ftp.ncbi.nlm.nih.gov/genomes/all/GCA/001/057/195/GCA_001057195.1_ASM105719v1	ftp://ftp.ncbi.nlm.nih.gov/genomes/all/GCF/001/057/195/GCF_001057195.1_ASM105719v1	1989	Homo sapiens	2022-02-25T00:00:00Z	4	56		8	45
Haemophilus influenzae	Haemophilus	influenzae	NA	Bacteria;Proteobacteria;Gammaproteobacteria	73P2H1	SAMN06203664	PRJNA358390	GCA_002986475.1	Contig	1.82785	37.9		MZIF01	50	1714	2018-03-09T00:00:00Z	ftp://ftp.ncbi.nlm.nih.gov/genomes/all/GCA/002/986/475/GCA_002986475.1_ASM298647v1	ftp://ftp.ncbi.nlm.nih.gov/genomes/all/GCF/002/986/475/GCF_002986475.1_ASM298647v1	1842	Homo sapiens	2021-08-03T00:00:00Z	4	49		22	53
Haemophilus influenzae	Haemophilus	influenzae	NA	Bacteria;Proteobacteria;Gammaproteobacteria	79P2H1	SAMN06203672	PRJNA358390	GCA_002986665.1	Contig	1.93247	38.2		MZHZ01	69	1866	2018-03-09T00:00:00Z	ftp://ftp.ncbi.nlm.nih.gov/genomes/all/GCA/002/986/665/GCA_002986665.1_ASM298666v1	ftp://ftp.ncbi.nlm.nih.gov/genomes/all/GCF/002/986/665/GCF_002986665.1_ASM298666v1	1985	Homo sapiens	2021-08-03T00:00:00Z	4	45		18	52
Haemophilus influenzae	Haemophilus	influenzae	NA	Bacteria;Proteobacteria;Gammaproteobacteria	AS012767	SAMN12251086	PRJNA553678	GCA_010604045.1	Scaffold	1.85635	38.3		JAABLB01	153	1747	2020-02-14T00:00:00Z	ftp://ftp.ncbi.nlm.nih.gov/genomes/all/GCA/010/604/045/GCA_010604045.1_ASM1060404v1	ftp://ftp.ncbi.nlm.nih.gov/genomes/all/GCF/010/604/045/GCF_010604045.1_ASM1060404v1	1848	Homo sapiens	2022-02-23T00:00:00Z	4	44		12	41
Haemophilus influenzae	Haemophilus	influenzae	NA	Bacteria;Proteobacteria;Gammaproteobacteria	27P12H6	SAMN06203553	PRJNA358390	GCA_002991325.1	Contig	1.86627	38		MZKJ01	80	1763	2018-03-09T00:00:00Z	ftp://ftp.ncbi.nlm.nih.gov/genomes/all/GCA/002/991/325/GCA_002991325.1_ASM299132v1	ftp://ftp.ncbi.nlm.nih.gov/genomes/all/GCF/002/991/325/GCF_002991325.1_ASM299132v1	1891	Homo sapiens	2021-08-04T00:00:00Z	4	59		12	53
Haemophilus influenzae	Haemophilus	influenzae	NA	Bacteria;Proteobacteria;Gammaproteobacteria	94P5H	SAMN06203711	PRJNA358390	GCA_002988915.1	Contig	1.97595	37.6		NEDD01	124	1798	2018-03-09T00:00:00Z	ftp://ftp.ncbi.nlm.nih.gov/genomes/all/GCA/002/988/915/GCA_002988915.1_ASM298891v1	ftp://ftp.ncbi.nlm.nih.gov/genomes/all/GCF/002/988/915/GCF_002988915.1_ASM298891v1	1993	Homo sapiens	2021-08-04T00:00:00Z	4	124		17	50
Haemophilus influenzae	Haemophilus	influenzae	NA	Bacteria;Proteobacteria;Gammaproteobacteria	24P29H	SAMN06203547	PRJNA358390	GCA_002985105.1	Contig	1.8003	37.9		NEAM01	61	1674	2018-03-09T00:00:00Z	ftp://ftp.ncbi.nlm.nih.gov/genomes/all/GCA/002/985/105/GCA_002985105.1_ASM298510v1	ftp://ftp.ncbi.nlm.nih.gov/genomes/all/GCF/002/985/105/GCF_002985105.1_ASM298510v1	1788	Homo sapiens	2021-08-03T00:00:00Z	4	47		12	51
Haemophilus influenzae	Haemophilus	influenzae	NA	Bacteria;Proteobacteria;Gammaproteobacteria	1200	SAMN05942090	PRJNA350597	GCA_001909005.1	Scaffold	1.87714	38		MQMH01	63	1749	2016-12-19T00:00:00Z	ftp://ftp.ncbi.nlm.nih.gov/genomes/all/GCA/001/909/005/GCA_001909005.1_ASM190900v1	ftp://ftp.ncbi.nlm.nih.gov/genomes/all/GCF/001/909/005/GCF_001909005.1_ASM190900v1	1875	Homo sapiens	2021-06-18T00:00:00Z	4	71		7	44
Haemophilus influenzae	Haemophilus	influenzae	NA	Bacteria;Proteobacteria;Gammaproteobacteria	124P3H1	SAMN06203492	PRJNA358390	GCA_002983985.1	Contig	1.82572	38		NDZN01	63	1712	2018-03-09T00:00:00Z	ftp://ftp.ncbi.nlm.nih.gov/genomes/all/GCA/002/983/985/GCA_002983985.1_ASM298398v1	ftp://ftp.ncbi.nlm.nih.gov/genomes/all/GCF/002/983/985/GCF_002983985.1_ASM298398v1	1831	Homo sapiens	2021-08-03T00:00:00Z	4	49		14	52
Haemophilus influenzae	Haemophilus	influenzae	NA	Bacteria;Proteobacteria;Gammaproteobacteria	107P50H1	SAMN06203473	PRJNA358390	GCA_002983885.1	Contig	1.84351	38.1		NDZG01	68	1750	2018-03-09T00:00:00Z	ftp://ftp.ncbi.nlm.nih.gov/genomes/all/GCA/002/983/885/GCA_002983885.1_ASM298388v1	ftp://ftp.ncbi.nlm.nih.gov/genomes/all/GCF/002/983/885/GCF_002983885.1_ASM298388v1	1871	Homo sapiens	2021-08-03T00:00:00Z	4	45		19	53
Haemophilus influenzae	Haemophilus	influenzae	NA	Bacteria;Proteobacteria;Gammaproteobacteria	84P36H1	SAMN06203687	PRJNA358390	GCA_002987435.1	Contig	1.97845	38.3		MZHQ01	81	1929	2018-03-09T00:00:00Z	ftp://ftp.ncbi.nlm.nih.gov/genomes/all/GCA/002/987/435/GCA_002987435.1_ASM298743v1	ftp://ftp.ncbi.nlm.nih.gov/genomes/all/GCF/002/987/435/GCF_002987435.1_ASM298743v1	2052	Homo sapiens	2021-08-03T00:00:00Z	4	61		7	51
Haemophilus influenzae	Haemophilus	influenzae	NA	Bacteria;Proteobacteria;Gammaproteobacteria	R535	SAMN05938535	PRJNA350597	GCA_001908955.1	Scaffold	1.77155	37.9		MQMJ01	55	1617	2016-12-19T00:00:00Z	ftp://ftp.ncbi.nlm.nih.gov/genomes/all/GCA/001/908/955/GCA_001908955.1_ASM190895v1	ftp://ftp.ncbi.nlm.nih.gov/genomes/all/GCF/001/908/955/GCF_001908955.1_ASM190895v1	1736	Homo sapiens	2021-07-28T00:00:00Z	4	68		5	42
Haemophilus influenzae	Haemophilus	influenzae	NA	Bacteria;Proteobacteria;Gammaproteobacteria	536_HINF	SAMN03197732	PRJNA267549	GCA_001055275.1	Scaffold	1.94076	38.1		JVDE01	43	1882	2015-07-10T00:00:00Z	ftp://ftp.ncbi.nlm.nih.gov/genomes/all/GCA/001/055/275/GCA_001055275.1_ASM105527v1	ftp://ftp.ncbi.nlm.nih.gov/genomes/all/GCF/001/055/275/GCF_001055275.1_ASM105527v1	2003	Homo sapiens	2022-02-25T00:00:00Z	4	61		8	48
Haemophilus influenzae	Haemophilus	influenzae	NA	Bacteria;Proteobacteria;Gammaproteobacteria	103P85H1	SAMN06203463	PRJNA358390	GCA_002989175.1	Contig	1.87354	38.1		MZME01	77	1765	2018-03-09T00:00:00Z	ftp://ftp.ncbi.nlm.nih.gov/genomes/all/GCA/002/989/175/GCA_002989175.1_ASM298917v1	ftp://ftp.ncbi.nlm.nih.gov/genomes/all/GCF/002/989/175/GCF_002989175.1_ASM298917v1	1894	Homo sapiens	2021-08-04T00:00:00Z	4	53		20	52
Haemophilus influenzae	Haemophilus	influenzae	NA	Bacteria;Proteobacteria;Gammaproteobacteria	39P20H1	SAMN06203576	PRJNA358390	GCA_002990375.1	Contig	1.83556	38		MZKA01	93	1702	2018-03-09T00:00:00Z	ftp://ftp.ncbi.nlm.nih.gov/genomes/all/GCA/002/990/375/GCA_002990375.1_ASM299037v1	ftp://ftp.ncbi.nlm.nih.gov/genomes/all/GCF/002/990/375/GCF_002990375.1_ASM299037v1	1848	Homo sapiens	2021-08-04T00:00:00Z	4	64		26	52
Haemophilus influenzae	Haemophilus	influenzae	NA	Bacteria;Proteobacteria;Gammaproteobacteria	133P50H1	SAMN06203512	PRJNA358390	GCA_002984245.1	Contig	1.89144	38.1		NDZZ01	89	1793	2018-03-09T00:00:00Z	ftp://ftp.ncbi.nlm.nih.gov/genomes/all/GCA/002/984/245/GCA_002984245.1_ASM298424v1	ftp://ftp.ncbi.nlm.nih.gov/genomes/all/GCF/002/984/245/GCF_002984245.1_ASM298424v1	1942	Homo sapiens	2021-08-03T00:00:00Z	4	72		23	50
Haemophilus influenzae	Haemophilus	influenzae	NA	Bacteria;Proteobacteria;Gammaproteobacteria	48P28H1	SAMN06203606	PRJNA358390	GCA_002985445.1	Contig	1.82404	38		NEBT01	67	1706	2018-03-09T00:00:00Z	ftp://ftp.ncbi.nlm.nih.gov/genomes/all/GCA/002/985/445/GCA_002985445.1_ASM298544v1	ftp://ftp.ncbi.nlm.nih.gov/genomes/all/GCF/002/985/445/GCF_002985445.1_ASM298544v1	1829	Homo sapiens	2021-08-03T00:00:00Z	4	50		15	54
Haemophilus influenzae	Haemophilus	influenzae	NA	Bacteria;Proteobacteria;Gammaproteobacteria	59P7H1	SAMN06203635	PRJNA358390	GCA_002985825.1	Contig	1.78538	38		MZIV01	70	1641	2018-03-09T00:00:00Z	ftp://ftp.ncbi.nlm.nih.gov/genomes/all/GCA/002/985/825/GCA_002985825.1_ASM298582v1	ftp://ftp.ncbi.nlm.nih.gov/genomes/all/GCF/002/985/825/GCF_002985825.1_ASM298582v1	1787	Homo sapiens	2021-08-03T00:00:00Z	4	45		45	52
Haemophilus influenzae	Haemophilus	influenzae	NA	Bacteria;Proteobacteria;Gammaproteobacteria	84P15H4	SAMN06203679	PRJNA358390	GCA_002987015.1	Contig	1.95484	38.1		MZHU01	98	1866	2018-03-09T00:00:00Z	ftp://ftp.ncbi.nlm.nih.gov/genomes/all/GCA/002/987/015/GCA_002987015.1_ASM298701v1	ftp://ftp.ncbi.nlm.nih.gov/genomes/all/GCF/002/987/015/GCF_002987015.1_ASM298701v1	2000	Homo sapiens	2021-08-03T00:00:00Z	4	56		22	52
Haemophilus influenzae	Haemophilus	influenzae	NA	Bacteria;Proteobacteria;Gammaproteobacteria	RHH-38	SAMN13942196	PRJNA603840	GCA_010367335.1	Contig	1.91479	38.1		JAAECN01	68	1830	2020-02-10T00:00:00Z	ftp://ftp.ncbi.nlm.nih.gov/genomes/all/GCA/010/367/335/GCA_010367335.1_ASM1036733v1	ftp://ftp.ncbi.nlm.nih.gov/genomes/all/GCF/010/367/335/GCF_010367335.1_ASM1036733v1	1962	Homo sapiens	2022-02-21T00:00:00Z	4	69		12	47
Haemophilus influenzae	Haemophilus	influenzae	NA	Bacteria;Proteobacteria;Gammaproteobacteria	106P7H1	SAMN06203470	PRJNA358390	GCA_002989195.1	Contig	1.93011	38.2		MZMA01	83	1860	2018-03-09T00:00:00Z	ftp://ftp.ncbi.nlm.nih.gov/genomes/all/GCA/002/989/195/GCA_002989195.1_ASM298919v1	ftp://ftp.ncbi.nlm.nih.gov/genomes/all/GCF/002/989/195/GCF_002989195.1_ASM298919v1	1991	Homo sapiens	2021-08-04T00:00:00Z	4	55		22	50
Haemophilus influenzae	Haemophilus	influenzae	NA	Bacteria;Proteobacteria;Gammaproteobacteria	13P24H2	SAMN06203518	PRJNA358390	GCA_002984985.1	Contig	1.92722	38.2		NEAC01	101	1848	2018-03-09T00:00:00Z	ftp://ftp.ncbi.nlm.nih.gov/genomes/all/GCA/002/984/985/GCA_002984985.1_ASM298498v1	ftp://ftp.ncbi.nlm.nih.gov/genomes/all/GCF/002/984/985/GCF_002984985.1_ASM298498v1	1991	Homo sapiens	2021-08-03T00:00:00Z	4	64		24	51
Haemophilus influenzae	Haemophilus	influenzae	NA	Bacteria;Proteobacteria;Gammaproteobacteria	24P17H1	SAMN06203546	PRJNA358390	GCA_002984385.1	Contig	1.79625	37.9		NEAL01	67	1670	2018-03-09T00:00:00Z	ftp://ftp.ncbi.nlm.nih.gov/genomes/all/GCA/002/984/385/GCA_002984385.1_ASM298438v1	ftp://ftp.ncbi.nlm.nih.gov/genomes/all/GCF/002/984/385/GCF_002984385.1_ASM298438v1	1785	Homo sapiens	2021-08-03T00:00:00Z	4	50		10	51
Haemophilus influenzae	Haemophilus	influenzae	NA	Bacteria;Proteobacteria;Gammaproteobacteria	133P41H1	SAMN06203511	PRJNA358390	GCA_002991205.1	Contig	1.98131	38.3		MZLH01	86	1928	2018-03-09T00:00:00Z	ftp://ftp.ncbi.nlm.nih.gov/genomes/all/GCA/002/991/205/GCA_002991205.1_ASM299120v1	ftp://ftp.ncbi.nlm.nih.gov/genomes/all/GCF/002/991/205/GCF_002991205.1_ASM299120v1	2058	Homo sapiens	2021-08-04T00:00:00Z	4	70		6	50
Haemophilus influenzae	Haemophilus	influenzae	NA	Bacteria;Proteobacteria;Gammaproteobacteria	50P5H1	SAMN06203610	PRJNA358390	GCA_002985405.1	Contig	1.84715	38		MZJK01	57	1759	2018-03-09T00:00:00Z	ftp://ftp.ncbi.nlm.nih.gov/genomes/all/GCA/002/985/405/GCA_002985405.1_ASM298540v1	ftp://ftp.ncbi.nlm.nih.gov/genomes/all/GCF/002/985/405/GCF_002985405.1_ASM298540v1	1874	Homo sapiens	2021-08-03T00:00:00Z	4	47		11	53
Haemophilus influenzae	Haemophilus	influenzae	NA	Bacteria;Proteobacteria;Gammaproteobacteria	492_HINF	SAMN03197685	PRJNA267549	GCA_001076835.1	Scaffold	1.83207	37.9		JVEZ01	58	1719	2015-07-10T00:00:00Z	ftp://ftp.ncbi.nlm.nih.gov/genomes/all/GCA/001/076/835/GCA_001076835.1_ASM107683v1	ftp://ftp.ncbi.nlm.nih.gov/genomes/all/GCF/001/076/835/GCF_001076835.1_ASM107683v1	1819	Homo sapiens	2022-02-26T00:00:00Z	4	52		8	36
Haemophilus influenzae	Haemophilus	influenzae	NA	Bacteria;Proteobacteria;Gammaproteobacteria	48P162H1	SAMN06203605	PRJNA358390	GCA_002984805.1	Contig	1.77493	38		NEBS01	73	1628	2018-03-09T00:00:00Z	ftp://ftp.ncbi.nlm.nih.gov/genomes/all/GCA/002/984/805/GCA_002984805.1_ASM298480v1	ftp://ftp.ncbi.nlm.nih.gov/genomes/all/GCF/002/984/805/GCF_002984805.1_ASM298480v1	1755	Homo sapiens	2021-08-03T00:00:00Z	4	49		24	50
Haemophilus influenzae	Haemophilus	influenzae	NA	Bacteria;Proteobacteria;Gammaproteobacteria	84P23H1	SAMN06203683	PRJNA358390	GCA_002987425.1	Contig	1.96581	37.7		MZHS01	134	1790	2018-03-09T00:00:00Z	ftp://ftp.ncbi.nlm.nih.gov/genomes/all/GCA/002/987/425/GCA_002987425.1_ASM298742v1	ftp://ftp.ncbi.nlm.nih.gov/genomes/all/GCF/002/987/425/GCF_002987425.1_ASM298742v1	1976	Homo sapiens	2021-08-03T00:00:00Z	4	115		17	50
Haemophilus influenzae	Haemophilus	influenzae	NA	Bacteria;Proteobacteria;Gammaproteobacteria	124P2H1	SAMN06203490	PRJNA358390	GCA_002984015.1	Contig	1.96175	37.6		NDZL01	126	1783	2018-03-09T00:00:00Z	ftp://ftp.ncbi.nlm.nih.gov/genomes/all/GCA/002/984/015/GCA_002984015.1_ASM298401v1	ftp://ftp.ncbi.nlm.nih.gov/genomes/all/GCF/002/984/015/GCF_002984015.1_ASM298401v1	1972	Homo sapiens	2021-08-03T00:00:00Z	4	118		17	50
Haemophilus influenzae	Haemophilus	influenzae	NA	Bacteria;Proteobacteria;Gammaproteobacteria	67P50H1	SAMN06203649	PRJNA358390	GCA_002986055.1	Contig	1.87796	38		MZIO01	84	1760	2018-03-09T00:00:00Z	ftp://ftp.ncbi.nlm.nih.gov/genomes/all/GCA/002/986/055/GCA_002986055.1_ASM298605v1	ftp://ftp.ncbi.nlm.nih.gov/genomes/all/GCF/002/986/055/GCF_002986055.1_ASM298605v1	1910	Homo sapiens	2021-08-03T00:00:00Z	4	70		26	50
Haemophilus influenzae	Haemophilus	influenzae	NA	Bacteria;Proteobacteria;Gammaproteobacteria	101P47H1	SAMN06203456	PRJNA358390	GCA_002989135.1	Contig	1.83969	37.9		MZMJ01	75	1712	2018-03-09T00:00:00Z	ftp://ftp.ncbi.nlm.nih.gov/genomes/all/GCA/002/989/135/GCA_002989135.1_ASM298913v1	ftp://ftp.ncbi.nlm.nih.gov/genomes/all/GCF/002/989/135/GCF_002989135.1_ASM298913v1	1862	Homo sapiens	2021-08-04T00:00:00Z	4	53		39	54
Haemophilus influenzae	Haemophilus	influenzae	NA	Bacteria;Proteobacteria;Gammaproteobacteria	AS012773	SAMN12251092	PRJNA553678	GCA_010603885.1	Scaffold	1.90582	38.3		JAABKW01	123	1779	2020-02-14T00:00:00Z	ftp://ftp.ncbi.nlm.nih.gov/genomes/all/GCA/010/603/885/GCA_010603885.1_ASM1060388v1	ftp://ftp.ncbi.nlm.nih.gov/genomes/all/GCF/010/603/885/GCF_010603885.1_ASM1060388v1	1886	Homo sapiens	2022-02-23T00:00:00Z	4	53		8	42
Haemophilus influenzae	Haemophilus	influenzae	NA	Bacteria;Proteobacteria;Gammaproteobacteria	103P89H1	SAMN06203464	PRJNA358390	GCA_002989205.1	Contig	1.87435	38.1		MZMD01	77	1758	2018-03-09T00:00:00Z	ftp://ftp.ncbi.nlm.nih.gov/genomes/all/GCA/002/989/205/GCA_002989205.1_ASM298920v1	ftp://ftp.ncbi.nlm.nih.gov/genomes/all/GCF/002/989/205/GCF_002989205.1_ASM298920v1	1891	Homo sapiens	2021-08-04T00:00:00Z	4	52		25	52
Haemophilus influenzae	Haemophilus	influenzae	NA	Bacteria;Proteobacteria;Gammaproteobacteria	24P44H4	SAMN06203548	PRJNA358390	GCA_002984425.1	Contig	1.7892	37.9		NEAN01	95	1647	2018-03-09T00:00:00Z	ftp://ftp.ncbi.nlm.nih.gov/genomes/all/GCA/002/984/425/GCA_002984425.1_ASM298442v1	ftp://ftp.ncbi.nlm.nih.gov/genomes/all/GCF/002/984/425/GCF_002984425.1_ASM298442v1	1786	Homo sapiens	2021-08-03T00:00:00Z	4	45		39	51
Haemophilus influenzae	Haemophilus	influenzae	NA	Bacteria;Proteobacteria;Gammaproteobacteria	93P28H1	SAMN06203705	PRJNA358390	GCA_002988215.1	Contig	1.77864	37.9		NEDA01	70	1646	2018-03-09T00:00:00Z	ftp://ftp.ncbi.nlm.nih.gov/genomes/all/GCA/002/988/215/GCA_002988215.1_ASM298821v1	ftp://ftp.ncbi.nlm.nih.gov/genomes/all/GCF/002/988/215/GCF_002988215.1_ASM298821v1	1767	Homo sapiens	2021-08-03T00:00:00Z	4	46		20	51
Haemophilus influenzae	Haemophilus	influenzae	NA	Bacteria;Proteobacteria;Gammaproteobacteria	98P5H3	SAMN06203717	PRJNA358390	GCA_002989005.1	Contig	1.78517	37.9		NEDG01	80	1655	2018-03-09T00:00:00Z	ftp://ftp.ncbi.nlm.nih.gov/genomes/all/GCA/002/989/005/GCA_002989005.1_ASM298900v1	ftp://ftp.ncbi.nlm.nih.gov/genomes/all/GCF/002/989/005/GCF_002989005.1_ASM298900v1	1770	Homo sapiens	2021-08-04T00:00:00Z	4	52		9	50
Haemophilus influenzae	Haemophilus	influenzae	NA	Bacteria;Proteobacteria;Gammaproteobacteria	44P197H1	SAMN06203586	PRJNA358390	GCA_002985365.1	Contig	1.86394	38.1		NEBJ01	70	1762	2018-03-09T00:00:00Z	ftp://ftp.ncbi.nlm.nih.gov/genomes/all/GCA/002/985/365/GCA_002985365.1_ASM298536v1	ftp://ftp.ncbi.nlm.nih.gov/genomes/all/GCF/002/985/365/GCF_002985365.1_ASM298536v1	1885	Homo sapiens	2021-08-03T00:00:00Z	4	53		14	52
Haemophilus influenzae	Haemophilus	influenzae	NA	Bacteria;Proteobacteria;Gammaproteobacteria	HiP1	SAMN15327311	PRJNA640662	GCA_021390975.1	Contig	1.87292	38		JACAXU01	72	1777	2022-01-08T00:00:00Z	ftp://ftp.ncbi.nlm.nih.gov/genomes/all/GCA/021/390/975/GCA_021390975.1_ASM2139097v1	ftp://ftp.ncbi.nlm.nih.gov/genomes/all/GCF/021/390/975/GCF_021390975.1_ASM2139097v1	1887	Homo sapiens	2022-01-10T00:00:00Z	4	56		4	46
Haemophilus influenzae	Haemophilus	influenzae	NA	Bacteria;Proteobacteria;Gammaproteobacteria	34P8H9	SAMN06203569	PRJNA358390	GCA_002984585.1	Contig	1.87519	38		NEAZ01	70	1763	2018-03-09T00:00:00Z	ftp://ftp.ncbi.nlm.nih.gov/genomes/all/GCA/002/984/585/GCA_002984585.1_ASM298458v1	ftp://ftp.ncbi.nlm.nih.gov/genomes/all/GCF/002/984/585/GCF_002984585.1_ASM298458v1	1881	Homo sapiens	2021-08-03T00:00:00Z	4	53		10	51
Haemophilus influenzae	Haemophilus	influenzae	NA	Bacteria;Proteobacteria;Gammaproteobacteria	56P34H1	SAMN06203624	PRJNA358390	GCA_002985625.1	Contig	2.01083	38.3		NECA01	91	1942	2018-03-09T00:00:00Z	ftp://ftp.ncbi.nlm.nih.gov/genomes/all/GCA/002/985/625/GCA_002985625.1_ASM298562v1	ftp://ftp.ncbi.nlm.nih.gov/genomes/all/GCF/002/985/625/GCF_002985625.1_ASM298562v1	2091	Homo sapiens	2021-08-03T00:00:00Z	4	73		20	52
Haemophilus influenzae	Haemophilus	influenzae	NA	Bacteria;Proteobacteria;Gammaproteobacteria	87P138H1	SAMN06203695	PRJNA358390	GCA_002987795.1	Contig	1.86773	38		NECW01	68	1764	2018-03-09T00:00:00Z	ftp://ftp.ncbi.nlm.nih.gov/genomes/all/GCA/002/987/795/GCA_002987795.1_ASM298779v1	ftp://ftp.ncbi.nlm.nih.gov/genomes/all/GCF/002/987/795/GCF_002987795.1_ASM298779v1	1886	Homo sapiens	2021-08-03T00:00:00Z	4	57		9	52
Haemophilus influenzae	Haemophilus	influenzae	NA	Bacteria;Proteobacteria;Gammaproteobacteria	3P14H1	SAMN06203579	PRJNA358390	GCA_002985315.1	Contig	1.8184	38		NEBE01	83	1688	2018-03-09T00:00:00Z	ftp://ftp.ncbi.nlm.nih.gov/genomes/all/GCA/002/985/315/GCA_002985315.1_ASM298531v1	ftp://ftp.ncbi.nlm.nih.gov/genomes/all/GCF/002/985/315/GCF_002985315.1_ASM298531v1	1821	Homo sapiens	2021-08-03T00:00:00Z	4	47		31	51
Haemophilus influenzae	Haemophilus	influenzae	NA	Bacteria;Proteobacteria;Gammaproteobacteria	27P5H2	SAMN06203556	PRJNA358390	GCA_002990095.1	Contig	1.87457	38		MZKH01	75	1756	2018-03-09T00:00:00Z	ftp://ftp.ncbi.nlm.nih.gov/genomes/all/GCA/002/990/095/GCA_002990095.1_ASM299009v1	ftp://ftp.ncbi.nlm.nih.gov/genomes/all/GCF/002/990/095/GCF_002990095.1_ASM299009v1	1890	Homo sapiens	2021-08-04T00:00:00Z	4	66		12	52
Haemophilus influenzae	Haemophilus	influenzae	NA	Bacteria;Proteobacteria;Gammaproteobacteria	177_HINF	SAMN03197367	PRJNA267549	GCA_001055615.1	Scaffold	1.98761	38.3		JVRF01	63	1945	2015-07-10T00:00:00Z	ftp://ftp.ncbi.nlm.nih.gov/genomes/all/GCA/001/055/615/GCA_001055615.1_ASM105561v1	ftp://ftp.ncbi.nlm.nih.gov/genomes/all/GCF/001/055/615/GCF_001055615.1_ASM105561v1	2077	Homo sapiens	2022-03-16T00:00:00Z	4	67		13	48
Haemophilus influenzae	Haemophilus	influenzae	NA	Bacteria;Proteobacteria;Gammaproteobacteria	124P14H1	SAMN06203488	PRJNA358390	GCA_002984885.1	Contig	1.77785	37.9		NDZK01	75	1639	2018-03-09T00:00:00Z	ftp://ftp.ncbi.nlm.nih.gov/genomes/all/GCA/002/984/885/GCA_002984885.1_ASM298488v1	ftp://ftp.ncbi.nlm.nih.gov/genomes/all/GCF/002/984/885/GCF_002984885.1_ASM298488v1	1754	Homo sapiens	2021-08-03T00:00:00Z	4	44		16	51
Haemophilus influenzae	Haemophilus	influenzae	NA	Bacteria;Proteobacteria;Gammaproteobacteria	PTHi-12063	SAMEA4643477	PRJEB26586	GCA_900407435.1	Contig	1.82735	37.9		UEUJ01	58	1696	2018-06-29T00:00:00Z	ftp://ftp.ncbi.nlm.nih.gov/genomes/all/GCA/900/407/435/GCA_900407435.1_PTHi-12063	ftp://ftp.ncbi.nlm.nih.gov/genomes/all/GCF/900/407/435/GCF_900407435.1_PTHi-12063	1831	human	2022-02-23T00:00:00Z	4	61		18	52
Haemophilus influenzae	Haemophilus	influenzae	NA	Bacteria;Proteobacteria;Gammaproteobacteria	37P4H1	SAMN06203571	PRJNA358390	GCA_002984595.1	Contig	1.89681	38.1		NEBB01	68	1794	2018-03-09T00:00:00Z	ftp://ftp.ncbi.nlm.nih.gov/genomes/all/GCA/002/984/595/GCA_002984595.1_ASM298459v1	ftp://ftp.ncbi.nlm.nih.gov/genomes/all/GCF/002/984/595/GCF_002984595.1_ASM298459v1	1914	Homo sapiens	2021-08-03T00:00:00Z	4	54		9	53
Haemophilus influenzae	Haemophilus	influenzae	NA	Bacteria;Proteobacteria;Gammaproteobacteria	84P14H2	SAMN06203677	PRJNA358390	GCA_002991405.1	Contig	1.80006	37.9		NESZ01	71	1678	2018-03-09T00:00:00Z	ftp://ftp.ncbi.nlm.nih.gov/genomes/all/GCA/002/991/405/GCA_002991405.1_ASM299140v1	ftp://ftp.ncbi.nlm.nih.gov/genomes/all/GCF/002/991/405/GCF_002991405.1_ASM299140v1	1795	Homo sapiens	2021-08-04T00:00:00Z	4	45		13	55
Haemophilus influenzae	Haemophilus	influenzae	NA	Bacteria;Proteobacteria;Gammaproteobacteria	1123_HINF	SAMN03197078	PRJNA267549	GCA_001076115.1	Scaffold	1.8463	38		JWCI01	67	1735	2015-07-10T00:00:00Z	ftp://ftp.ncbi.nlm.nih.gov/genomes/all/GCA/001/076/115/GCA_001076115.1_ASM107611v1	ftp://ftp.ncbi.nlm.nih.gov/genomes/all/GCF/001/076/115/GCF_001076115.1_ASM107611v1	1827	Homo sapiens	2022-02-26T00:00:00Z	4	50		6	32
Haemophilus influenzae	Haemophilus	influenzae	NA	Bacteria;Proteobacteria;Gammaproteobacteria	14P26H2	SAMN06203526	PRJNA358390	GCA_002989635.1	Contig	1.96341	37.7		MZKX01	125	1785	2018-03-09T00:00:00Z	ftp://ftp.ncbi.nlm.nih.gov/genomes/all/GCA/002/989/635/GCA_002989635.1_ASM298963v1	ftp://ftp.ncbi.nlm.nih.gov/genomes/all/GCF/002/989/635/GCF_002989635.1_ASM298963v1	1975	Homo sapiens	2021-08-04T00:00:00Z	4	119		17	50
Haemophilus influenzae	Haemophilus	influenzae	NA	Bacteria;Proteobacteria;Gammaproteobacteria	107P3H1	SAMN06203471	PRJNA358390	GCA_002983825.1	Contig	1.82737	38		NDZE01	69	1705	2018-03-09T00:00:00Z	ftp://ftp.ncbi.nlm.nih.gov/genomes/all/GCA/002/983/825/GCA_002983825.1_ASM298382v1	ftp://ftp.ncbi.nlm.nih.gov/genomes/all/GCF/002/983/825/GCF_002983825.1_ASM298382v1	1822	Homo sapiens	2021-08-03T00:00:00Z	4	49		12	52
Haemophilus influenzae	Haemophilus	influenzae	NA	Bacteria;Proteobacteria;Gammaproteobacteria	44P104H1	SAMN06203585	PRJNA358390	GCA_002991415.1	Contig	1.83587	38		MZJW01	95	1720	2018-03-09T00:00:00Z	ftp://ftp.ncbi.nlm.nih.gov/genomes/all/GCA/002/991/415/GCA_002991415.1_ASM299141v1	ftp://ftp.ncbi.nlm.nih.gov/genomes/all/GCF/002/991/415/GCF_002991415.1_ASM299141v1	1857	Homo sapiens	2021-08-04T00:00:00Z	4	52		30	51
Haemophilus influenzae	Haemophilus	influenzae	NA	Bacteria;Proteobacteria;Gammaproteobacteria	68P37H1	SAMN06203651	PRJNA358390	GCA_002988615.1	Contig	1.96429	38.3		NECI01	104	1892	2018-03-09T00:00:00Z	ftp://ftp.ncbi.nlm.nih.gov/genomes/all/GCA/002/988/615/GCA_002988615.1_ASM298861v1	ftp://ftp.ncbi.nlm.nih.gov/genomes/all/GCF/002/988/615/GCF_002988615.1_ASM298861v1	2043	Homo sapiens	2021-09-02T00:00:00Z	4	71		25	51
Haemophilus influenzae	Haemophilus	influenzae	NA	Bacteria;Proteobacteria;Gammaproteobacteria	121P25H1	SAMN06203484	PRJNA358390	GCA_002989335.1	Contig	2.03132	37.7		MZLT01	156	1890	2018-03-09T00:00:00Z	ftp://ftp.ncbi.nlm.nih.gov/genomes/all/GCA/002/989/335/GCA_002989335.1_ASM298933v1	ftp://ftp.ncbi.nlm.nih.gov/genomes/all/GCF/002/989/335/GCF_002989335.1_ASM298933v1	2095	Homo sapiens	2021-08-04T00:00:00Z	4	129		19	53
Haemophilus influenzae	Haemophilus	influenzae	NA	Bacteria;Proteobacteria;Gammaproteobacteria	10P118H1	SAMN06203475	PRJNA358390	GCA_002989235.1	Contig	1.78695	38		MZLY01	87	1639	2018-03-09T00:00:00Z	ftp://ftp.ncbi.nlm.nih.gov/genomes/all/GCA/002/989/235/GCA_002989235.1_ASM298923v1	ftp://ftp.ncbi.nlm.nih.gov/genomes/all/GCF/002/989/235/GCF_002989235.1_ASM298923v1	1763	Homo sapiens	2021-08-04T00:00:00Z	4	46		23	51
Haemophilus influenzae	Haemophilus	influenzae	NA	Bacteria;Proteobacteria;Gammaproteobacteria	1124_HINF	SAMN03197079	PRJNA267549	GCA_001053885.1	Scaffold	1.85924	38		JWCH01	63	1749	2015-07-10T00:00:00Z	ftp://ftp.ncbi.nlm.nih.gov/genomes/all/GCA/001/053/885/GCA_001053885.1_ASM105388v1	ftp://ftp.ncbi.nlm.nih.gov/genomes/all/GCF/001/053/885/GCF_001053885.1_ASM105388v1	1842	Homo sapiens	2022-03-16T00:00:00Z	4	49		7	33
Haemophilus influenzae	Haemophilus	influenzae	NA	Bacteria;Proteobacteria;Gammaproteobacteria	133P17H1	SAMN06203510	PRJNA358390	GCA_002984225.1	Contig	1.87571	38.2		NDZY01	95	1787	2018-03-09T00:00:00Z	ftp://ftp.ncbi.nlm.nih.gov/genomes/all/GCA/002/984/225/GCA_002984225.1_ASM298422v1	ftp://ftp.ncbi.nlm.nih.gov/genomes/all/GCF/002/984/225/GCF_002984225.1_ASM298422v1	1931	Homo sapiens	2021-08-03T00:00:00Z	4	67		25	48
Haemophilus influenzae	Haemophilus	influenzae	NA	Bacteria;Proteobacteria;Gammaproteobacteria	135P29H4	SAMN06203514	PRJNA358390	GCA_002989515.1	Contig	1.89112	38.1		MZLG01	95	1793	2018-03-09T00:00:00Z	ftp://ftp.ncbi.nlm.nih.gov/genomes/all/GCA/002/989/515/GCA_002989515.1_ASM298951v1	ftp://ftp.ncbi.nlm.nih.gov/genomes/all/GCF/002/989/515/GCF_002989515.1_ASM298951v1	1937	Homo sapiens	2021-08-04T00:00:00Z	4	68		24	48
Haemophilus influenzae	Haemophilus	influenzae	NA	Bacteria;Proteobacteria;Gammaproteobacteria	49P21H1	SAMN06203608	PRJNA358390	GCA_002988385.1	Contig	1.79734	37.9		MZJM01	73	1659	2018-03-09T00:00:00Z	ftp://ftp.ncbi.nlm.nih.gov/genomes/all/GCA/002/988/385/GCA_002988385.1_ASM298838v1	ftp://ftp.ncbi.nlm.nih.gov/genomes/all/GCF/002/988/385/GCF_002988385.1_ASM298838v1	1801	Homo sapiens	2021-08-03T00:00:00Z	4	50		32	56
Haemophilus influenzae	Haemophilus	influenzae	NA	Bacteria;Proteobacteria;Gammaproteobacteria	10P129H1	SAMN06203476	PRJNA358390	GCA_002983905.1	Contig	1.99559	37.7		NDZH01	142	1854	2018-03-09T00:00:00Z	ftp://ftp.ncbi.nlm.nih.gov/genomes/all/GCA/002/983/905/GCA_002983905.1_ASM298390v1	ftp://ftp.ncbi.nlm.nih.gov/genomes/all/GCF/002/983/905/GCF_002983905.1_ASM298390v1	2033	Homo sapiens	2021-08-03T00:00:00Z	4	107		18	50
Haemophilus influenzae	Haemophilus	influenzae	NA	Bacteria;Proteobacteria;Gammaproteobacteria	43P2H1	SAMN06203584	PRJNA358390	GCA_002984645.1	Contig	1.83257	38		NEBI01	87	1710	2018-03-09T00:00:00Z	ftp://ftp.ncbi.nlm.nih.gov/genomes/all/GCA/002/984/645/GCA_002984645.1_ASM298464v1	ftp://ftp.ncbi.nlm.nih.gov/genomes/all/GCF/002/984/645/GCF_002984645.1_ASM298464v1	1852	Homo sapiens	2021-08-03T00:00:00Z	4	55		32	51
Haemophilus influenzae	Haemophilus	influenzae	NA	Bacteria;Proteobacteria;Gammaproteobacteria	PTHi-9437	SAMEA4643464	PRJEB26586	GCA_900408215.1	Contig	1.85766	37.9		UEWP01	93	1755	2018-06-29T00:00:00Z	ftp://ftp.ncbi.nlm.nih.gov/genomes/all/GCA/900/408/215/GCA_900408215.1_PTHi-9437	ftp://ftp.ncbi.nlm.nih.gov/genomes/all/GCF/900/408/215/GCF_900408215.1_PTHi-9437	1885	human	2022-02-23T00:00:00Z	4	62		13	51
Haemophilus influenzae	Haemophilus	influenzae	NA	Bacteria;Proteobacteria;Gammaproteobacteria	AS012770	SAMN12251089	PRJNA553678	GCA_010603975.1	Scaffold	1.99538	38.5		JAABKY01	179	1934	2020-02-14T00:00:00Z	ftp://ftp.ncbi.nlm.nih.gov/genomes/all/GCA/010/603/975/GCA_010603975.1_ASM1060397v1	ftp://ftp.ncbi.nlm.nih.gov/genomes/all/GCF/010/603/975/GCF_010603975.1_ASM1060397v1	2040	Homo sapiens	2022-02-23T00:00:00Z	4	51		9	42
Haemophilus influenzae	Haemophilus	influenzae	NA	Bacteria;Proteobacteria;Gammaproteobacteria	63P35H1	SAMN06203640	PRJNA358390	GCA_002985855.1	Contig	1.92724	38.3		NECE01	109	1852	2018-03-09T00:00:00Z	ftp://ftp.ncbi.nlm.nih.gov/genomes/all/GCA/002/985/855/GCA_002985855.1_ASM298585v1	ftp://ftp.ncbi.nlm.nih.gov/genomes/all/GCF/002/985/855/GCF_002985855.1_ASM298585v1	1991	Homo sapiens	2021-08-03T00:00:00Z	4	64		21	50
Haemophilus influenzae	Haemophilus	influenzae	NA	Bacteria;Proteobacteria;Gammaproteobacteria	56P41H1	SAMN06203625	PRJNA358390	GCA_002985665.1	Contig	2.0068	38.3		NECB01	96	1940	2018-03-09T00:00:00Z	ftp://ftp.ncbi.nlm.nih.gov/genomes/all/GCA/002/985/665/GCA_002985665.1_ASM298566v1	ftp://ftp.ncbi.nlm.nih.gov/genomes/all/GCF/002/985/665/GCF_002985665.1_ASM298566v1	2087	Homo sapiens	2021-08-03T00:00:00Z	4	73		21	49
Haemophilus influenzae	Haemophilus	influenzae	NA	Bacteria;Proteobacteria;Gammaproteobacteria	RHH-3	SAMN16808213	PRJNA678621	GCA_015694745.1	Contig	1.83938	38.1		JADPRR01	138	1744	2020-11-29T00:00:00Z	ftp://ftp.ncbi.nlm.nih.gov/genomes/all/GCA/015/694/745/GCA_015694745.1_ASM1569474v1	ftp://ftp.ncbi.nlm.nih.gov/genomes/all/GCF/015/694/745/GCF_015694745.1_ASM1569474v1	1882	Homo sapiens	2021-12-02T00:00:00Z	4	84		8	42
Haemophilus influenzae	Haemophilus	influenzae	NA	Bacteria;Proteobacteria;Gammaproteobacteria	103P3H1	SAMN06203462	PRJNA358390	GCA_002984825.1	Contig	1.77914	37.9		NDZA01	111	1637	2018-03-09T00:00:00Z	ftp://ftp.ncbi.nlm.nih.gov/genomes/all/GCA/002/984/825/GCA_002984825.1_ASM298482v1	ftp://ftp.ncbi.nlm.nih.gov/genomes/all/GCF/002/984/825/GCF_002984825.1_ASM298482v1	1765	Homo sapiens	2021-08-03T00:00:00Z	4	49		22	53
Haemophilus influenzae	Haemophilus	influenzae	NA	Bacteria;Proteobacteria;Gammaproteobacteria	91P4H1	SAMN06203701	PRJNA358390	GCA_002987945.1	Contig	1.88319	38		MZHJ01	89	1764	2018-03-09T00:00:00Z	ftp://ftp.ncbi.nlm.nih.gov/genomes/all/GCA/002/987/945/GCA_002987945.1_ASM298794v1	ftp://ftp.ncbi.nlm.nih.gov/genomes/all/GCF/002/987/945/GCF_002987945.1_ASM298794v1	1918	Homo sapiens	2021-08-03T00:00:00Z	4	69		28	53
Haemophilus influenzae	Haemophilus	influenzae	NA	Bacteria;Proteobacteria;Gammaproteobacteria	105P9H1	SAMN06203468	PRJNA358390	GCA_002990865.1	Contig	1.78773	37.9		MZMB01	89	1653	2018-03-09T00:00:00Z	ftp://ftp.ncbi.nlm.nih.gov/genomes/all/GCA/002/990/865/GCA_002990865.1_ASM299086v1	ftp://ftp.ncbi.nlm.nih.gov/genomes/all/GCF/002/990/865/GCF_002990865.1_ASM299086v1	1788	Homo sapiens	2021-08-04T00:00:00Z	4	51		29	51
Haemophilus influenzae	Haemophilus	influenzae	NA	Bacteria;Proteobacteria;Gammaproteobacteria	99P41H1	SAMN06203721	PRJNA358390	GCA_002988355.1	Contig	1.93527	38.2		NEDH01	94	1870	2018-03-09T00:00:00Z	ftp://ftp.ncbi.nlm.nih.gov/genomes/all/GCA/002/988/355/GCA_002988355.1_ASM298835v1	ftp://ftp.ncbi.nlm.nih.gov/genomes/all/GCF/002/988/355/GCF_002988355.1_ASM298835v1	1996	Homo sapiens	2021-08-03T00:00:00Z	4	54		15	53
Haemophilus influenzae	Haemophilus	influenzae	NA	Bacteria;Proteobacteria;Gammaproteobacteria	PTHi-4896	SAMEA4643451	PRJEB26586	GCA_900408065.1	Contig	1.83653	37.9		UEWJ01	113	1743	2018-06-29T00:00:00Z	ftp://ftp.ncbi.nlm.nih.gov/genomes/all/GCA/900/408/065/GCA_900408065.1_PTHi-4896	ftp://ftp.ncbi.nlm.nih.gov/genomes/all/GCF/900/408/065/GCF_900408065.1_PTHi-4896	1894	human	2022-02-23T00:00:00Z	4	85		11	51
Haemophilus influenzae	Haemophilus	influenzae	NA	Bacteria;Proteobacteria;Gammaproteobacteria	1057_HINF	SAMN03197021	PRJNA267549	GCA_001053795.1	Contig	1.82582	38.1		JWEN01	67	1728	2015-07-10T00:00:00Z	ftp://ftp.ncbi.nlm.nih.gov/genomes/all/GCA/001/053/795/GCA_001053795.1_ASM105379v1	ftp://ftp.ncbi.nlm.nih.gov/genomes/all/GCF/001/053/795/GCF_001053795.1_ASM105379v1	1812	Homo sapiens	2022-02-25T00:00:00Z	4	39		7	34
Haemophilus influenzae	Haemophilus	influenzae	NA	Bacteria;Proteobacteria;Gammaproteobacteria	29P30H1	SAMN06203557	PRJNA358390	GCA_002985165.1	Contig	1.84736	38.1		NEAS01	84	1765	2018-03-09T00:00:00Z	ftp://ftp.ncbi.nlm.nih.gov/genomes/all/GCA/002/985/165/GCA_002985165.1_ASM298516v1	ftp://ftp.ncbi.nlm.nih.gov/genomes/all/GCF/002/985/165/GCF_002985165.1_ASM298516v1	1887	Homo sapiens	2021-08-03T00:00:00Z	4	51		14	53
Haemophilus influenzae	Haemophilus	influenzae	NA	Bacteria;Proteobacteria;Gammaproteobacteria	51P5H1	SAMN06203615	PRJNA358390	GCA_002985545.1	Contig	2.03184	37.8		NEBW01	184	1897	2018-03-09T00:00:00Z	ftp://ftp.ncbi.nlm.nih.gov/genomes/all/GCA/002/985/545/GCA_002985545.1_ASM298554v1	ftp://ftp.ncbi.nlm.nih.gov/genomes/all/GCF/002/985/545/GCF_002985545.1_ASM298554v1	2111	Homo sapiens	2021-08-03T00:00:00Z	4	122		38	50
Haemophilus influenzae	Haemophilus	influenzae	NA	Bacteria;Proteobacteria;Gammaproteobacteria	107P4H1	SAMN06203472	PRJNA358390	GCA_002983845.1	Contig	1.82745	38		NDZF01	87	1714	2018-03-09T00:00:00Z	ftp://ftp.ncbi.nlm.nih.gov/genomes/all/GCA/002/983/845/GCA_002983845.1_ASM298384v1	ftp://ftp.ncbi.nlm.nih.gov/genomes/all/GCF/002/983/845/GCF_002983845.1_ASM298384v1	1831	Homo sapiens	2021-08-03T00:00:00Z	4	51		10	52
Haemophilus influenzae	Haemophilus	influenzae	NA	Bacteria;Proteobacteria;Gammaproteobacteria	18	SAMD00118480	PRJDB7020	GCA_003203195.1	Scaffold	1.8667	38		BGMW01	83	1771	2018-05-30T00:00:00Z	ftp://ftp.ncbi.nlm.nih.gov/genomes/all/GCA/003/203/195/GCA_003203195.1_ASM320319v1	ftp://ftp.ncbi.nlm.nih.gov/genomes/all/GCF/003/203/195/GCF_003203195.1_ASM320319v1	1893	Homo sapiens	2022-02-11T00:00:00Z	4	60		12	46
Haemophilus influenzae	Haemophilus	influenzae	NA	Bacteria;Proteobacteria;Gammaproteobacteria	99P50H1	SAMN06203722	PRJNA358390	GCA_002988375.1	Contig	1.93487	38.2		NEDI01	87	1871	2018-03-09T00:00:00Z	ftp://ftp.ncbi.nlm.nih.gov/genomes/all/GCA/002/988/375/GCA_002988375.1_ASM298837v1	ftp://ftp.ncbi.nlm.nih.gov/genomes/all/GCF/002/988/375/GCF_002988375.1_ASM298837v1	2000	Homo sapiens	2021-08-03T00:00:00Z	4	54		16	55
Haemophilus influenzae	Haemophilus	influenzae	NA	Bacteria;Proteobacteria;Gammaproteobacteria	72P14H1	SAMN06203663	PRJNA358390	GCA_002986425.1	Contig	1.81023	38		NECK01	86	1696	2018-03-09T00:00:00Z	ftp://ftp.ncbi.nlm.nih.gov/genomes/all/GCA/002/986/425/GCA_002986425.1_ASM298642v1	ftp://ftp.ncbi.nlm.nih.gov/genomes/all/GCF/002/986/425/GCF_002986425.1_ASM298642v1	1806	Homo sapiens	2021-08-03T00:00:00Z	4	45		11	50
Haemophilus influenzae	Haemophilus	influenzae	NA	Bacteria;Proteobacteria;Gammaproteobacteria	56P54H1	SAMN06203626	PRJNA358390	GCA_002985685.1	Contig	1.87568	38		MZJC01	119	1765	2018-03-09T00:00:00Z	ftp://ftp.ncbi.nlm.nih.gov/genomes/all/GCA/002/985/685/GCA_002985685.1_ASM298568v1	ftp://ftp.ncbi.nlm.nih.gov/genomes/all/GCF/002/985/685/GCF_002985685.1_ASM298568v1	1901	Homo sapiens	2021-08-03T00:00:00Z	4	50		33	49
Haemophilus influenzae	Haemophilus	influenzae	NA	Bacteria;Proteobacteria;Gammaproteobacteria	94P17H1	SAMN06203707	PRJNA358390	GCA_002988195.1	Contig	1.82338	38		NEDB01	89	1704	2018-03-09T00:00:00Z	ftp://ftp.ncbi.nlm.nih.gov/genomes/all/GCA/002/988/195/GCA_002988195.1_ASM298819v1	ftp://ftp.ncbi.nlm.nih.gov/genomes/all/GCF/002/988/195/GCF_002988195.1_ASM298819v1	1833	Homo sapiens	2021-08-03T00:00:00Z	4	59		13	53
Haemophilus influenzae	Haemophilus	influenzae	NA	Bacteria;Proteobacteria;Gammaproteobacteria	84P21H1	SAMN06203682	PRJNA358390	GCA_002988755.1	Contig	1.9662	37.7		NECP01	171	1789	2018-03-09T00:00:00Z	ftp://ftp.ncbi.nlm.nih.gov/genomes/all/GCA/002/988/755/GCA_002988755.1_ASM298875v1	ftp://ftp.ncbi.nlm.nih.gov/genomes/all/GCF/002/988/755/GCF_002988755.1_ASM298875v1	1982	Homo sapiens	2021-08-03T00:00:00Z	4	122		18	49
Haemophilus influenzae	Haemophilus	influenzae	NA	Bacteria;Proteobacteria;Gammaproteobacteria	63P46H1	SAMN06203641	PRJNA358390	GCA_002988555.1	Contig	1.81489	38		NECF01	107	1692	2018-03-09T00:00:00Z	ftp://ftp.ncbi.nlm.nih.gov/genomes/all/GCA/002/988/555/GCA_002988555.1_ASM298855v1	ftp://ftp.ncbi.nlm.nih.gov/genomes/all/GCF/002/988/555/GCF_002988555.1_ASM298855v1	1829	Homo sapiens	2021-09-02T00:00:00Z	4	54		29	50
Haemophilus influenzae	Haemophilus	influenzae	NA	Bacteria;Proteobacteria;Gammaproteobacteria	84P37H2	SAMN06203688	PRJNA358390	GCA_002987585.1	Contig	1.97461	38.3		NECS01	96	1919	2018-03-09T00:00:00Z	ftp://ftp.ncbi.nlm.nih.gov/genomes/all/GCA/002/987/585/GCA_002987585.1_ASM298758v1	ftp://ftp.ncbi.nlm.nih.gov/genomes/all/GCF/002/987/585/GCF_002987585.1_ASM298758v1	2053	Homo sapiens	2021-08-03T00:00:00Z	4	74		6	50
Haemophilus influenzae	Haemophilus	influenzae	NA	Bacteria;Proteobacteria;Gammaproteobacteria	74P49H2	SAMN06203670	PRJNA358390	GCA_002988735.1	Contig	2.0234	37.7		NECM01	148	1895	2018-03-09T00:00:00Z	ftp://ftp.ncbi.nlm.nih.gov/genomes/all/GCA/002/988/735/GCA_002988735.1_ASM298873v1	ftp://ftp.ncbi.nlm.nih.gov/genomes/all/GCF/002/988/735/GCF_002988735.1_ASM298873v1	2092	Homo sapiens	2021-08-03T00:00:00Z	4	132		12	49
Haemophilus influenzae	Haemophilus	influenzae	NA	Bacteria;Proteobacteria;Gammaproteobacteria	1059_HINF	SAMN03197023	PRJNA267549	GCA_001052725.1	Scaffold	1.84453	38		JWEL01	73	1712	2015-07-10T00:00:00Z	ftp://ftp.ncbi.nlm.nih.gov/genomes/all/GCA/001/052/725/GCA_001052725.1_ASM105272v1	ftp://ftp.ncbi.nlm.nih.gov/genomes/all/GCF/001/052/725/GCF_001052725.1_ASM105272v1	1817	Homo sapiens	2022-02-25T00:00:00Z	4	60		8	33
Haemophilus influenzae	Haemophilus	influenzae	NA	Bacteria;Proteobacteria;Gammaproteobacteria	615_HINF	SAMN03197816	PRJNA267549	GCA_001055485.1	Scaffold	1.88155	38		JUZY01	123	1791	2015-07-10T00:00:00Z	ftp://ftp.ncbi.nlm.nih.gov/genomes/all/GCA/001/055/485/GCA_001055485.1_ASM105548v1	ftp://ftp.ncbi.nlm.nih.gov/genomes/all/GCF/001/055/485/GCF_001055485.1_ASM105548v1	1898	Homo sapiens	2022-02-25T00:00:00Z	4	60		4	39
Haemophilus influenzae	Haemophilus	influenzae	NA	Bacteria;Proteobacteria;Gammaproteobacteria	126P6H1	SAMN06203502	PRJNA358390	GCA_002984145.1	Contig	1.97845	38.2		NDZT01	97	1911	2018-03-09T00:00:00Z	ftp://ftp.ncbi.nlm.nih.gov/genomes/all/GCA/002/984/145/GCA_002984145.1_ASM298414v1	ftp://ftp.ncbi.nlm.nih.gov/genomes/all/GCF/002/984/145/GCF_002984145.1_ASM298414v1	2054	Homo sapiens	2021-08-03T00:00:00Z	4	70		21	48
Haemophilus influenzae	Haemophilus	influenzae	NA	Bacteria;Proteobacteria;Gammaproteobacteria	127P6H1	SAMN06203504	PRJNA358390	GCA_002989455.1	Contig	1.93297	38.3		MZLJ01	104	1870	2018-03-09T00:00:00Z	ftp://ftp.ncbi.nlm.nih.gov/genomes/all/GCA/002/989/455/GCA_002989455.1_ASM298945v1	ftp://ftp.ncbi.nlm.nih.gov/genomes/all/GCF/002/989/455/GCF_002989455.1_ASM298945v1	2007	Homo sapiens	2021-08-04T00:00:00Z	4	58		20	55
Haemophilus influenzae	Haemophilus	influenzae	NA	Bacteria;Proteobacteria;Gammaproteobacteria	56P178H1	SAMN06203622	PRJNA358390	GCA_002985605.1	Contig	1.77272	38		NEBZ01	98	1654	2018-03-09T00:00:00Z	ftp://ftp.ncbi.nlm.nih.gov/genomes/all/GCA/002/985/605/GCA_002985605.1_ASM298560v1	ftp://ftp.ncbi.nlm.nih.gov/genomes/all/GCF/002/985/605/GCF_002985605.1_ASM298560v1	1768	Homo sapiens	2021-08-03T00:00:00Z	4	46		12	52
Haemophilus influenzae	Haemophilus	influenzae	NA	Bacteria;Proteobacteria;Gammaproteobacteria	1061_HINF	SAMN03197025	PRJNA267549	GCA_001053815.1	Contig	1.83611	37.9		JWEJ01	81	1707	2015-07-10T00:00:00Z	ftp://ftp.ncbi.nlm.nih.gov/genomes/all/GCA/001/053/815/GCA_001053815.1_ASM105381v1	ftp://ftp.ncbi.nlm.nih.gov/genomes/all/GCF/001/053/815/GCF_001053815.1_ASM105381v1	1802	Homo sapiens	2022-02-25T00:00:00Z	4	52		7	32
Haemophilus influenzae	Haemophilus	influenzae	NA	Bacteria;Proteobacteria;Gammaproteobacteria	66P36H1	SAMN06203644	PRJNA358390	GCA_002985925.1	Contig	1.88427	38		NECG01	99	1777	2018-03-09T00:00:00Z	ftp://ftp.ncbi.nlm.nih.gov/genomes/all/GCA/002/985/925/GCA_002985925.1_ASM298592v1	ftp://ftp.ncbi.nlm.nih.gov/genomes/all/GCF/002/985/925/GCF_002985925.1_ASM298592v1	1904	Homo sapiens	2021-08-03T00:00:00Z	4	65		7	51
Haemophilus influenzae	Haemophilus	influenzae	NA	Bacteria;Proteobacteria;Gammaproteobacteria	51P10H1	SAMN06203612	PRJNA358390	GCA_002985465.1	Contig	2.03188	37.8		NEBV01	189	1910	2018-03-09T00:00:00Z	ftp://ftp.ncbi.nlm.nih.gov/genomes/all/GCA/002/985/465/GCA_002985465.1_ASM298546v1	ftp://ftp.ncbi.nlm.nih.gov/genomes/all/GCF/002/985/465/GCF_002985465.1_ASM298546v1	2122	Homo sapiens	2021-08-03T00:00:00Z	4	124		35	49
Haemophilus influenzae	Haemophilus	influenzae	NA	Bacteria;Proteobacteria;Gammaproteobacteria	59P1H1	SAMN06203632	PRJNA358390	GCA_002988505.1	Contig	1.86991	37.9		NECD01	104	1706	2018-03-09T00:00:00Z	ftp://ftp.ncbi.nlm.nih.gov/genomes/all/GCA/002/988/505/GCA_002988505.1_ASM298850v1	ftp://ftp.ncbi.nlm.nih.gov/genomes/all/GCF/002/988/505/GCF_002988505.1_ASM298850v1	1821	Homo sapiens	2021-09-02T00:00:00Z	4	43		17	51
Haemophilus influenzae	Haemophilus	influenzae	NA	Bacteria;Proteobacteria;Gammaproteobacteria	138P39H1	SAMN06203517	PRJNA358390	GCA_002984255.1	Contig	1.78568	37.9		NEAB01	102	1650	2018-03-09T00:00:00Z	ftp://ftp.ncbi.nlm.nih.gov/genomes/all/GCA/002/984/255/GCA_002984255.1_ASM298425v1	ftp://ftp.ncbi.nlm.nih.gov/genomes/all/GCF/002/984/255/GCF_002984255.1_ASM298425v1	1769	Homo sapiens	2021-08-03T00:00:00Z	4	52		10	53
Haemophilus influenzae	Haemophilus	influenzae	NA	Bacteria;Proteobacteria;Gammaproteobacteria	7P49H2	SAMN06203673	PRJNA358390	GCA_002986695.1	Contig	1.86208	38		MZHY01	114	1747	2018-03-09T00:00:00Z	ftp://ftp.ncbi.nlm.nih.gov/genomes/all/GCA/002/986/695/GCA_002986695.1_ASM298669v1	ftp://ftp.ncbi.nlm.nih.gov/genomes/all/GCF/002/986/695/GCF_002986695.1_ASM298669v1	1868	Homo sapiens	2021-08-03T00:00:00Z	4	44		22	51
Haemophilus influenzae	Haemophilus	influenzae	NA	Bacteria;Proteobacteria;Gammaproteobacteria	C10	SAMN03753645	PRJNA285410	GCA_001276545.1	Contig	1.86353	38		LDWA01	83	1773	2015-08-31T00:00:00Z	ftp://ftp.ncbi.nlm.nih.gov/genomes/all/GCA/001/276/545/GCA_001276545.1_ASM127654v1	ftp://ftp.ncbi.nlm.nih.gov/genomes/all/GCF/001/276/545/GCF_001276545.1_ASM127654v1	1867	Homo sapiens	2021-11-25T00:00:00Z	4	61		3	26
Haemophilus influenzae	Haemophilus	influenzae	NA	Bacteria;Proteobacteria;Gammaproteobacteria	45P9H2	SAMN06203590	PRJNA358390	GCA_002991485.1	Contig	1.97755	38.3		NEBL01	144	1929	2018-03-09T00:00:00Z	ftp://ftp.ncbi.nlm.nih.gov/genomes/all/GCA/002/991/485/GCA_002991485.1_ASM299148v1	ftp://ftp.ncbi.nlm.nih.gov/genomes/all/GCF/002/991/485/GCF_002991485.1_ASM299148v1	2063	Homo sapiens	2021-08-04T00:00:00Z	4	57		18	55
Haemophilus influenzae	Haemophilus	influenzae	NA	Bacteria;Proteobacteria;Gammaproteobacteria	19P68H7	SAMN06203540	PRJNA358390	GCA_002984345.1	Contig	2.02065	37.8		NEAH01	165	1896	2018-03-09T00:00:00Z	ftp://ftp.ncbi.nlm.nih.gov/genomes/all/GCA/002/984/345/GCA_002984345.1_ASM298434v1	ftp://ftp.ncbi.nlm.nih.gov/genomes/all/GCF/002/984/345/GCF_002984345.1_ASM298434v1	2087	Homo sapiens	2021-08-03T00:00:00Z	4	124		13	50
Haemophilus influenzae	Haemophilus	influenzae	NA	Bacteria;Proteobacteria;Gammaproteobacteria	19P81H1	SAMN06203541	PRJNA358390	GCA_002985065.1	Contig	2.02228	37.8		NEAI01	166	1892	2018-03-09T00:00:00Z	ftp://ftp.ncbi.nlm.nih.gov/genomes/all/GCA/002/985/065/GCA_002985065.1_ASM298506v1	ftp://ftp.ncbi.nlm.nih.gov/genomes/all/GCF/002/985/065/GCF_002985065.1_ASM298506v1	2081	Homo sapiens	2021-08-03T00:00:00Z	4	128		10	47
Haemophilus influenzae	Haemophilus	influenzae	NA	Bacteria;Proteobacteria;Gammaproteobacteria	MiHi64	SAMN03284980	PRJNA272685	GCA_000833745.1	Contig	1.97946	37.8		JXMG01	109	1861	2015-02-09T00:00:00Z	ftp://ftp.ncbi.nlm.nih.gov/genomes/all/GCA/000/833/745/GCA_000833745.1_ASM83374v1	ftp://ftp.ncbi.nlm.nih.gov/genomes/all/GCF/000/833/745/GCF_000833745.1_ASM83374v1	2025	Homo sapiens	2022-01-30T00:00:00Z	4	102		15	43
Haemophilus influenzae	Haemophilus	influenzae	NA	Bacteria;Proteobacteria;Gammaproteobacteria	40P44H1	SAMN06203582	PRJNA358390	GCA_002985305.1	Contig	1.78476	37.9		NEBG01	132	1640	2018-03-09T00:00:00Z	ftp://ftp.ncbi.nlm.nih.gov/genomes/all/GCA/002/985/305/GCA_002985305.1_ASM298530v1	ftp://ftp.ncbi.nlm.nih.gov/genomes/all/GCF/002/985/305/GCF_002985305.1_ASM298530v1	1777	Homo sapiens	2021-08-03T00:00:00Z	4	51		31	51
Haemophilus influenzae	Haemophilus	influenzae	NA	Bacteria;Proteobacteria;Gammaproteobacteria	124P4H1	SAMN06203494	PRJNA358390	GCA_002984065.1	Contig	1.82633	38		NDZO01	115	1710	2018-03-09T00:00:00Z	ftp://ftp.ncbi.nlm.nih.gov/genomes/all/GCA/002/984/065/GCA_002984065.1_ASM298406v1	ftp://ftp.ncbi.nlm.nih.gov/genomes/all/GCF/002/984/065/GCF_002984065.1_ASM298406v1	1838	Homo sapiens	2021-08-03T00:00:00Z	4	58		14	52
Haemophilus influenzae	Haemophilus	influenzae	NA	Bacteria;Proteobacteria;Gammaproteobacteria	103P20H1	SAMN06203461	PRJNA358390	GCA_002983755.1	Contig	1.76025	38		NDYZ01	117	1618	2018-03-09T00:00:00Z	ftp://ftp.ncbi.nlm.nih.gov/genomes/all/GCA/002/983/755/GCA_002983755.1_ASM298375v1	ftp://ftp.ncbi.nlm.nih.gov/genomes/all/GCF/002/983/755/GCF_002983755.1_ASM298375v1	1742	Homo sapiens	2021-08-03T00:00:00Z	4	49		22	49
Haemophilus influenzae	Haemophilus	influenzae	NA	Bacteria;Proteobacteria;Gammaproteobacteria	128P1H1	SAMN06203505	PRJNA358390	GCA_002984955.1	Contig	1.91033	38.2		NDZU01	145	1826	2018-03-09T00:00:00Z	ftp://ftp.ncbi.nlm.nih.gov/genomes/all/GCA/002/984/955/GCA_002984955.1_ASM298495v1	ftp://ftp.ncbi.nlm.nih.gov/genomes/all/GCF/002/984/955/GCF_002984955.1_ASM298495v1	1971	Homo sapiens	2021-08-03T00:00:00Z	4	69		20	52
Haemophilus influenzae	Haemophilus	influenzae	NA	Bacteria;Proteobacteria;Gammaproteobacteria	105P30H1	SAMN06203467	PRJNA358390	GCA_002983805.1	Contig	1.86611	38		NDZC01	126	1756	2018-03-09T00:00:00Z	ftp://ftp.ncbi.nlm.nih.gov/genomes/all/GCA/002/983/805/GCA_002983805.1_ASM298380v1	ftp://ftp.ncbi.nlm.nih.gov/genomes/all/GCF/002/983/805/GCF_002983805.1_ASM298380v1	1893	Homo sapiens	2021-08-03T00:00:00Z	4	70		11	52
Haemophilus influenzae	Haemophilus	influenzae	NA	Bacteria;Proteobacteria;Gammaproteobacteria	614_HPAR	SAMN03197815	PRJNA267549	GCA_001071435.1	Scaffold	1.79168	37.9		JUZZ01	119	1680	2015-07-10T00:00:00Z	ftp://ftp.ncbi.nlm.nih.gov/genomes/all/GCA/001/071/435/GCA_001071435.1_ASM107143v1	ftp://ftp.ncbi.nlm.nih.gov/genomes/all/GCF/001/071/435/GCF_001071435.1_ASM107143v1	1780	Homo sapiens	2022-02-26T00:00:00Z	4	65		3	28
Haemophilus influenzae	Haemophilus	influenzae	NA	Bacteria;Proteobacteria;Gammaproteobacteria	hi467	SAMN06214496	PRJNA360670	GCA_001975845.1	Contig	1.83866	38		MTBH01	140	1713	2017-01-31T00:00:00Z	ftp://ftp.ncbi.nlm.nih.gov/genomes/all/GCA/001/975/845/GCA_001975845.1_ASM197584v1	ftp://ftp.ncbi.nlm.nih.gov/genomes/all/GCF/001/975/845/GCF_001975845.1_ASM197584v1	1901	Homo sapiens	2021-06-18T00:00:00Z	4	125		9	50
Haemophilus influenzae	Haemophilus	influenzae	NA	Bacteria;Proteobacteria;Gammaproteobacteria	84P7H1	SAMN06203692	PRJNA358390	GCA_002988815.1	Contig	1.90577	38.2		NECT01	151	1819	2018-03-09T00:00:00Z	ftp://ftp.ncbi.nlm.nih.gov/genomes/all/GCA/002/988/815/GCA_002988815.1_ASM298881v1	ftp://ftp.ncbi.nlm.nih.gov/genomes/all/GCF/002/988/815/GCF_002988815.1_ASM298881v1	1968	Homo sapiens	2021-08-04T00:00:00Z	4	70		26	49
Haemophilus influenzae	Haemophilus	influenzae	NA	Bacteria;Proteobacteria;Gammaproteobacteria	47P41H1	SAMN06203599	PRJNA358390	GCA_002984725.1	Contig	1.78662	38		NEBQ01	130	1665	2018-03-09T00:00:00Z	ftp://ftp.ncbi.nlm.nih.gov/genomes/all/GCA/002/984/725/GCA_002984725.1_ASM298472v1	ftp://ftp.ncbi.nlm.nih.gov/genomes/all/GCF/002/984/725/GCF_002984725.1_ASM298472v1	1790	Homo sapiens	2021-08-03T00:00:00Z	4	60		13	48
Haemophilus influenzae	Haemophilus	influenzae	NA	Bacteria;Proteobacteria;Gammaproteobacteria	74P16H1	SAMN06203667	PRJNA358390	GCA_002986515.1	Contig	1.7998	38		NECL01	163	1681	2018-03-09T00:00:00Z	ftp://ftp.ncbi.nlm.nih.gov/genomes/all/GCA/002/986/515/GCA_002986515.1_ASM298651v1	ftp://ftp.ncbi.nlm.nih.gov/genomes/all/GCF/002/986/515/GCF_002986515.1_ASM298651v1	1825	Homo sapiens	2021-08-03T00:00:00Z	4	61		29	50
Haemophilus influenzae	Haemophilus	influenzae	NA	Bacteria;Proteobacteria;Gammaproteobacteria	93P1H1	SAMN06203704	PRJNA358390	GCA_002988175.1	Contig	1.81721	38.1		NECZ01	143	1701	2018-03-09T00:00:00Z	ftp://ftp.ncbi.nlm.nih.gov/genomes/all/GCA/002/988/175/GCA_002988175.1_ASM298817v1	ftp://ftp.ncbi.nlm.nih.gov/genomes/all/GCF/002/988/175/GCF_002988175.1_ASM298817v1	1830	Homo sapiens	2021-08-03T00:00:00Z	4	49		25	51
Haemophilus influenzae	Haemophilus	influenzae	NA	Bacteria;Proteobacteria;Gammaproteobacteria	PTHi-2060	SAMEA4643435	PRJEB26586	GCA_900407905.1	Contig	1.88185	37.8		UEVV01	200	1777	2018-06-29T00:00:00Z	ftp://ftp.ncbi.nlm.nih.gov/genomes/all/GCA/900/407/905/GCA_900407905.1_PTHi-2060	ftp://ftp.ncbi.nlm.nih.gov/genomes/all/GCF/900/407/905/GCF_900407905.1_PTHi-2060	1993	human	2022-02-23T00:00:00Z	4	134		20	58
Haemophilus influenzae	Haemophilus	influenzae	NA	Bacteria;Proteobacteria;Gammaproteobacteria	135P16H1	SAMN06203513	PRJNA358390	GCA_002984305.1	Contig	1.97251	38.3		NEAA01	149	1922	2018-03-09T00:00:00Z	ftp://ftp.ncbi.nlm.nih.gov/genomes/all/GCA/002/984/305/GCA_002984305.1_ASM298430v1	ftp://ftp.ncbi.nlm.nih.gov/genomes/all/GCF/002/984/305/GCF_002984305.1_ASM298430v1	2051	Homo sapiens	2021-08-03T00:00:00Z	4	69		8	48
Haemophilus influenzae	Haemophilus	influenzae	NA	Bacteria;Proteobacteria;Gammaproteobacteria	33P19H1	SAMN06203565	PRJNA358390	GCA_002984545.1	Contig	1.80347	38		NEAY01	122	1686	2018-03-09T00:00:00Z	ftp://ftp.ncbi.nlm.nih.gov/genomes/all/GCA/002/984/545/GCA_002984545.1_ASM298454v1	ftp://ftp.ncbi.nlm.nih.gov/genomes/all/GCF/002/984/545/GCF_002984545.1_ASM298454v1	1803	Homo sapiens	2021-08-03T00:00:00Z	4	49		12	52
Haemophilus influenzae	Haemophilus	influenzae	NA	Bacteria;Proteobacteria;Gammaproteobacteria	124P1H1	SAMN06203489	PRJNA358390	GCA_002989415.1	Contig	1.952	37.7		MZLP01	194	1770	2018-03-09T00:00:00Z	ftp://ftp.ncbi.nlm.nih.gov/genomes/all/GCA/002/989/415/GCA_002989415.1_ASM298941v1	ftp://ftp.ncbi.nlm.nih.gov/genomes/all/GCF/002/989/415/GCF_002989415.1_ASM298941v1	1961	Homo sapiens	2021-08-04T00:00:00Z	4	121		17	49
Haemophilus influenzae	Haemophilus	influenzae	NA	Bacteria;Proteobacteria;Gammaproteobacteria	124P8H1	SAMN06203496	PRJNA358390	GCA_002984925.1	Contig	1.79888	38.1		NDZP01	157	1691	2018-03-09T00:00:00Z	ftp://ftp.ncbi.nlm.nih.gov/genomes/all/GCA/002/984/925/GCA_002984925.1_ASM298492v1	ftp://ftp.ncbi.nlm.nih.gov/genomes/all/GCF/002/984/925/GCF_002984925.1_ASM298492v1	1842	Homo sapiens	2021-08-03T00:00:00Z	4	64		32	51
Haemophilus influenzae	Haemophilus	influenzae	NA	Bacteria;Proteobacteria;Gammaproteobacteria	105P29H1	SAMN06203466	PRJNA358390	GCA_002984845.1	Contig	1.86374	38		NDZB01	156	1756	2018-03-09T00:00:00Z	ftp://ftp.ncbi.nlm.nih.gov/genomes/all/GCA/002/984/845/GCA_002984845.1_ASM298484v1	ftp://ftp.ncbi.nlm.nih.gov/genomes/all/GCF/002/984/845/GCF_002984845.1_ASM298484v1	1900	Homo sapiens	2021-08-03T00:00:00Z	4	78		11	51
Haemophilus influenzae	Haemophilus	influenzae	NA	Bacteria;Proteobacteria;Gammaproteobacteria	126P11H1	SAMN06203497	PRJNA358390	GCA_002989475.1	Contig	1.84807	37.9		MZLM01	168	1712	2018-03-09T00:00:00Z	ftp://ftp.ncbi.nlm.nih.gov/genomes/all/GCA/002/989/475/GCA_002989475.1_ASM298947v1	ftp://ftp.ncbi.nlm.nih.gov/genomes/all/GCF/002/989/475/GCF_002989475.1_ASM298947v1	1893	Homo sapiens	2021-08-04T00:00:00Z	4	111		15	51
Haemophilus influenzae	Haemophilus	influenzae	NA	Bacteria;Proteobacteria;Gammaproteobacteria	C	SAMN12390019	PRJNA557131	GCA_007897125.1	Contig	1.79451	38.1		VOFU01	182	1679	2019-08-07T00:00:00Z	ftp://ftp.ncbi.nlm.nih.gov/genomes/all/GCA/007/897/125/GCA_007897125.1_ASM789712v1	ftp://ftp.ncbi.nlm.nih.gov/genomes/all/GCF/007/897/125/GCF_007897125.1_ASM789712v1	1796	Homo sapiens	2021-08-31T00:00:00Z	4	52		9	52
Haemophilus influenzae	Haemophilus	influenzae	NA	Bacteria;Proteobacteria;Gammaproteobacteria	148P17H1	SAMN06203520	PRJNA358390	GCA_002989655.1	Contig	1.87239	38.2		MZLC01	209	1793	2018-03-09T00:00:00Z	ftp://ftp.ncbi.nlm.nih.gov/genomes/all/GCA/002/989/655/GCA_002989655.1_ASM298965v1	ftp://ftp.ncbi.nlm.nih.gov/genomes/all/GCF/002/989/655/GCF_002989655.1_ASM298965v1	1965	Homo sapiens	2021-08-04T00:00:00Z	4	91		27	50
Haemophilus influenzae	Haemophilus	influenzae	NA	Bacteria;Proteobacteria;Gammaproteobacteria	59P3H1	SAMN06203633	PRJNA358390	GCA_002985765.1	Contig	1.78694	37.9		MZIX01	185	1670	2018-03-09T00:00:00Z	ftp://ftp.ncbi.nlm.nih.gov/genomes/all/GCA/002/985/765/GCA_002985765.1_ASM298576v1	ftp://ftp.ncbi.nlm.nih.gov/genomes/all/GCF/002/985/765/GCF_002985765.1_ASM298576v1	1862	Homo sapiens	2021-08-03T00:00:00Z	4	88		49	51
Haemophilus influenzae	Haemophilus	influenzae	NA	Bacteria;Proteobacteria;Gammaproteobacteria	48P160H1	SAMN06203604	PRJNA358390	GCA_002990685.1	Contig	1.77491	38		MZJO01	194	1653	2018-03-09T00:00:00Z	ftp://ftp.ncbi.nlm.nih.gov/genomes/all/GCA/002/990/685/GCA_002990685.1_ASM299068v1	ftp://ftp.ncbi.nlm.nih.gov/genomes/all/GCF/002/990/685/GCF_002990685.1_ASM299068v1	1835	Homo sapiens	2021-08-04T00:00:00Z	4	90		36	52
Haemophilus influenzae	Haemophilus	influenzae	NA	Bacteria;Proteobacteria;Gammaproteobacteria	48P45H1	SAMN06203607	PRJNA358390	GCA_002991465.1	Contig	1.82431	38		MZJN01	211	1729	2018-03-09T00:00:00Z	ftp://ftp.ncbi.nlm.nih.gov/genomes/all/GCA/002/991/465/GCA_002991465.1_ASM299146v1	ftp://ftp.ncbi.nlm.nih.gov/genomes/all/GCF/002/991/465/GCF_002991465.1_ASM299146v1	1934	Homo sapiens	2021-08-04T00:00:00Z	4	121		27	53
Haemophilus influenzae	Haemophilus	influenzae	NA	Bacteria;Proteobacteria;Gammaproteobacteria	124P6H1	SAMN06203495	PRJNA358390	GCA_002989465.1	Contig	1.81285	38		MZLN01	237	1749	2018-03-09T00:00:00Z	ftp://ftp.ncbi.nlm.nih.gov/genomes/all/GCA/002/989/465/GCA_002989465.1_ASM298946v1	ftp://ftp.ncbi.nlm.nih.gov/genomes/all/GCF/002/989/465/GCF_002989465.1_ASM298946v1	1943	Homo sapiens	2021-08-04T00:00:00Z	4	104		30	56
Haemophilus influenzae	Haemophilus	influenzae	NA	Bacteria;Proteobacteria;Gammaproteobacteria	56P127H1	SAMN06203620	PRJNA358390	GCA_002985555.1	Contig	1.98138	37.9		NEBY01	329	1853	2018-03-09T00:00:00Z	ftp://ftp.ncbi.nlm.nih.gov/genomes/all/GCA/002/985/555/GCA_002985555.1_ASM298555v1	ftp://ftp.ncbi.nlm.nih.gov/genomes/all/GCF/002/985/555/GCF_002985555.1_ASM298555v1	2041	Homo sapiens	2021-08-03T00:00:00Z	4	122		20	42
Haemophilus influenzae	Haemophilus	influenzae	NA	Bacteria;Proteobacteria;Gammaproteobacteria	14P8H4	SAMN06203532	PRJNA358390	GCA_002991285.1	Contig	1.79143	37.9		MZKR01	230	1704	2018-03-09T00:00:00Z	ftp://ftp.ncbi.nlm.nih.gov/genomes/all/GCA/002/991/285/GCA_002991285.1_ASM299128v1	ftp://ftp.ncbi.nlm.nih.gov/genomes/all/GCF/002/991/285/GCF_002991285.1_ASM299128v1	1888	Homo sapiens	2021-08-04T00:00:00Z	4	105		23	52
Haemophilus influenzae	Haemophilus	influenzae	NA	Bacteria;Proteobacteria;Gammaproteobacteria	56P76H1	SAMN06203628	PRJNA358390	GCA_002985725.1	Contig	1.79899	38.1		MZJB01	252	1713	2018-03-09T00:00:00Z	ftp://ftp.ncbi.nlm.nih.gov/genomes/all/GCA/002/985/725/GCA_002985725.1_ASM298572v1	ftp://ftp.ncbi.nlm.nih.gov/genomes/all/GCF/002/985/725/GCF_002985725.1_ASM298572v1	1883	Homo sapiens	2021-08-03T00:00:00Z	4	98		16	52
Haemophilus influenzae	Haemophilus	influenzae	NA	Bacteria;Proteobacteria;Gammaproteobacteria	84P20H1	SAMN06203681	PRJNA358390	GCA_002987225.1	Contig	1.84913	37.9		MZHT01	269	1740	2018-03-09T00:00:00Z	ftp://ftp.ncbi.nlm.nih.gov/genomes/all/GCA/002/987/225/GCA_002987225.1_ASM298722v1	ftp://ftp.ncbi.nlm.nih.gov/genomes/all/GCF/002/987/225/GCF_002987225.1_ASM298722v1	1955	Homo sapiens	2021-08-03T00:00:00Z	4	149		11	51
Haemophilus influenzae	Haemophilus	influenzae	NA	Bacteria;Proteobacteria;Gammaproteobacteria	91P3H3	SAMN06203700	PRJNA358390	GCA_002988875.1	Contig	1.8819	38		MZHK01	310	1831	2018-03-09T00:00:00Z	ftp://ftp.ncbi.nlm.nih.gov/genomes/all/GCA/002/988/875/GCA_002988875.1_ASM298887v1	ftp://ftp.ncbi.nlm.nih.gov/genomes/all/GCF/002/988/875/GCF_002988875.1_ASM298887v1	2073	Homo sapiens	2021-08-04T00:00:00Z	4	158		27	53
Haemophilus influenzae	Haemophilus	influenzae	NA	Bacteria;Proteobacteria;Gammaproteobacteria	99P15H1	SAMN06203718	PRJNA358390	GCA_002989035.1	Contig	1.97342	38.2		MZHA01	340	1962	2018-03-09T00:00:00Z	ftp://ftp.ncbi.nlm.nih.gov/genomes/all/GCA/002/989/035/GCA_002989035.1_ASM298903v1	ftp://ftp.ncbi.nlm.nih.gov/genomes/all/GCF/002/989/035/GCF_002989035.1_ASM298903v1	2215	Homo sapiens	2021-09-01T00:00:00Z	4	166		34	49
Haemophilus influenzae	Haemophilus	influenzae	NA	Bacteria;Proteobacteria;Gammaproteobacteria	67P10H5	SAMN06203646	PRJNA358390	GCA_002988575.1	Contig	1.86219	38.1		MZIQ01	330	1799	2018-03-09T00:00:00Z	ftp://ftp.ncbi.nlm.nih.gov/genomes/all/GCA/002/988/575/GCA_002988575.1_ASM298857v1	ftp://ftp.ncbi.nlm.nih.gov/genomes/all/GCF/002/988/575/GCF_002988575.1_ASM298857v1	2011	Homo sapiens	2021-09-02T00:00:00Z	4	133		27	48
Haemophilus influenzae	Haemophilus	influenzae	NA	Bacteria;Proteobacteria;Gammaproteobacteria	101P3H1	SAMN06203455	PRJNA358390	GCA_002983745.1	Contig	1.79659	38.1		NDYY01	351	1736	2018-03-09T00:00:00Z	ftp://ftp.ncbi.nlm.nih.gov/genomes/all/GCA/002/983/745/GCA_002983745.1_ASM298374v1	ftp://ftp.ncbi.nlm.nih.gov/genomes/all/GCF/002/983/745/GCF_002983745.1_ASM298374v1	1912	Homo sapiens	2021-08-03T00:00:00Z	4	107		14	51
Haemophilus influenzae	Haemophilus	influenzae	NA	Bacteria;Proteobacteria;Gammaproteobacteria	121P2H1	SAMN06203485	PRJNA358390	GCA_002989355.1	Contig	1.75297	38.1		MZLS01	413	1688	2018-03-09T00:00:00Z	ftp://ftp.ncbi.nlm.nih.gov/genomes/all/GCA/002/989/355/GCA_002989355.1_ASM298935v1	ftp://ftp.ncbi.nlm.nih.gov/genomes/all/GCF/002/989/355/GCF_002989355.1_ASM298935v1	1876	Homo sapiens	2021-08-04T00:00:00Z	4	125		15	44
Haemophilus influenzae	Haemophilus	influenzae	NA	Bacteria;Proteobacteria;Gammaproteobacteria	39P13H	SAMN06203573	PRJNA358390	GCA_002990305.1	Contig	1.95484	38.4		MZKB01	510	1968	2018-03-09T00:00:00Z	ftp://ftp.ncbi.nlm.nih.gov/genomes/all/GCA/002/990/305/GCA_002990305.1_ASM299030v1	ftp://ftp.ncbi.nlm.nih.gov/genomes/all/GCF/002/990/305/GCF_002990305.1_ASM299030v1	2206	Homo sapiens	2021-09-01T00:00:00Z	4	162		18	54
Haemophilus influenzae	Haemophilus	influenzae	NA	Bacteria;Proteobacteria;Gammaproteobacteria	126P16H1	SAMN06203499	PRJNA358390	GCA_002984005.1	Contig	1.92749	38.2		NDZQ01	603	1950	2018-03-09T00:00:00Z	ftp://ftp.ncbi.nlm.nih.gov/genomes/all/GCA/002/984/005/GCA_002984005.1_ASM298400v1	ftp://ftp.ncbi.nlm.nih.gov/genomes/all/GCF/002/984/005/GCF_002984005.1_ASM298400v1	2244	Homo sapiens	2021-09-01T00:00:00Z	4	219		18	53
Haemophilus influenzae	Haemophilus	influenzae	NA	Bacteria;Proteobacteria;Gammaproteobacteria	10P129H1	SAMN09258515	PRJNA473035	GCA_003184385.1	Complete	2.04759	37.9	chromosome:CP029620.1		1	1522	2018-06-04T00:00:00Z	ftp://ftp.ncbi.nlm.nih.gov/genomes/all/GCA/003/184/385/GCA_003184385.1_ASM318438v1	ftp://ftp.ncbi.nlm.nih.gov/genomes/all/GCF/003/184/385/GCF_003184385.1_ASM318438v1	2079	Homo sapiens	2018-06-04T00:00:00Z	4	478		19	56
Haemophilus influenzae	Haemophilus	influenzae	NA	Bacteria;Proteobacteria;Gammaproteobacteria	84P36H1	SAMN09258517	PRJNA473038	GCA_003184405.1	Complete	2.02553	38.4	chromosome:CP029621.1		1	1595	2018-06-04T00:00:00Z	ftp://ftp.ncbi.nlm.nih.gov/genomes/all/GCA/003/184/405/GCA_003184405.1_ASM318440v1	ftp://ftp.ncbi.nlm.nih.gov/genomes/all/GCF/003/184/405/GCF_003184405.1_ASM318440v1	2115	Homo sapiens	2018-06-04T00:00:00Z	4	439		20	57
Haemophilus influenzae	Haemophilus	influenzae	NA	Bacteria;Proteobacteria;Gammaproteobacteria	Hi642	SAMN09738223	PRJNA483438	GCA_003363355.1	Contig	1.79255	38.1		QRCJ01	50	1666	2018-08-05T00:00:00Z	ftp://ftp.ncbi.nlm.nih.gov/genomes/all/GCA/003/363/355/GCA_003363355.1_ASM336335v1	ftp://ftp.ncbi.nlm.nih.gov/genomes/all/GCF/003/363/355/GCF_003363355.1_ASM336335v1	1821	Homo sapiens	2018-08-05T00:00:00Z	4	80		19	52
Haemophilus influenzae	Haemophilus	influenzae	NA	Bacteria;Proteobacteria;Gammaproteobacteria	NCTC11872	SAMEA3207625	PRJEB6403	GCA_900450775.1	Contig	1.84912	38		UASK01	19	3021	2018-06-16T00:00:00Z	ftp://ftp.ncbi.nlm.nih.gov/genomes/all/GCA/900/450/775/GCA_900450775.1_33962_H01	ftp://ftp.ncbi.nlm.nih.gov/genomes/all/GCF/900/450/775/GCF_900450775.1_33962_H01	3105	human	2018-06-16T00:00:00Z	1	0		21	62
Haemophilus influenzae	Haemophilus	influenzae	NA	Bacteria;Proteobacteria;Gammaproteobacteria	167_HINF	SAMN03197358	PRJNA267549	GCA_001071575.1	Contig	2.10593	39.6		JVRO01	27	0	2015-07-10T00:00:00Z	ftp://ftp.ncbi.nlm.nih.gov/genomes/all/GCA/001/071/575/GCA_001071575.1_ASM107157v1	ftp://ftp.ncbi.nlm.nih.gov/genomes/all/GCF/001/071/575/GCF_001071575.1_ASM107157v1	0	Homo sapiens	2016-07-13T00:00:00Z	0	0		0	0
Haemophilus influenzae	Haemophilus	influenzae	NA	Bacteria;Proteobacteria;Gammaproteobacteria	9467/18	SAMN20983140	PRJNA757938	GCA_020073755.1	Contig	2.14134	39.8		JAIRAX01	1129	2322	2021-09-20T00:00:00Z	ftp://ftp.ncbi.nlm.nih.gov/genomes/all/GCA/020/073/755/GCA_020073755.1_ASM2007375v1	ftp://ftp.ncbi.nlm.nih.gov/genomes/all/GCF/020/073/755/GCF_020073755.1_ASM2007375v1	2474	Homo sapiens	2021-09-28T00:00:00Z	5	64		25	58
Haemophilus influenzae	Haemophilus	influenzae	NA	Bacteria;Proteobacteria;Gammaproteobacteria	AS012777	SAMN12251096	PRJNA553678	GCA_010603865.1	Scaffold	1.98174	38.8		JAABKT01	329	1843	2020-02-14T00:00:00Z	ftp://ftp.ncbi.nlm.nih.gov/genomes/all/GCA/010/603/865/GCA_010603865.1_ASM1060386v1	ftp://ftp.ncbi.nlm.nih.gov/genomes/all/GCF/010/603/865/GCF_010603865.1_ASM1060386v1	1957	Homo sapiens	2022-02-23T00:00:00Z	4	57		10	43
Haemophilus influenzae	Haemophilus	influenzae	NA	Bacteria;Proteobacteria;Gammaproteobacteria	M26329	SAMN09704930	PRJNA428178	GCA_003492045.1	Contig	1.86552	38		QQMZ01	2	1715	2018-09-07T00:00:00Z	ftp://ftp.ncbi.nlm.nih.gov/genomes/all/GCA/003/492/045/GCA_003492045.1_ASM349204v1	ftp://ftp.ncbi.nlm.nih.gov/genomes/all/GCF/003/492/045/GCF_003492045.1_ASM349204v1	1861	Homo sapiens	2022-02-27T00:00:00Z	4	65		20	57
Haemophilus influenzae	Haemophilus	influenzae	NA	Bacteria;Proteobacteria;Gammaproteobacteria	1209	SAMN02595603	PRJNA235929	GCA_000877255.1	Contig	1.92599	38.2		JMQP01	2	1776	2015-02-18T00:00:00Z	ftp://ftp.ncbi.nlm.nih.gov/genomes/all/GCA/000/877/255/GCA_000877255.1_ASM87725v1	ftp://ftp.ncbi.nlm.nih.gov/genomes/all/GCF/000/877/255/GCF_000877255.1_ASM87725v1	1920	Homo sapiens	2021-11-22T00:00:00Z	4	56		25	59
Haemophilus influenzae	Haemophilus	influenzae	NA	Bacteria;Proteobacteria;Gammaproteobacteria	FDAARGOS_1022	SAMN16357191	PRJNA231221	GCA_016535385.1	Contig	1.95162	38.1		JAEKFY01	2	1811	2021-01-05T00:00:00Z	ftp://ftp.ncbi.nlm.nih.gov/genomes/all/GCA/016/535/385/GCA_016535385.1_ASM1653538v1	ftp://ftp.ncbi.nlm.nih.gov/genomes/all/GCF/016/535/385/GCF_016535385.1_ASM1653538v1	1981	UCC strain	2022-01-07T00:00:00Z	4	89		20	57
Haemophilus influenzae	Haemophilus	influenzae	NA	Bacteria;Proteobacteria;Gammaproteobacteria	M24156	SAMN09704922	PRJNA428178	GCA_003496965.1	Contig	1.81136	37.9		QQBQ01	13	1648	2018-09-07T00:00:00Z	ftp://ftp.ncbi.nlm.nih.gov/genomes/all/GCA/003/496/965/GCA_003496965.1_ASM349696v1	ftp://ftp.ncbi.nlm.nih.gov/genomes/all/GCF/003/496/965/GCF_003496965.1_ASM349696v1	1778	Homo sapiens	2022-03-01T00:00:00Z	4	67		8	51
Haemophilus influenzae	Haemophilus	influenzae	NA	Bacteria;Proteobacteria;Gammaproteobacteria	M10766	SAMN09704884	PRJNA428178	GCA_003490875.1	Contig	1.80136	38		QQGH01	13	1660	2018-09-07T00:00:00Z	ftp://ftp.ncbi.nlm.nih.gov/genomes/all/GCA/003/490/875/GCA_003490875.1_ASM349087v1	ftp://ftp.ncbi.nlm.nih.gov/genomes/all/GCF/003/490/875/GCF_003490875.1_ASM349087v1	1779	Homo sapiens	2022-02-27T00:00:00Z	4	56		8	51
Haemophilus influenzae	Haemophilus	influenzae	NA	Bacteria;Proteobacteria;Gammaproteobacteria	I	SAMN12390027	PRJNA557131	GCA_007897105.1	Contig	1.80982	37.9		VOFM01	18	1631	2019-08-07T00:00:00Z	ftp://ftp.ncbi.nlm.nih.gov/genomes/all/GCA/007/897/105/GCA_007897105.1_ASM789710v1	ftp://ftp.ncbi.nlm.nih.gov/genomes/all/GCF/007/897/105/GCF_007897105.1_ASM789710v1	1763	Homo sapiens	2021-08-31T00:00:00Z	4	67		10	51
Haemophilus influenzae	Haemophilus	influenzae	NA	Bacteria;Proteobacteria;Gammaproteobacteria	M38052	SAMN09704936	PRJNA428178	GCA_003496775.1	Contig	1.81351	37.9		QQCB01	24	1700	2018-09-07T00:00:00Z	ftp://ftp.ncbi.nlm.nih.gov/genomes/all/GCA/003/496/775/GCA_003496775.1_ASM349677v1	ftp://ftp.ncbi.nlm.nih.gov/genomes/all/GCF/003/496/775/GCF_003496775.1_ASM349677v1	1816	Homo sapiens	2022-03-01T00:00:00Z	4	45		15	52
Haemophilus influenzae	Haemophilus	influenzae	NA	Bacteria;Proteobacteria;Gammaproteobacteria	M24593	SAMN09704925	PRJNA428178	GCA_003493625.1	Contig	1.84375	38		QQJZ01	18	1729	2018-09-07T00:00:00Z	ftp://ftp.ncbi.nlm.nih.gov/genomes/all/GCA/003/493/625/GCA_003493625.1_ASM349362v1	ftp://ftp.ncbi.nlm.nih.gov/genomes/all/GCF/003/493/625/GCF_003493625.1_ASM349362v1	1860	Homo sapiens	2022-02-27T00:00:00Z	4	51		22	54
Haemophilus influenzae	Haemophilus	influenzae	NA	Bacteria;Proteobacteria;Gammaproteobacteria	M03842	SAMN09704864	PRJNA428178	GCA_003491005.1	Contig	1.84421	38		QQFZ01	20	1724	2018-09-07T00:00:00Z	ftp://ftp.ncbi.nlm.nih.gov/genomes/all/GCA/003/491/005/GCA_003491005.1_ASM349100v1	ftp://ftp.ncbi.nlm.nih.gov/genomes/all/GCF/003/491/005/GCF_003491005.1_ASM349100v1	1851	Homo sapiens	2022-02-27T00:00:00Z	4	48		21	54
Haemophilus influenzae	Haemophilus	influenzae	NA	Bacteria;Proteobacteria;Gammaproteobacteria	M09394	SAMN09704878	PRJNA428178	GCA_003494245.1	Contig	1.77954	37.9		QQIP01	15	1642	2018-09-07T00:00:00Z	ftp://ftp.ncbi.nlm.nih.gov/genomes/all/GCA/003/494/245/GCA_003494245.1_ASM349424v1	ftp://ftp.ncbi.nlm.nih.gov/genomes/all/GCF/003/494/245/GCF_003494245.1_ASM349424v1	1761	Homo sapiens	2022-02-27T00:00:00Z	4	45		17	53
Haemophilus influenzae	Haemophilus	influenzae	NA	Bacteria;Proteobacteria;Gammaproteobacteria	M11840	SAMN09704889	PRJNA428178	GCA_003493785.1	Contig	1.85958	37.9		QQJR01	17	1743	2018-09-07T00:00:00Z	ftp://ftp.ncbi.nlm.nih.gov/genomes/all/GCA/003/493/785/GCA_003493785.1_ASM349378v1	ftp://ftp.ncbi.nlm.nih.gov/genomes/all/GCF/003/493/785/GCF_003493785.1_ASM349378v1	1865	Homo sapiens	2022-02-27T00:00:00Z	4	45		22	51
Haemophilus influenzae	Haemophilus	influenzae	NA	Bacteria;Proteobacteria;Gammaproteobacteria	2842STDY5882076	SAMEA2674765	PRJEB4909	GCA_900035535.1	Scaffold	1.80871	37.9		FFJH01	11	1645	2016-02-09T00:00:00Z	ftp://ftp.ncbi.nlm.nih.gov/genomes/all/GCA/900/035/535/GCA_900035535.1_14412_4_48	ftp://ftp.ncbi.nlm.nih.gov/genomes/all/GCF/900/035/535/GCF_900035535.1_14412_4_48	1774	Homo sapiens	2021-11-27T00:00:00Z	4	69		5	51
Haemophilus influenzae	Haemophilus	influenzae	NA	Bacteria;Proteobacteria;Gammaproteobacteria	65290_NP_Hi3	SAMN09845282	PRJNA484075	GCA_004802225.1	Contig	1.81544	37.7		QWLX01	7	1680	2019-04-22T00:00:00Z	ftp://ftp.ncbi.nlm.nih.gov/genomes/all/GCA/004/802/225/GCA_004802225.1_ASM480222v1	ftp://ftp.ncbi.nlm.nih.gov/genomes/all/GCF/004/802/225/GCF_004802225.1_ASM480222v1	1785	Homo sapiens	2022-04-14T00:00:00Z	4	40		14	47
Haemophilus influenzae	Haemophilus	influenzae	NA	Bacteria;Proteobacteria;Gammaproteobacteria	65290_BAL_Hi4	SAMN09845283	PRJNA484075	GCA_004802155.1	Contig	1.81927	37.8		QWLW01	10	1680	2019-04-22T00:00:00Z	ftp://ftp.ncbi.nlm.nih.gov/genomes/all/GCA/004/802/155/GCA_004802155.1_ASM480215v1	ftp://ftp.ncbi.nlm.nih.gov/genomes/all/GCF/004/802/155/GCF_004802155.1_ASM480215v1	1798	Homo sapiens	2021-04-24T00:00:00Z	4	46		18	50
Haemophilus influenzae	Haemophilus	influenzae	NA	Bacteria;Proteobacteria;Gammaproteobacteria	65373 B Hi-3	SAMN06013557	PRJNA353278	GCA_001949855.1	Scaffold	1.92212	38		MPJI01	14	1831	2017-01-12T00:00:00Z	ftp://ftp.ncbi.nlm.nih.gov/genomes/all/GCA/001/949/855/GCA_001949855.1_ASM194985v1	ftp://ftp.ncbi.nlm.nih.gov/genomes/all/GCF/001/949/855/GCF_001949855.1_ASM194985v1	1958	Homo sapiens	2022-03-20T00:00:00Z	4	50		17	56
Haemophilus influenzae	Haemophilus	influenzae	NA	Bacteria;Proteobacteria;Gammaproteobacteria	P592-9166	SAMN07421869	PRJNA282520	GCA_003415505.1	Contig	1.85271	38		QVLK01	33	1736	2018-08-22T00:00:00Z	ftp://ftp.ncbi.nlm.nih.gov/genomes/all/GCA/003/415/505/GCA_003415505.1_ASM341550v1	ftp://ftp.ncbi.nlm.nih.gov/genomes/all/GCF/003/415/505/GCF_003415505.1_ASM341550v1	1864	Homo sapiens	2021-08-12T00:00:00Z	4	42		29	53
Haemophilus influenzae	Haemophilus	influenzae	NA	Bacteria;Proteobacteria;Gammaproteobacteria	2842STDY5882079	SAMEA2674769	PRJEB4909	GCA_900027015.1	Scaffold	1.83576	38		FFJI01	15	1728	2016-02-09T00:00:00Z	ftp://ftp.ncbi.nlm.nih.gov/genomes/all/GCA/900/027/015/GCA_900027015.1_14412_4_51	ftp://ftp.ncbi.nlm.nih.gov/genomes/all/GCF/900/027/015/GCF_900027015.1_14412_4_51	1851	Homo sapiens	2021-11-27T00:00:00Z	4	55		11	53
Haemophilus influenzae	Haemophilus	influenzae	NA	Bacteria;Proteobacteria;Gammaproteobacteria	P666-8053	SAMN07421941	PRJNA282520	GCA_003414475.2	Contig	1.88302	38		QVJK02	38	1816	2018-08-22T00:00:00Z	ftp://ftp.ncbi.nlm.nih.gov/genomes/all/GCA/003/414/475/GCA_003414475.2_ASM341447v2	ftp://ftp.ncbi.nlm.nih.gov/genomes/all/GCF/003/414/475/GCF_003414475.2_ASM341447v2	1956	Homo sapiens	2022-05-10T00:00:00Z	4	60		24	52
Haemophilus influenzae	Haemophilus	influenzae	NA	Bacteria;Proteobacteria;Gammaproteobacteria	M10768	SAMN09704885	PRJNA428178	GCA_003490185.1	Contig	1.92074	38.1		QQJH01	28	1833	2018-09-07T00:00:00Z	ftp://ftp.ncbi.nlm.nih.gov/genomes/all/GCA/003/490/185/GCA_003490185.1_ASM349018v1	ftp://ftp.ncbi.nlm.nih.gov/genomes/all/GCF/003/490/185/GCF_003490185.1_ASM349018v1	1962	Homo sapiens	2022-02-27T00:00:00Z	4	56		16	53
Haemophilus influenzae	Haemophilus	influenzae	NA	Bacteria;Proteobacteria;Gammaproteobacteria	PTHi-13480	SAMEA4643509	PRJEB26586	GCA_900407795.1	Contig	1.84623	37.9		UEVR01	32	1720	2018-06-29T00:00:00Z	ftp://ftp.ncbi.nlm.nih.gov/genomes/all/GCA/900/407/795/GCA_900407795.1_PTHi-13480	ftp://ftp.ncbi.nlm.nih.gov/genomes/all/GCF/900/407/795/GCF_900407795.1_PTHi-13480	1850	human	2022-02-23T00:00:00Z	4	50		23	53
Haemophilus influenzae	Haemophilus	influenzae	NA	Bacteria;Proteobacteria;Gammaproteobacteria	P658-8889	SAMN07421934	PRJNA282520	GCA_003414605.1	Contig	1.81365	38		QVJO01	31	1695	2018-08-22T00:00:00Z	ftp://ftp.ncbi.nlm.nih.gov/genomes/all/GCA/003/414/605/GCA_003414605.1_ASM341460v1	ftp://ftp.ncbi.nlm.nih.gov/genomes/all/GCF/003/414/605/GCF_003414605.1_ASM341460v1	1808	Homo sapiens	2021-08-12T00:00:00Z	4	46		13	50
Haemophilus influenzae	Haemophilus	influenzae	NA	Bacteria;Proteobacteria;Gammaproteobacteria	M12066	SAMN09704891	PRJNA428178	GCA_003497065.1	Contig	1.89638	38		QQBM01	30	1816	2018-09-07T00:00:00Z	ftp://ftp.ncbi.nlm.nih.gov/genomes/all/GCA/003/497/065/GCA_003497065.1_ASM349706v1	ftp://ftp.ncbi.nlm.nih.gov/genomes/all/GCF/003/497/065/GCF_003497065.1_ASM349706v1	1933	Homo sapiens	2022-03-01T00:00:00Z	4	44		18	51
Haemophilus influenzae	Haemophilus	influenzae	NA	Bacteria;Proteobacteria;Gammaproteobacteria	2842STDY5882080	SAMEA2674771	PRJEB4909	GCA_900029335.1	Scaffold	1.89213	38		FFIP01	17	1795	2016-02-09T00:00:00Z	ftp://ftp.ncbi.nlm.nih.gov/genomes/all/GCA/900/029/335/GCA_900029335.1_14412_4_52	ftp://ftp.ncbi.nlm.nih.gov/genomes/all/GCF/900/029/335/GCF_900029335.1_14412_4_52	1910	Homo sapiens	2022-03-30T00:00:00Z	4	48		13	50
Haemophilus influenzae	Haemophilus	influenzae	NA	Bacteria;Proteobacteria;Gammaproteobacteria	411	SAMN02678120	PRJNA240637	GCA_000636055.1	Contig	1.78794	38		JFZK01	23	1665	2014-04-22T00:00:00Z	ftp://ftp.ncbi.nlm.nih.gov/genomes/all/GCA/000/636/055/GCA_000636055.1_NTHi411v1	ftp://ftp.ncbi.nlm.nih.gov/genomes/all/GCF/000/636/055/GCF_000636055.1_NTHi411v1	1782	Homo sapiens	2021-11-22T00:00:00Z	4	42		18	53
Haemophilus influenzae	Haemophilus	influenzae	NA	Bacteria;Proteobacteria;Gammaproteobacteria	0	SAMN12390016	PRJNA557131	GCA_007896915.1	Contig	1.91856	38		VOFX01	43	1812	2019-08-07T00:00:00Z	ftp://ftp.ncbi.nlm.nih.gov/genomes/all/GCA/007/896/915/GCA_007896915.1_ASM789691v1	ftp://ftp.ncbi.nlm.nih.gov/genomes/all/GCF/007/896/915/GCF_007896915.1_ASM789691v1	1942	Homo sapiens	2021-09-05T00:00:00Z	4	69		10	47
Haemophilus influenzae	Haemophilus	influenzae	NA	Bacteria;Proteobacteria;Gammaproteobacteria	PTHi-12251	SAMEA4643478	PRJEB26586	GCA_900407455.1	Contig	1.80989	37.9		UEUX01	36	1697	2018-06-29T00:00:00Z	ftp://ftp.ncbi.nlm.nih.gov/genomes/all/GCA/900/407/455/GCA_900407455.1_PTHi-12251	ftp://ftp.ncbi.nlm.nih.gov/genomes/all/GCF/900/407/455/GCF_900407455.1_PTHi-12251	1823	human	2022-02-23T00:00:00Z	4	54		16	52
Haemophilus influenzae	Haemophilus	influenzae	NA	Bacteria;Proteobacteria;Gammaproteobacteria	60069_NP_Hi2	SAMN09845264	PRJNA484075	GCA_004802085.1	Contig	1.83488	38		QWMP01	19	1705	2019-04-22T00:00:00Z	ftp://ftp.ncbi.nlm.nih.gov/genomes/all/GCA/004/802/085/GCA_004802085.1_ASM480208v1	ftp://ftp.ncbi.nlm.nih.gov/genomes/all/GCF/004/802/085/GCF_004802085.1_ASM480208v1	1838	Homo sapiens	2021-04-24T00:00:00Z	4	63		17	49
Haemophilus influenzae	Haemophilus	influenzae	NA	Bacteria;Proteobacteria;Gammaproteobacteria	M09208	SAMN09704877	PRJNA428178	GCA_003490275.1	Contig	1.83505	38		QQIG01	31	1707	2018-09-07T00:00:00Z	ftp://ftp.ncbi.nlm.nih.gov/genomes/all/GCA/003/490/275/GCA_003490275.1_ASM349027v1	ftp://ftp.ncbi.nlm.nih.gov/genomes/all/GCF/003/490/275/GCF_003490275.1_ASM349027v1	1837	Homo sapiens	2022-02-27T00:00:00Z	4	50		24	52
Haemophilus influenzae	Haemophilus	influenzae	NA	Bacteria;Proteobacteria;Gammaproteobacteria	G	SAMN12390023	PRJNA557131	GCA_007897045.1	Contig	1.90659	38		VOFQ01	48	1760	2019-08-07T00:00:00Z	ftp://ftp.ncbi.nlm.nih.gov/genomes/all/GCA/007/897/045/GCA_007897045.1_ASM789704v1	ftp://ftp.ncbi.nlm.nih.gov/genomes/all/GCF/007/897/045/GCF_007897045.1_ASM789704v1	1899	Homo sapiens	2021-08-31T00:00:00Z	4	51		32	52
Haemophilus influenzae	Haemophilus	influenzae	NA	Bacteria;Proteobacteria;Gammaproteobacteria	HI2004	SAMN03702711	PRJNA285224	GCA_001184445.1	Contig	1.77364	37.9		LFFQ01	21	1643	2015-07-21T00:00:00Z	ftp://ftp.ncbi.nlm.nih.gov/genomes/all/GCA/001/184/445/GCA_001184445.1_ASM118444v1	ftp://ftp.ncbi.nlm.nih.gov/genomes/all/GCF/001/184/445/GCF_001184445.1_ASM118444v1	1758	Homo sapiens	2022-01-21T00:00:00Z	4	54		8	49
Haemophilus influenzae	Haemophilus	influenzae	NA	Bacteria;Proteobacteria;Gammaproteobacteria	C2010021516	SAMN10861628	PRJNA428178	GCA_004153235.1	Contig	1.78523	37.9		SEMG01	27	1666	2019-02-10T00:00:00Z	ftp://ftp.ncbi.nlm.nih.gov/genomes/all/GCA/004/153/235/GCA_004153235.1_ASM415323v1	ftp://ftp.ncbi.nlm.nih.gov/genomes/all/GCF/004/153/235/GCF_004153235.1_ASM415323v1	1782	Homo sapiens	2022-03-01T00:00:00Z	4	47		13	52
Haemophilus influenzae	Haemophilus	influenzae	NA	Bacteria;Proteobacteria;Gammaproteobacteria	2842STDY5882064	SAMEA2674753	PRJEB4909	GCA_900039575.1	Scaffold	1.80535	38		FFIM01	22	1696	2016-02-09T00:00:00Z	ftp://ftp.ncbi.nlm.nih.gov/genomes/all/GCA/900/039/575/GCA_900039575.1_14412_4_36	ftp://ftp.ncbi.nlm.nih.gov/genomes/all/GCF/900/039/575/GCF_900039575.1_14412_4_36	1809	Homo sapiens	2021-11-27T00:00:00Z	4	48		12	49
Haemophilus influenzae	Haemophilus	influenzae	NA	Bacteria;Proteobacteria;Gammaproteobacteria	P596-8591	SAMN07421873	PRJNA282520	GCA_003415525.1	Contig	1.80724	37.9		QVLI01	35	1684	2018-08-22T00:00:00Z	ftp://ftp.ncbi.nlm.nih.gov/genomes/all/GCA/003/415/525/GCA_003415525.1_ASM341552v1	ftp://ftp.ncbi.nlm.nih.gov/genomes/all/GCF/003/415/525/GCF_003415525.1_ASM341552v1	1804	Homo sapiens	2021-08-12T00:00:00Z	4	51		15	50
Haemophilus influenzae	Haemophilus	influenzae	NA	Bacteria;Proteobacteria;Gammaproteobacteria	P594-8239	SAMN07421871	PRJNA282520	GCA_003415565.2	Contig	1.80612	37.9		QVLJ02	31	1681	2018-08-22T00:00:00Z	ftp://ftp.ncbi.nlm.nih.gov/genomes/all/GCA/003/415/565/GCA_003415565.2_ASM341556v2	ftp://ftp.ncbi.nlm.nih.gov/genomes/all/GCF/003/415/565/GCF_003415565.2_ASM341556v2	1809	Homo sapiens	2022-05-10T00:00:00Z	4	59		15	50
Haemophilus influenzae	Haemophilus	influenzae	NA	Bacteria;Proteobacteria;Gammaproteobacteria	P654-8983	SAMN07421931	PRJNA282520	GCA_003414795.1	Contig	1.78071	37.9		QVJQ01	29	1633	2018-08-22T00:00:00Z	ftp://ftp.ncbi.nlm.nih.gov/genomes/all/GCA/003/414/795/GCA_003414795.1_ASM341479v1	ftp://ftp.ncbi.nlm.nih.gov/genomes/all/GCF/003/414/795/GCF_003414795.1_ASM341479v1	1750	Homo sapiens	2021-08-12T00:00:00Z	4	43		20	50
Haemophilus influenzae	Haemophilus	influenzae	NA	Bacteria;Proteobacteria;Gammaproteobacteria	P651-8849	SAMN07421928	PRJNA282520	GCA_003414865.1	Contig	1.78073	37.9		QVJS01	29	1632	2018-08-22T00:00:00Z	ftp://ftp.ncbi.nlm.nih.gov/genomes/all/GCA/003/414/865/GCA_003414865.1_ASM341486v1	ftp://ftp.ncbi.nlm.nih.gov/genomes/all/GCF/003/414/865/GCF_003414865.1_ASM341486v1	1751	Homo sapiens	2021-08-12T00:00:00Z	4	43		20	52
Haemophilus influenzae	Haemophilus	influenzae	NA	Bacteria;Proteobacteria;Gammaproteobacteria	M07659	SAMN09760374	PRJNA428178	GCA_003458065.1	Contig	1.86001	38.1		QSWO01	23	1766	2018-09-05T00:00:00Z	ftp://ftp.ncbi.nlm.nih.gov/genomes/all/GCA/003/458/065/GCA_003458065.1_ASM345806v1	ftp://ftp.ncbi.nlm.nih.gov/genomes/all/GCF/003/458/065/GCF_003458065.1_ASM345806v1	1875	Homo sapiens	2022-02-27T00:00:00Z	4	40		12	53
Haemophilus influenzae	Haemophilus	influenzae	NA	Bacteria;Proteobacteria;Gammaproteobacteria	M29665	SAMN09704934	PRJNA428178	GCA_003490605.1	Contig	1.81846	37.9		QQGX01	29	1706	2018-09-07T00:00:00Z	ftp://ftp.ncbi.nlm.nih.gov/genomes/all/GCA/003/490/605/GCA_003490605.1_ASM349060v1	ftp://ftp.ncbi.nlm.nih.gov/genomes/all/GCF/003/490/605/GCF_003490605.1_ASM349060v1	1837	Homo sapiens	2022-02-27T00:00:00Z	4	63		13	51
Haemophilus influenzae	Haemophilus	influenzae	NA	Bacteria;Proteobacteria;Gammaproteobacteria	M13119	SAMN09704898	PRJNA428178	GCA_003494765.1	Contig	1.82046	38		QQGN01	22	1714	2018-09-07T00:00:00Z	ftp://ftp.ncbi.nlm.nih.gov/genomes/all/GCA/003/494/765/GCA_003494765.1_ASM349476v1	ftp://ftp.ncbi.nlm.nih.gov/genomes/all/GCF/003/494/765/GCF_003494765.1_ASM349476v1	1820	Homo sapiens	2022-02-27T00:00:00Z	4	37		13	52
Haemophilus influenzae	Haemophilus	influenzae	NA	Bacteria;Proteobacteria;Gammaproteobacteria	F	SAMN12390022	PRJNA557131	GCA_007897115.1	Contig	1.90699	38		VOFR01	47	1762	2019-08-07T00:00:00Z	ftp://ftp.ncbi.nlm.nih.gov/genomes/all/GCA/007/897/115/GCA_007897115.1_ASM789711v1	ftp://ftp.ncbi.nlm.nih.gov/genomes/all/GCF/007/897/115/GCF_007897115.1_ASM789711v1	1902	Homo sapiens	2021-08-31T00:00:00Z	4	51		33	52
Haemophilus influenzae	Haemophilus	influenzae	NA	Bacteria;Proteobacteria;Gammaproteobacteria	7	SAMD00118473	PRJDB7020	GCA_003203055.1	Scaffold	1.87209	38		BGMP01	45	1794	2018-05-30T00:00:00Z	ftp://ftp.ncbi.nlm.nih.gov/genomes/all/GCA/003/203/055/GCA_003203055.1_ASM320305v1	ftp://ftp.ncbi.nlm.nih.gov/genomes/all/GCF/003/203/055/GCF_003203055.1_ASM320305v1	1913	Homo sapiens	2022-02-11T00:00:00Z	4	49		14	52
Haemophilus influenzae	Haemophilus	influenzae	NA	Bacteria;Proteobacteria;Gammaproteobacteria	M09965	SAMN09704880	PRJNA428178	GCA_003493205.1	Contig	1.9355	38.2		QQKT01	31	1876	2018-09-07T00:00:00Z	ftp://ftp.ncbi.nlm.nih.gov/genomes/all/GCA/003/493/205/GCA_003493205.1_ASM349320v1	ftp://ftp.ncbi.nlm.nih.gov/genomes/all/GCF/003/493/205/GCF_003493205.1_ASM349320v1	1991	Homo sapiens	2022-02-27T00:00:00Z	4	43		15	53
Haemophilus influenzae	Haemophilus	influenzae	NA	Bacteria;Proteobacteria;Gammaproteobacteria	M29695	SAMN09704935	PRJNA428178	GCA_003490705.1	Contig	1.83898	37.9		QQGT01	23	1730	2018-09-07T00:00:00Z	ftp://ftp.ncbi.nlm.nih.gov/genomes/all/GCA/003/490/705/GCA_003490705.1_ASM349070v1	ftp://ftp.ncbi.nlm.nih.gov/genomes/all/GCF/003/490/705/GCF_003490705.1_ASM349070v1	1850	Homo sapiens	2022-02-27T00:00:00Z	4	48		16	52
Haemophilus influenzae	Haemophilus	influenzae	NA	Bacteria;Proteobacteria;Gammaproteobacteria	M18770	SAMN09704912	PRJNA428178	GCA_003490225.1	Contig	1.81697	38		QQJA01	21	1707	2018-09-07T00:00:00Z	ftp://ftp.ncbi.nlm.nih.gov/genomes/all/GCA/003/490/225/GCA_003490225.1_ASM349022v1	ftp://ftp.ncbi.nlm.nih.gov/genomes/all/GCF/003/490/225/GCF_003490225.1_ASM349022v1	1822	Homo sapiens	2022-02-27T00:00:00Z	4	41		15	55
Haemophilus influenzae	Haemophilus	influenzae	NA	Bacteria;Proteobacteria;Gammaproteobacteria	PTHi-3533	SAMEA4643445	PRJEB26586	GCA_900408025.1	Contig	1.78625	37.9		UEWU01	38	1649	2018-06-29T00:00:00Z	ftp://ftp.ncbi.nlm.nih.gov/genomes/all/GCA/900/408/025/GCA_900408025.1_PTHi-3533	ftp://ftp.ncbi.nlm.nih.gov/genomes/all/GCF/900/408/025/GCF_900408025.1_PTHi-3533	1768	human	2022-02-23T00:00:00Z	4	47		17	51
Haemophilus influenzae	Haemophilus	influenzae	NA	Bacteria;Proteobacteria;Gammaproteobacteria	PTHi-3448	SAMEA4643441	PRJEB26586	GCA_900407995.1	Contig	1.87374	38		UEWE01	46	1789	2018-06-29T00:00:00Z	ftp://ftp.ncbi.nlm.nih.gov/genomes/all/GCA/900/407/995/GCA_900407995.1_PTHi-3448	ftp://ftp.ncbi.nlm.nih.gov/genomes/all/GCF/900/407/995/GCF_900407995.1_PTHi-3448	1916	human	2022-02-23T00:00:00Z	4	56		16	51
Haemophilus influenzae	Haemophilus	influenzae	NA	Bacteria;Proteobacteria;Gammaproteobacteria	2842STDY5882065	SAMEA2674754	PRJEB4909	GCA_900037345.1	Scaffold	1.80441	38		FFJG01	19	1694	2016-02-09T00:00:00Z	ftp://ftp.ncbi.nlm.nih.gov/genomes/all/GCA/900/037/345/GCA_900037345.1_14412_4_37	ftp://ftp.ncbi.nlm.nih.gov/genomes/all/GCF/900/037/345/GCF_900037345.1_14412_4_37	1801	Homo sapiens	2021-11-27T00:00:00Z	4	47		7	49
Haemophilus influenzae	Haemophilus	influenzae	NA	Bacteria;Proteobacteria;Gammaproteobacteria	B	SAMN12390018	PRJNA557131	GCA_007897175.1	Contig	1.84123	37.9		VOFV01	37	1717	2019-08-07T00:00:00Z	ftp://ftp.ncbi.nlm.nih.gov/genomes/all/GCA/007/897/175/GCA_007897175.1_ASM789717v1	ftp://ftp.ncbi.nlm.nih.gov/genomes/all/GCF/007/897/175/GCF_007897175.1_ASM789717v1	1843	Homo sapiens	2021-08-31T00:00:00Z	4	45		24	53
Haemophilus influenzae	Haemophilus	influenzae	NA	Bacteria;Proteobacteria;Gammaproteobacteria	PTHi-12578	SAMEA4643489	PRJEB26586	GCA_900407555.1	Contig	1.81876	37.9		UETY01	32	1696	2018-06-29T00:00:00Z	ftp://ftp.ncbi.nlm.nih.gov/genomes/all/GCA/900/407/555/GCA_900407555.1_PTHi-12578	ftp://ftp.ncbi.nlm.nih.gov/genomes/all/GCF/900/407/555/GCF_900407555.1_PTHi-12578	1828	human	2022-02-23T00:00:00Z	4	61		14	53
Haemophilus influenzae	Haemophilus	influenzae	NA	Bacteria;Proteobacteria;Gammaproteobacteria	PTHi-12485	SAMEA4643488	PRJEB26586	GCA_900407615.1	Contig	1.90087	38		UEUD01	27	1805	2018-06-29T00:00:00Z	ftp://ftp.ncbi.nlm.nih.gov/genomes/all/GCA/900/407/615/GCA_900407615.1_PTHi-12485	ftp://ftp.ncbi.nlm.nih.gov/genomes/all/GCF/900/407/615/GCF_900407615.1_PTHi-12485	1922	human	2022-02-23T00:00:00Z	4	46		11	56
Haemophilus influenzae	Haemophilus	influenzae	NA	Bacteria;Proteobacteria;Gammaproteobacteria	PTHi-8814	SAMEA4643462	PRJEB26586	GCA_900408205.1	Contig	1.82332	38		UEWS01	28	1697	2018-06-29T00:00:00Z	ftp://ftp.ncbi.nlm.nih.gov/genomes/all/GCA/900/408/205/GCA_900408205.1_PTHi-8814	ftp://ftp.ncbi.nlm.nih.gov/genomes/all/GCF/900/408/205/GCF_900408205.1_PTHi-8814	1828	human	2022-02-23T00:00:00Z	4	53		21	53
Haemophilus influenzae	Haemophilus	influenzae	NA	Bacteria;Proteobacteria;Gammaproteobacteria	PTHi-13010	SAMEA4643494	PRJEB26586	GCA_900407665.1	Contig	1.86445	37.8		UEUV01	38	1761	2018-06-29T00:00:00Z	ftp://ftp.ncbi.nlm.nih.gov/genomes/all/GCA/900/407/665/GCA_900407665.1_PTHi-13010	ftp://ftp.ncbi.nlm.nih.gov/genomes/all/GCF/900/407/665/GCF_900407665.1_PTHi-13010	1883	human	2022-02-23T00:00:00Z	4	50		14	54
Haemophilus influenzae	Haemophilus	influenzae	NA	Bacteria;Proteobacteria;Gammaproteobacteria	46P8H1	SAMN06203594	PRJNA358390	GCA_002984745.1	Contig	1.83681	38		NEBO01	52	1738	2018-03-09T00:00:00Z	ftp://ftp.ncbi.nlm.nih.gov/genomes/all/GCA/002/984/745/GCA_002984745.1_ASM298474v1	ftp://ftp.ncbi.nlm.nih.gov/genomes/all/GCF/002/984/745/GCF_002984745.1_ASM298474v1	1858	Homo sapiens	2021-08-03T00:00:00Z	4	51		10	55
Haemophilus influenzae	Haemophilus	influenzae	NA	Bacteria;Proteobacteria;Gammaproteobacteria	P605-7719	SAMN07421882	PRJNA282520	GCA_003415415.1	Contig	1.86729	38		QVLA01	50	1758	2018-08-22T00:00:00Z	ftp://ftp.ncbi.nlm.nih.gov/genomes/all/GCA/003/415/415/GCA_003415415.1_ASM341541v1	ftp://ftp.ncbi.nlm.nih.gov/genomes/all/GCF/003/415/415/GCF_003415415.1_ASM341541v1	1880	Homo sapiens	2021-08-12T00:00:00Z	4	54		12	52
Haemophilus influenzae	Haemophilus	influenzae	NA	Bacteria;Proteobacteria;Gammaproteobacteria	17	SAMD00118479	PRJDB7020	GCA_003203175.1	Scaffold	1.78385	37.9		BGMV01	48	1644	2018-05-30T00:00:00Z	ftp://ftp.ncbi.nlm.nih.gov/genomes/all/GCA/003/203/175/GCA_003203175.1_ASM320317v1	ftp://ftp.ncbi.nlm.nih.gov/genomes/all/GCF/003/203/175/GCF_003203175.1_ASM320317v1	1779	Homo sapiens	2022-02-11T00:00:00Z	4	68		13	50
Haemophilus influenzae	Haemophilus	influenzae	NA	Bacteria;Proteobacteria;Gammaproteobacteria	PTHi-2974	SAMEA4643436	PRJEB26586	GCA_900407965.1	Contig	1.94459	38		UEVW01	57	1868	2018-06-29T00:00:00Z	ftp://ftp.ncbi.nlm.nih.gov/genomes/all/GCA/900/407/965/GCA_900407965.1_PTHi-2974	ftp://ftp.ncbi.nlm.nih.gov/genomes/all/GCF/900/407/965/GCF_900407965.1_PTHi-2974	1999	human	2022-02-23T00:00:00Z	4	61		15	51
Haemophilus influenzae	Haemophilus	influenzae	NA	Bacteria;Proteobacteria;Gammaproteobacteria	146	SAMN08443963	PRJNA432334	GCA_002917845.1	Contig	1.81614	37.9		PQJI01	56	1698	2018-02-05T00:00:00Z	ftp://ftp.ncbi.nlm.nih.gov/genomes/all/GCA/002/917/845/GCA_002917845.1_ASM291784v1	ftp://ftp.ncbi.nlm.nih.gov/genomes/all/GCF/002/917/845/GCF_002917845.1_ASM291784v1	1803	Homo sapiens	2021-08-02T00:00:00Z	4	63		3	35
Haemophilus influenzae	Haemophilus	influenzae	NA	Bacteria;Proteobacteria;Gammaproteobacteria	75P47H1	SAMN06203671	PRJNA358390	GCA_002986595.1	Contig	1.89902	38		MZIA01	46	1802	2018-03-09T00:00:00Z	ftp://ftp.ncbi.nlm.nih.gov/genomes/all/GCA/002/986/595/GCA_002986595.1_ASM298659v1	ftp://ftp.ncbi.nlm.nih.gov/genomes/all/GCF/002/986/595/GCF_002986595.1_ASM298659v1	1916	Homo sapiens	2021-08-03T00:00:00Z	4	50		7	53
Haemophilus influenzae	Haemophilus	influenzae	NA	Bacteria;Proteobacteria;Gammaproteobacteria	101P36H1	SAMN06203454	PRJNA358390	GCA_002989105.1	Contig	1.84057	37.9		MZMK01	66	1707	2018-03-09T00:00:00Z	ftp://ftp.ncbi.nlm.nih.gov/genomes/all/GCA/002/989/105/GCA_002989105.1_ASM298910v1	ftp://ftp.ncbi.nlm.nih.gov/genomes/all/GCF/002/989/105/GCF_002989105.1_ASM298910v1	1855	Homo sapiens	2021-08-04T00:00:00Z	4	49		40	55
Haemophilus influenzae	Haemophilus	influenzae	NA	Bacteria;Proteobacteria;Gammaproteobacteria	122P4H1	SAMN06203487	PRJNA358390	GCA_002989395.1	Contig	1.86568	38		MZLQ01	60	1762	2018-03-09T00:00:00Z	ftp://ftp.ncbi.nlm.nih.gov/genomes/all/GCA/002/989/395/GCA_002989395.1_ASM298939v1	ftp://ftp.ncbi.nlm.nih.gov/genomes/all/GCF/002/989/395/GCF_002989395.1_ASM298939v1	1886	Homo sapiens	2021-08-04T00:00:00Z	4	55		12	53
Haemophilus influenzae	Haemophilus	influenzae	NA	Bacteria;Proteobacteria;Gammaproteobacteria	40P41H1	SAMN06203581	PRJNA358390	GCA_002991385.1	Contig	1.78534	37.9		MZJX01	80	1641	2018-03-09T00:00:00Z	ftp://ftp.ncbi.nlm.nih.gov/genomes/all/GCA/002/991/385/GCA_002991385.1_ASM299138v1	ftp://ftp.ncbi.nlm.nih.gov/genomes/all/GCF/002/991/385/GCF_002991385.1_ASM299138v1	1775	Homo sapiens	2021-08-04T00:00:00Z	4	50		29	51
Haemophilus influenzae	Haemophilus	influenzae	NA	Bacteria;Proteobacteria;Gammaproteobacteria	6	SAMD00118472	PRJDB7020	GCA_003203035.1	Contig	1.75295	37.9		BGMO01	58	1609	2018-05-30T00:00:00Z	ftp://ftp.ncbi.nlm.nih.gov/genomes/all/GCA/003/203/035/GCA_003203035.1_ASM320303v1	ftp://ftp.ncbi.nlm.nih.gov/genomes/all/GCF/003/203/035/GCF_003203035.1_ASM320303v1	1724	Homo sapiens	2022-02-11T00:00:00Z	4	56		5	50
Haemophilus influenzae	Haemophilus	influenzae	NA	Bacteria;Proteobacteria;Gammaproteobacteria	PTHi-13070	SAMEA4643498	PRJEB26586	GCA_900407655.1	Contig	1.95782	38		UEVG01	89	1891	2018-06-29T00:00:00Z	ftp://ftp.ncbi.nlm.nih.gov/genomes/all/GCA/900/407/655/GCA_900407655.1_PTHi-13070	ftp://ftp.ncbi.nlm.nih.gov/genomes/all/GCF/900/407/655/GCF_900407655.1_PTHi-13070	2029	human	2022-02-23T00:00:00Z	4	61		19	54
Haemophilus influenzae	Haemophilus	influenzae	NA	Bacteria;Proteobacteria;Gammaproteobacteria	126P12H2	SAMN06203498	PRJNA358390	GCA_002989435.1	Contig	1.91741	38.2		MZLL01	74	1835	2018-03-09T00:00:00Z	ftp://ftp.ncbi.nlm.nih.gov/genomes/all/GCA/002/989/435/GCA_002989435.1_ASM298943v1	ftp://ftp.ncbi.nlm.nih.gov/genomes/all/GCF/002/989/435/GCF_002989435.1_ASM298943v1	1973	Homo sapiens	2021-08-04T00:00:00Z	4	65		19	50
Haemophilus influenzae	Haemophilus	influenzae	NA	Bacteria;Proteobacteria;Gammaproteobacteria	31P13H1	SAMN06203558	PRJNA358390	GCA_002984455.1	Contig	1.83248	37.9		NEAT01	55	1714	2018-03-09T00:00:00Z	ftp://ftp.ncbi.nlm.nih.gov/genomes/all/GCA/002/984/455/GCA_002984455.1_ASM298445v1	ftp://ftp.ncbi.nlm.nih.gov/genomes/all/GCF/002/984/455/GCF_002984455.1_ASM298445v1	1835	Homo sapiens	2021-08-03T00:00:00Z	4	51		14	52
Haemophilus influenzae	Haemophilus	influenzae	NA	Bacteria;Proteobacteria;Gammaproteobacteria	1P18H1	SAMN06203544	PRJNA358390	GCA_002984355.1	Contig	1.85311	38		NEAJ01	38	1693	2018-03-09T00:00:00Z	ftp://ftp.ncbi.nlm.nih.gov/genomes/all/GCA/002/984/355/GCA_002984355.1_ASM298435v1	ftp://ftp.ncbi.nlm.nih.gov/genomes/all/GCF/002/984/355/GCF_002984355.1_ASM298435v1	1827	Homo sapiens	2021-08-03T00:00:00Z	4	71		8	51
Haemophilus influenzae	Haemophilus	influenzae	NA	Bacteria;Proteobacteria;Gammaproteobacteria	HI1374	SAMN03702699	PRJNA285212	GCA_001184655.1	Contig	1.85744	38		LFDO01	30	1743	2015-07-21T00:00:00Z	ftp://ftp.ncbi.nlm.nih.gov/genomes/all/GCA/001/184/655/GCA_001184655.1_ASM118465v1	ftp://ftp.ncbi.nlm.nih.gov/genomes/all/GCF/001/184/655/GCF_001184655.1_ASM118465v1	1860	Homo sapiens	2022-03-16T00:00:00Z	4	60		5	48
Haemophilus influenzae	Haemophilus	influenzae	NA	Bacteria;Proteobacteria;Gammaproteobacteria	107P75H1	SAMN06203474	PRJNA358390	GCA_002989275.1	Contig	1.84777	38.1		MZLZ01	65	1751	2018-03-09T00:00:00Z	ftp://ftp.ncbi.nlm.nih.gov/genomes/all/GCA/002/989/275/GCA_002989275.1_ASM298927v1	ftp://ftp.ncbi.nlm.nih.gov/genomes/all/GCF/002/989/275/GCF_002989275.1_ASM298927v1	1870	Homo sapiens	2021-08-04T00:00:00Z	4	43		19	53
Haemophilus influenzae	Haemophilus	influenzae	NA	Bacteria;Proteobacteria;Gammaproteobacteria	PTHi-1443	SAMEA4643426	PRJEB26586	GCA_900407815.1	Contig	1.92627	38.1		UEVE01	59	1850	2018-06-29T00:00:00Z	ftp://ftp.ncbi.nlm.nih.gov/genomes/all/GCA/900/407/815/GCA_900407815.1_PTHi-1443	ftp://ftp.ncbi.nlm.nih.gov/genomes/all/GCF/900/407/815/GCF_900407815.1_PTHi-1443	1990	human	2022-02-23T00:00:00Z	4	68		17	51
Haemophilus influenzae	Haemophilus	influenzae	NA	Bacteria;Proteobacteria;Gammaproteobacteria	5P27H1	SAMN06203637	PRJNA358390	GCA_002985845.1	Contig	1.8282	38		MZIT01	55	1720	2018-03-09T00:00:00Z	ftp://ftp.ncbi.nlm.nih.gov/genomes/all/GCA/002/985/845/GCA_002985845.1_ASM298584v1	ftp://ftp.ncbi.nlm.nih.gov/genomes/all/GCF/002/985/845/GCF_002985845.1_ASM298584v1	1855	Homo sapiens	2021-08-03T00:00:00Z	4	55		23	53
Haemophilus influenzae	Haemophilus	influenzae	NA	Bacteria;Proteobacteria;Gammaproteobacteria	841_HINF	SAMN03198049	PRJNA267549	GCA_001058575.1	Scaffold	2.07802	39.4		JUQZ01	52	1961	2015-07-10T00:00:00Z	ftp://ftp.ncbi.nlm.nih.gov/genomes/all/GCA/001/058/575/GCA_001058575.1_ASM105857v1	ftp://ftp.ncbi.nlm.nih.gov/genomes/all/GCF/001/058/575/GCF_001058575.1_ASM105857v1	2036	Homo sapiens	2022-02-25T00:00:00Z	4	17		9	45
Haemophilus influenzae	Haemophilus	influenzae	NA	Bacteria;Proteobacteria;Gammaproteobacteria	PTHi-6745	SAMEA4643457	PRJEB26586	GCA_900408135.1	Contig	1.90802	38		UEWQ01	46	1803	2018-06-29T00:00:00Z	ftp://ftp.ncbi.nlm.nih.gov/genomes/all/GCA/900/408/135/GCA_900408135.1_PTHi-6745	ftp://ftp.ncbi.nlm.nih.gov/genomes/all/GCF/900/408/135/GCF_900408135.1_PTHi-6745	1936	human	2022-02-23T00:00:00Z	4	66		13	50
Haemophilus influenzae	Haemophilus	influenzae	NA	Bacteria;Proteobacteria;Gammaproteobacteria	96P15H1	SAMN06203712	PRJNA358390	GCA_002988975.1	Contig	1.91445	38.1		MZHD01	53	1824	2018-03-09T00:00:00Z	ftp://ftp.ncbi.nlm.nih.gov/genomes/all/GCA/002/988/975/GCA_002988975.1_ASM298897v1	ftp://ftp.ncbi.nlm.nih.gov/genomes/all/GCF/002/988/975/GCF_002988975.1_ASM298897v1	1944	Homo sapiens	2021-08-04T00:00:00Z	4	45		18	53
Haemophilus influenzae	Haemophilus	influenzae	NA	Bacteria;Proteobacteria;Gammaproteobacteria	Hi45	SAMN15327314	PRJNA640662	GCA_021390955.1	Contig	1.81149	37.9		JACAXR01	49	1711	2022-01-08T00:00:00Z	ftp://ftp.ncbi.nlm.nih.gov/genomes/all/GCA/021/390/955/GCA_021390955.1_ASM2139095v1	ftp://ftp.ncbi.nlm.nih.gov/genomes/all/GCF/021/390/955/GCF_021390955.1_ASM2139095v1	1813	Homo sapiens	2022-01-10T00:00:00Z	4	52		2	44
Haemophilus influenzae	Haemophilus	influenzae	NA	Bacteria;Proteobacteria;Gammaproteobacteria	54P24H7	SAMN06203616	PRJNA358390	GCA_002985505.1	Contig	1.83127	37.9		NEBX01	58	1703	2018-03-09T00:00:00Z	ftp://ftp.ncbi.nlm.nih.gov/genomes/all/GCA/002/985/505/GCA_002985505.1_ASM298550v1	ftp://ftp.ncbi.nlm.nih.gov/genomes/all/GCF/002/985/505/GCF_002985505.1_ASM298550v1	1813	Homo sapiens	2021-08-03T00:00:00Z	4	37		17	52
Haemophilus influenzae	Haemophilus	influenzae	NA	Bacteria;Proteobacteria;Gammaproteobacteria	Hi322	SAMN03284971	PRJNA272685	GCA_000833835.1	Contig	1.91028	38.1		JXLX01	33	1809	2015-02-09T00:00:00Z	ftp://ftp.ncbi.nlm.nih.gov/genomes/all/GCA/000/833/835/GCA_000833835.1_ASM83383v1	ftp://ftp.ncbi.nlm.nih.gov/genomes/all/GCF/000/833/835/GCF_000833835.1_ASM83383v1	1949	Homo sapiens	2022-01-30T00:00:00Z	4	69		17	50
Haemophilus influenzae	Haemophilus	influenzae	NA	Bacteria;Proteobacteria;Gammaproteobacteria	PTHi-12411	SAMEA4643486	PRJEB26586	GCA_900407525.1	Contig	1.87256	38		UEUM01	51	1795	2018-06-29T00:00:00Z	ftp://ftp.ncbi.nlm.nih.gov/genomes/all/GCA/900/407/525/GCA_900407525.1_PTHi-12411	ftp://ftp.ncbi.nlm.nih.gov/genomes/all/GCF/900/407/525/GCF_900407525.1_PTHi-12411	1934	human	2022-02-23T00:00:00Z	4	69		16	50
Haemophilus influenzae	Haemophilus	influenzae	NA	Bacteria;Proteobacteria;Gammaproteobacteria	111P96H1	SAMN06203479	PRJNA358390	GCA_002983945.1	Contig	1.81802	38.1		NDZI01	67	1714	2018-03-09T00:00:00Z	ftp://ftp.ncbi.nlm.nih.gov/genomes/all/GCA/002/983/945/GCA_002983945.1_ASM298394v1	ftp://ftp.ncbi.nlm.nih.gov/genomes/all/GCF/002/983/945/GCF_002983945.1_ASM298394v1	1838	Homo sapiens	2021-08-03T00:00:00Z	4	42		25	53
Haemophilus influenzae	Haemophilus	influenzae	NA	Bacteria;Proteobacteria;Gammaproteobacteria	96P3H1	SAMN06203714	PRJNA358390	GCA_002988295.1	Contig	1.85125	38		MZHC01	56	1764	2018-03-09T00:00:00Z	ftp://ftp.ncbi.nlm.nih.gov/genomes/all/GCA/002/988/295/GCA_002988295.1_ASM298829v1	ftp://ftp.ncbi.nlm.nih.gov/genomes/all/GCF/002/988/295/GCF_002988295.1_ASM298829v1	1876	Homo sapiens	2021-08-03T00:00:00Z	4	41		14	53
Haemophilus influenzae	Haemophilus	influenzae	NA	Bacteria;Proteobacteria;Gammaproteobacteria	33P46H1	SAMN06203566	PRJNA358390	GCA_002990165.1	Contig	1.82844	38		MZKE01	68	1705	2018-03-09T00:00:00Z	ftp://ftp.ncbi.nlm.nih.gov/genomes/all/GCA/002/990/165/GCA_002990165.1_ASM299016v1	ftp://ftp.ncbi.nlm.nih.gov/genomes/all/GCF/002/990/165/GCF_002990165.1_ASM299016v1	1833	Homo sapiens	2021-08-04T00:00:00Z	4	46		27	51
Haemophilus influenzae	Haemophilus	influenzae	NA	Bacteria;Proteobacteria;Gammaproteobacteria	11	SAMD00118475	PRJDB7020	GCA_003203095.1	Scaffold	1.78174	37.9		BGMR01	43	1659	2018-05-30T00:00:00Z	ftp://ftp.ncbi.nlm.nih.gov/genomes/all/GCA/003/203/095/GCA_003203095.1_ASM320309v1	ftp://ftp.ncbi.nlm.nih.gov/genomes/all/GCF/003/203/095/GCF_003203095.1_ASM320309v1	1778	Homo sapiens	2022-02-11T00:00:00Z	4	48		16	51
Haemophilus influenzae	Haemophilus	influenzae	NA	Bacteria;Proteobacteria;Gammaproteobacteria	94P41H1	SAMN06203710	PRJNA358390	GCA_002988255.1	Contig	1.77447	38		MZHE01	78	1644	2018-03-09T00:00:00Z	ftp://ftp.ncbi.nlm.nih.gov/genomes/all/GCA/002/988/255/GCA_002988255.1_ASM298825v1	ftp://ftp.ncbi.nlm.nih.gov/genomes/all/GCF/002/988/255/GCF_002988255.1_ASM298825v1	1774	Homo sapiens	2021-08-03T00:00:00Z	4	45		30	51
Haemophilus influenzae	Haemophilus	influenzae	NA	Bacteria;Proteobacteria;Gammaproteobacteria	87P37H1	SAMN06203696	PRJNA358390	GCA_002988835.1	Contig	1.78634	37.9		NECX01	67	1642	2018-03-09T00:00:00Z	ftp://ftp.ncbi.nlm.nih.gov/genomes/all/GCA/002/988/835/GCA_002988835.1_ASM298883v1	ftp://ftp.ncbi.nlm.nih.gov/genomes/all/GCF/002/988/835/GCF_002988835.1_ASM298883v1	1768	Homo sapiens	2021-08-04T00:00:00Z	4	44		29	49
Haemophilus influenzae	Haemophilus	influenzae	NA	Bacteria;Proteobacteria;Gammaproteobacteria	RMHi93	SAMN03284981	PRJNA272685	GCA_000833735.1	Contig	1.9356	38.1		JXMH01	35	1834	2015-02-09T00:00:00Z	ftp://ftp.ncbi.nlm.nih.gov/genomes/all/GCA/000/833/735/GCA_000833735.1_ASM83373v1	ftp://ftp.ncbi.nlm.nih.gov/genomes/all/GCF/000/833/735/GCF_000833735.1_ASM83373v1	1970	Homo sapiens	2022-01-30T00:00:00Z	4	65		18	49
Haemophilus influenzae	Haemophilus	influenzae	NA	Bacteria;Proteobacteria;Gammaproteobacteria	159_HINF	SAMN03197350	PRJNA267549	GCA_001055565.1	Scaffold	1.94695	39.5		JVRW01	38	1778	2015-07-10T00:00:00Z	ftp://ftp.ncbi.nlm.nih.gov/genomes/all/GCA/001/055/565/GCA_001055565.1_ASM105556v1	ftp://ftp.ncbi.nlm.nih.gov/genomes/all/GCF/001/055/565/GCF_001055565.1_ASM105556v1	1891	Homo sapiens	2022-02-25T00:00:00Z	4	45		20	44
Haemophilus influenzae	Haemophilus	influenzae	NA	Bacteria;Proteobacteria;Gammaproteobacteria	27P10H2	SAMN06203552	PRJNA358390	GCA_002985225.1	Contig	1.87413	38		NEAQ01	61	1764	2018-03-09T00:00:00Z	ftp://ftp.ncbi.nlm.nih.gov/genomes/all/GCA/002/985/225/GCA_002985225.1_ASM298522v1	ftp://ftp.ncbi.nlm.nih.gov/genomes/all/GCF/002/985/225/GCF_002985225.1_ASM298522v1	1895	Homo sapiens	2021-08-03T00:00:00Z	4	61		14	52
Haemophilus influenzae	Haemophilus	influenzae	NA	Bacteria;Proteobacteria;Gammaproteobacteria	102P20H1	SAMN06203459	PRJNA358390	GCA_002990785.1	Contig	1.7936	37.9		MZMG01	67	1652	2018-03-09T00:00:00Z	ftp://ftp.ncbi.nlm.nih.gov/genomes/all/GCA/002/990/785/GCA_002990785.1_ASM299078v1	ftp://ftp.ncbi.nlm.nih.gov/genomes/all/GCF/002/990/785/GCF_002990785.1_ASM299078v1	1804	Homo sapiens	2021-08-04T00:00:00Z	4	50		44	54
Haemophilus influenzae	Haemophilus	influenzae	NA	Bacteria;Proteobacteria;Gammaproteobacteria	HiX	SAMN15327312	PRJNA640662	GCA_021390995.1	Contig	1.76496	37.9		JACAXT01	56	1634	2022-01-08T00:00:00Z	ftp://ftp.ncbi.nlm.nih.gov/genomes/all/GCA/021/390/995/GCA_021390995.1_ASM2139099v1	ftp://ftp.ncbi.nlm.nih.gov/genomes/all/GCF/021/390/995/GCF_021390995.1_ASM2139099v1	1744	Homo sapiens	2022-01-10T00:00:00Z	4	54		6	46
Haemophilus influenzae	Haemophilus	influenzae	NA	Bacteria;Proteobacteria;Gammaproteobacteria	Hi5	SAMN15327306	PRJNA640662	GCA_021391095.1	Contig	1.75775	37.9		JACAXZ01	51	1629	2022-01-08T00:00:00Z	ftp://ftp.ncbi.nlm.nih.gov/genomes/all/GCA/021/391/095/GCA_021391095.1_ASM2139109v1	ftp://ftp.ncbi.nlm.nih.gov/genomes/all/GCF/021/391/095/GCF_021391095.1_ASM2139109v1	1741	Homo sapiens	2022-01-10T00:00:00Z	4	57		3	48
Haemophilus influenzae	Haemophilus	influenzae	NA	Bacteria;Proteobacteria;Gammaproteobacteria	Hi6	SAMN15327307	PRJNA640662	GCA_021391115.1	Contig	1.74997	37.9		JACAXY01	48	1622	2022-01-08T00:00:00Z	ftp://ftp.ncbi.nlm.nih.gov/genomes/all/GCA/021/391/115/GCA_021391115.1_ASM2139111v1	ftp://ftp.ncbi.nlm.nih.gov/genomes/all/GCF/021/391/115/GCF_021391115.1_ASM2139111v1	1735	Homo sapiens	2022-01-10T00:00:00Z	4	58		4	47
Haemophilus influenzae	Haemophilus	influenzae	NA	Bacteria;Proteobacteria;Gammaproteobacteria	47P68H1	SAMN06203600	PRJNA358390	GCA_002990655.1	Contig	1.8899	38.1		MZJP01	65	1789	2018-03-09T00:00:00Z	ftp://ftp.ncbi.nlm.nih.gov/genomes/all/GCA/002/990/655/GCA_002990655.1_ASM299065v1	ftp://ftp.ncbi.nlm.nih.gov/genomes/all/GCF/002/990/655/GCF_002990655.1_ASM299065v1	1915	Homo sapiens	2021-08-04T00:00:00Z	4	65		7	50
Haemophilus influenzae	Haemophilus	influenzae	NA	Bacteria;Proteobacteria;Gammaproteobacteria	Hi8	SAMN15327308	PRJNA640662	GCA_021391055.1	Contig	1.87464	38.1		JACAXX01	73	1789	2022-01-08T00:00:00Z	ftp://ftp.ncbi.nlm.nih.gov/genomes/all/GCA/021/391/055/GCA_021391055.1_ASM2139105v1	ftp://ftp.ncbi.nlm.nih.gov/genomes/all/GCF/021/391/055/GCF_021391055.1_ASM2139105v1	1893	Homo sapiens	2022-01-10T00:00:00Z	4	52		3	45
Haemophilus influenzae	Haemophilus	influenzae	NA	Bacteria;Proteobacteria;Gammaproteobacteria	Hi38	SAMN15327313	PRJNA640662	GCA_021391075.1	Contig	1.80074	38.1		JACAXS01	49	1686	2022-01-08T00:00:00Z	ftp://ftp.ncbi.nlm.nih.gov/genomes/all/GCA/021/391/075/GCA_021391075.1_ASM2139107v1	ftp://ftp.ncbi.nlm.nih.gov/genomes/all/GCF/021/391/075/GCF_021391075.1_ASM2139107v1	1795	Homo sapiens	2022-01-10T00:00:00Z	4	57		4	44
Haemophilus influenzae	Haemophilus	influenzae	NA	Bacteria;Proteobacteria;Gammaproteobacteria	128P56H1	SAMN06203506	PRJNA358390	GCA_002984165.1	Contig	1.91413	38.2		NDZV01	83	1831	2018-03-09T00:00:00Z	ftp://ftp.ncbi.nlm.nih.gov/genomes/all/GCA/002/984/165/GCA_002984165.1_ASM298416v1	ftp://ftp.ncbi.nlm.nih.gov/genomes/all/GCF/002/984/165/GCF_002984165.1_ASM298416v1	1974	Homo sapiens	2021-08-03T00:00:00Z	4	65		24	50
Haemophilus influenzae	Haemophilus	influenzae	NA	Bacteria;Proteobacteria;Gammaproteobacteria	74P15H1	SAMN06203666	PRJNA358390	GCA_002988665.1	Contig	1.88582	38.1		MZID01	60	1807	2018-03-09T00:00:00Z	ftp://ftp.ncbi.nlm.nih.gov/genomes/all/GCA/002/988/665/GCA_002988665.1_ASM298866v1	ftp://ftp.ncbi.nlm.nih.gov/genomes/all/GCF/002/988/665/GCF_002988665.1_ASM298866v1	1931	Homo sapiens	2021-09-02T00:00:00Z	4	51		17	52
Haemophilus influenzae	Haemophilus	influenzae	NA	Bacteria;Proteobacteria;Gammaproteobacteria	44P204H1	SAMN06203587	PRJNA358390	GCA_002990445.1	Contig	1.8655	38.1		MZJV01	57	1764	2018-03-09T00:00:00Z	ftp://ftp.ncbi.nlm.nih.gov/genomes/all/GCA/002/990/445/GCA_002990445.1_ASM299044v1	ftp://ftp.ncbi.nlm.nih.gov/genomes/all/GCF/002/990/445/GCF_002990445.1_ASM299044v1	1884	Homo sapiens	2021-08-04T00:00:00Z	4	50		14	52
Haemophilus influenzae	Haemophilus	influenzae	NA	Bacteria;Proteobacteria;Gammaproteobacteria	56P1H1	SAMN06203623	PRJNA358390	GCA_002985615.1	Contig	1.83007	38		MZJD01	77	1699	2018-03-09T00:00:00Z	ftp://ftp.ncbi.nlm.nih.gov/genomes/all/GCA/002/985/615/GCA_002985615.1_ASM298561v1	ftp://ftp.ncbi.nlm.nih.gov/genomes/all/GCF/002/985/615/GCF_002985615.1_ASM298561v1	1853	Homo sapiens	2021-08-03T00:00:00Z	4	49		49	52
Haemophilus influenzae	Haemophilus	influenzae	NA	Bacteria;Proteobacteria;Gammaproteobacteria	102P32H1	SAMN06203460	PRJNA358390	GCA_002990905.1	Contig	1.79283	37.9		MZMF01	64	1641	2018-03-09T00:00:00Z	ftp://ftp.ncbi.nlm.nih.gov/genomes/all/GCA/002/990/905/GCA_002990905.1_ASM299090v1	ftp://ftp.ncbi.nlm.nih.gov/genomes/all/GCF/002/990/905/GCF_002990905.1_ASM299090v1	1792	Homo sapiens	2021-08-04T00:00:00Z	4	49		44	54
Haemophilus influenzae	Haemophilus	influenzae	NA	Bacteria;Proteobacteria;Gammaproteobacteria	AS1	SAMN15327300	PRJNA640662	GCA_021391215.1	Contig	1.7983	37.8		JACAYF01	47	1704	2022-01-08T00:00:00Z	ftp://ftp.ncbi.nlm.nih.gov/genomes/all/GCA/021/391/215/GCA_021391215.1_ASM2139121v1	ftp://ftp.ncbi.nlm.nih.gov/genomes/all/GCF/021/391/215/GCF_021391215.1_ASM2139121v1	1800	Homo sapiens	2022-01-10T00:00:00Z	4	44		3	45
Haemophilus influenzae	Haemophilus	influenzae	NA	Bacteria;Proteobacteria;Gammaproteobacteria	21	SAMD00118483	PRJDB7020	GCA_003203255.1	Scaffold	1.77454	37.9		BGMZ01	51	1645	2018-05-30T00:00:00Z	ftp://ftp.ncbi.nlm.nih.gov/genomes/all/GCA/003/203/255/GCA_003203255.1_ASM320325v1	ftp://ftp.ncbi.nlm.nih.gov/genomes/all/GCF/003/203/255/GCF_003203255.1_ASM320325v1	1765	Homo sapiens	2022-02-11T00:00:00Z	4	50		14	52
Haemophilus influenzae	Haemophilus	influenzae	NA	Bacteria;Proteobacteria;Gammaproteobacteria	Fi176	SAMN03325922	PRJNA274324	GCA_004327565.1	Contig	1.80987	37.9		JXYJ01	32	1667	2019-03-05T00:00:00Z	ftp://ftp.ncbi.nlm.nih.gov/genomes/all/GCA/004/327/565/GCA_004327565.1_ASM432756v1	ftp://ftp.ncbi.nlm.nih.gov/genomes/all/GCF/004/327/565/GCF_004327565.1_ASM432756v1	1797	Homo sapiens	2022-02-11T00:00:00Z	4	66		16	44
Haemophilus influenzae	Haemophilus	influenzae	NA	Bacteria;Proteobacteria;Gammaproteobacteria	HI1722	SAMN03702705	PRJNA285218	GCA_001184545.1	Contig	1.84967	38.1		LFFU01	41	1758	2015-07-21T00:00:00Z	ftp://ftp.ncbi.nlm.nih.gov/genomes/all/GCA/001/184/545/GCA_001184545.1_ASM118454v1	ftp://ftp.ncbi.nlm.nih.gov/genomes/all/GCF/001/184/545/GCF_001184545.1_ASM118454v1	1857	Homo sapiens	2022-02-26T00:00:00Z	4	40		5	50
Haemophilus influenzae	Haemophilus	influenzae	NA	Bacteria;Proteobacteria;Gammaproteobacteria	34P10H2	SAMN06203567	PRJNA358390	GCA_002990205.1	Contig	1.85372	38		MZKD01	55	1773	2018-03-09T00:00:00Z	ftp://ftp.ncbi.nlm.nih.gov/genomes/all/GCA/002/990/205/GCA_002990205.1_ASM299020v1	ftp://ftp.ncbi.nlm.nih.gov/genomes/all/GCF/002/990/205/GCF_002990205.1_ASM299020v1	1880	Homo sapiens	2021-08-04T00:00:00Z	4	38		12	53
Haemophilus influenzae	Haemophilus	influenzae	NA	Bacteria;Proteobacteria;Gammaproteobacteria	27P38H1	SAMN06203554	PRJNA358390	GCA_002984445.1	Contig	1.81981	37.9		NEAR01	48	1693	2018-03-09T00:00:00Z	ftp://ftp.ncbi.nlm.nih.gov/genomes/all/GCA/002/984/445/GCA_002984445.1_ASM298444v1	ftp://ftp.ncbi.nlm.nih.gov/genomes/all/GCF/002/984/445/GCF_002984445.1_ASM298444v1	1824	Homo sapiens	2021-08-03T00:00:00Z	4	63		11	53
Haemophilus influenzae	Haemophilus	influenzae	NA	Bacteria;Proteobacteria;Gammaproteobacteria	27P39H1	SAMN06203555	PRJNA358390	GCA_002990065.1	Contig	1.85991	38		MZKI01	58	1748	2018-03-09T00:00:00Z	ftp://ftp.ncbi.nlm.nih.gov/genomes/all/GCA/002/990/065/GCA_002990065.1_ASM299006v1	ftp://ftp.ncbi.nlm.nih.gov/genomes/all/GCF/002/990/065/GCF_002990065.1_ASM299006v1	1877	Homo sapiens	2021-08-04T00:00:00Z	4	63		10	52
Haemophilus influenzae	Haemophilus	influenzae	NA	Bacteria;Proteobacteria;Gammaproteobacteria	Hi11	SAMN15327310	PRJNA640662	GCA_021391015.1	Contig	1.83134	38		JACAXV01	62	1733	2022-01-08T00:00:00Z	ftp://ftp.ncbi.nlm.nih.gov/genomes/all/GCA/021/391/015/GCA_021391015.1_ASM2139101v1	ftp://ftp.ncbi.nlm.nih.gov/genomes/all/GCF/021/391/015/GCF_021391015.1_ASM2139101v1	1839	Homo sapiens	2022-01-10T00:00:00Z	4	53		4	45
Haemophilus influenzae	Haemophilus	influenzae	NA	Bacteria;Proteobacteria;Gammaproteobacteria	148	SAMN08445769	PRJNA432340	GCA_002917855.1	Contig	1.84709	37.9		PQJJ01	59	1740	2018-02-05T00:00:00Z	ftp://ftp.ncbi.nlm.nih.gov/genomes/all/GCA/002/917/855/GCA_002917855.1_ASM291785v1	ftp://ftp.ncbi.nlm.nih.gov/genomes/all/GCF/002/917/855/GCF_002917855.1_ASM291785v1	1841	Homo sapiens	2021-08-02T00:00:00Z	4	54		4	39
Haemophilus influenzae	Haemophilus	influenzae	NA	Bacteria;Proteobacteria;Gammaproteobacteria	48P115H1	SAMN06203602	PRJNA358390	GCA_002984785.1	Contig	1.86591	38		NEBR01	57	1756	2018-03-09T00:00:00Z	ftp://ftp.ncbi.nlm.nih.gov/genomes/all/GCA/002/984/785/GCA_002984785.1_ASM298478v1	ftp://ftp.ncbi.nlm.nih.gov/genomes/all/GCF/002/984/785/GCF_002984785.1_ASM298478v1	1882	Homo sapiens	2021-08-03T00:00:00Z	4	59		11	52
Haemophilus influenzae	Haemophilus	influenzae	NA	Bacteria;Proteobacteria;Gammaproteobacteria	67P23H1	SAMN06203647	PRJNA358390	GCA_002988595.1	Contig	1.78683	37.9		MZIP01	73	1642	2018-03-09T00:00:00Z	ftp://ftp.ncbi.nlm.nih.gov/genomes/all/GCA/002/988/595/GCA_002988595.1_ASM298859v1	ftp://ftp.ncbi.nlm.nih.gov/genomes/all/GCF/002/988/595/GCF_002988595.1_ASM298859v1	1776	Homo sapiens	2021-09-02T00:00:00Z	4	45		35	50
Haemophilus influenzae	Haemophilus	influenzae	NA	Bacteria;Proteobacteria;Gammaproteobacteria	35P8H	SAMN06203570	PRJNA358390	GCA_002985265.1	Contig	1.84084	37.9		NEBA01	67	1724	2018-03-09T00:00:00Z	ftp://ftp.ncbi.nlm.nih.gov/genomes/all/GCA/002/985/265/GCA_002985265.1_ASM298526v1	ftp://ftp.ncbi.nlm.nih.gov/genomes/all/GCF/002/985/265/GCF_002985265.1_ASM298526v1	1846	Homo sapiens	2021-08-03T00:00:00Z	4	43		23	52
Haemophilus influenzae	Haemophilus	influenzae	NA	Bacteria;Proteobacteria;Gammaproteobacteria	46P27H1	SAMN06203592	PRJNA358390	GCA_002984705.1	Contig	1.87114	38		NEBN01	71	1768	2018-03-09T00:00:00Z	ftp://ftp.ncbi.nlm.nih.gov/genomes/all/GCA/002/984/705/GCA_002984705.1_ASM298470v1	ftp://ftp.ncbi.nlm.nih.gov/genomes/all/GCF/002/984/705/GCF_002984705.1_ASM298470v1	1900	Homo sapiens	2021-08-03T00:00:00Z	4	56		20	52
Haemophilus influenzae	Haemophilus	influenzae	NA	Bacteria;Proteobacteria;Gammaproteobacteria	PTHi-11874	SAMEA4643475	PRJEB26586	GCA_900407465.1	Contig	1.84679	37.9		UEUE01	58	1713	2018-06-29T00:00:00Z	ftp://ftp.ncbi.nlm.nih.gov/genomes/all/GCA/900/407/465/GCA_900407465.1_PTHi-11874	ftp://ftp.ncbi.nlm.nih.gov/genomes/all/GCF/900/407/465/GCF_900407465.1_PTHi-11874	1852	human	2022-02-23T00:00:00Z	4	64		20	51
Haemophilus influenzae	Haemophilus	influenzae	NA	Bacteria;Proteobacteria;Gammaproteobacteria	67P10H4	SAMN06203645	PRJNA358390	GCA_002985955.1	Contig	1.78759	37.9		NECH01	84	1643	2018-03-09T00:00:00Z	ftp://ftp.ncbi.nlm.nih.gov/genomes/all/GCA/002/985/955/GCA_002985955.1_ASM298595v1	ftp://ftp.ncbi.nlm.nih.gov/genomes/all/GCF/002/985/955/GCF_002985955.1_ASM298595v1	1772	Homo sapiens	2021-08-03T00:00:00Z	4	45		30	50
Haemophilus influenzae	Haemophilus	influenzae	NA	Bacteria;Proteobacteria;Gammaproteobacteria	44P85H1	SAMN06203588	PRJNA358390	GCA_002984665.1	Contig	1.83613	38		NEBK01	83	1717	2018-03-09T00:00:00Z	ftp://ftp.ncbi.nlm.nih.gov/genomes/all/GCA/002/984/665/GCA_002984665.1_ASM298466v1	ftp://ftp.ncbi.nlm.nih.gov/genomes/all/GCF/002/984/665/GCF_002984665.1_ASM298466v1	1852	Homo sapiens	2021-08-03T00:00:00Z	4	52		29	50
Haemophilus influenzae	Haemophilus	influenzae	NA	Bacteria;Proteobacteria;Gammaproteobacteria	32P8H3	SAMN06203561	PRJNA358390	GCA_002984505.1	Contig	1.8256	38		NEAV01	53	1703	2018-03-09T00:00:00Z	ftp://ftp.ncbi.nlm.nih.gov/genomes/all/GCA/002/984/505/GCA_002984505.1_ASM298450v1	ftp://ftp.ncbi.nlm.nih.gov/genomes/all/GCF/002/984/505/GCF_002984505.1_ASM298450v1	1832	Homo sapiens	2021-08-03T00:00:00Z	4	53		18	54
Haemophilus influenzae	Haemophilus	influenzae	NA	Bacteria;Proteobacteria;Gammaproteobacteria	26P2H	SAMN06203551	PRJNA358390	GCA_002990005.1	Contig	1.82133	38		MZKK01	71	1708	2018-03-09T00:00:00Z	ftp://ftp.ncbi.nlm.nih.gov/genomes/all/GCA/002/990/005/GCA_002990005.1_ASM299000v1	ftp://ftp.ncbi.nlm.nih.gov/genomes/all/GCF/002/990/005/GCF_002990005.1_ASM299000v1	1846	Homo sapiens	2021-08-04T00:00:00Z	4	53		26	55
Haemophilus influenzae	Haemophilus	influenzae	NA	Bacteria;Proteobacteria;Gammaproteobacteria	13P36H1	SAMN06203519	PRJNA358390	GCA_002989575.1	Contig	1.93053	38.2		MZLD01	81	1849	2018-03-09T00:00:00Z	ftp://ftp.ncbi.nlm.nih.gov/genomes/all/GCA/002/989/575/GCA_002989575.1_ASM298957v1	ftp://ftp.ncbi.nlm.nih.gov/genomes/all/GCF/002/989/575/GCF_002989575.1_ASM298957v1	1993	Homo sapiens	2021-08-04T00:00:00Z	4	66		22	52
Haemophilus influenzae	Haemophilus	influenzae	NA	Bacteria;Proteobacteria;Gammaproteobacteria	39P29H1	SAMN06203578	PRJNA358390	GCA_002990405.1	Contig	1.8232	37.9		MZJY01	52	1662	2018-03-09T00:00:00Z	ftp://ftp.ncbi.nlm.nih.gov/genomes/all/GCA/002/990/405/GCA_002990405.1_ASM299040v1	ftp://ftp.ncbi.nlm.nih.gov/genomes/all/GCF/002/990/405/GCF_002990405.1_ASM299040v1	1755	Homo sapiens	2021-08-04T00:00:00Z	4	29		8	52
Haemophilus influenzae	Haemophilus	influenzae	NA	Bacteria;Proteobacteria;Gammaproteobacteria	84P15H1	SAMN06203678	PRJNA358390	GCA_002987175.1	Contig	1.82151	37.9		NECN01	63	1700	2018-03-09T00:00:00Z	ftp://ftp.ncbi.nlm.nih.gov/genomes/all/GCA/002/987/175/GCA_002987175.1_ASM298717v1	ftp://ftp.ncbi.nlm.nih.gov/genomes/all/GCF/002/987/175/GCF_002987175.1_ASM298717v1	1824	Homo sapiens	2021-08-03T00:00:00Z	4	42		26	52
Haemophilus influenzae	Haemophilus	influenzae	NA	Bacteria;Proteobacteria;Gammaproteobacteria	PTHi-13477	SAMEA4643508	PRJEB26586	GCA_900407785.1	Contig	1.86168	38		UEVL01	54	1772	2018-06-29T00:00:00Z	ftp://ftp.ncbi.nlm.nih.gov/genomes/all/GCA/900/407/785/GCA_900407785.1_PTHi-13477	ftp://ftp.ncbi.nlm.nih.gov/genomes/all/GCF/900/407/785/GCF_900407785.1_PTHi-13477	1894	human	2022-02-23T00:00:00Z	4	50		15	53
Haemophilus influenzae	Haemophilus	influenzae	NA	Bacteria;Proteobacteria;Gammaproteobacteria	24P45H1	SAMN06203549	PRJNA358390	GCA_002985125.1	Contig	1.78893	37.9		NEAO01	89	1645	2018-03-09T00:00:00Z	ftp://ftp.ncbi.nlm.nih.gov/genomes/all/GCA/002/985/125/GCA_002985125.1_ASM298512v1	ftp://ftp.ncbi.nlm.nih.gov/genomes/all/GCF/002/985/125/GCF_002985125.1_ASM298512v1	1778	Homo sapiens	2021-08-03T00:00:00Z	4	40		38	51
Haemophilus influenzae	Haemophilus	influenzae	NA	Bacteria;Proteobacteria;Gammaproteobacteria	91P109H1	SAMN06203697	PRJNA358390	GCA_002987925.1	Contig	1.88502	38.2		NECY01	77	1796	2018-03-09T00:00:00Z	ftp://ftp.ncbi.nlm.nih.gov/genomes/all/GCA/002/987/925/GCA_002987925.1_ASM298792v1	ftp://ftp.ncbi.nlm.nih.gov/genomes/all/GCF/002/987/925/GCF_002987925.1_ASM298792v1	1934	Homo sapiens	2021-08-03T00:00:00Z	4	66		18	50
Haemophilus influenzae	Haemophilus	influenzae	NA	Bacteria;Proteobacteria;Gammaproteobacteria	39P18H1	SAMN06203574	PRJNA358390	GCA_002990315.1	Contig	1.86868	37.9		NDWW01	72	1729	2018-03-09T00:00:00Z	ftp://ftp.ncbi.nlm.nih.gov/genomes/all/GCA/002/990/315/GCA_002990315.1_ASM299031v1	ftp://ftp.ncbi.nlm.nih.gov/genomes/all/GCF/002/990/315/GCF_002990315.1_ASM299031v1	1825	Homo sapiens	2021-08-04T00:00:00Z	4	26		14	52
Haemophilus influenzae	Haemophilus	influenzae	NA	Bacteria;Proteobacteria;Gammaproteobacteria	781_HINF	SAMN03197992	PRJNA267549	GCA_001059125.1	Scaffold	1.98658	39.4		JUTE01	45	1853	2015-07-10T00:00:00Z	ftp://ftp.ncbi.nlm.nih.gov/genomes/all/GCA/001/059/125/GCA_001059125.1_ASM105912v1	ftp://ftp.ncbi.nlm.nih.gov/genomes/all/GCF/001/059/125/GCF_001059125.1_ASM105912v1	1956	Homo sapiens	2022-02-25T00:00:00Z	4	42		5	52
Haemophilus influenzae	Haemophilus	influenzae	NA	Bacteria;Proteobacteria;Gammaproteobacteria	111P80H1	SAMN06203477	PRJNA358390	GCA_002989255.1	Contig	1.87052	38		MZLX01	63	1770	2018-03-09T00:00:00Z	ftp://ftp.ncbi.nlm.nih.gov/genomes/all/GCA/002/989/255/GCA_002989255.1_ASM298925v1	ftp://ftp.ncbi.nlm.nih.gov/genomes/all/GCF/002/989/255/GCF_002989255.1_ASM298925v1	1893	Homo sapiens	2021-08-04T00:00:00Z	4	55		11	53
Haemophilus influenzae	Haemophilus	influenzae	NA	Bacteria;Proteobacteria;Gammaproteobacteria	91P114H1	SAMN06203698	PRJNA358390	GCA_002988855.1	Contig	1.88583	38.2		MZHM01	73	1795	2018-03-09T00:00:00Z	ftp://ftp.ncbi.nlm.nih.gov/genomes/all/GCA/002/988/855/GCA_002988855.1_ASM298885v1	ftp://ftp.ncbi.nlm.nih.gov/genomes/all/GCF/002/988/855/GCF_002988855.1_ASM298885v1	1932	Homo sapiens	2021-08-04T00:00:00Z	4	66		17	50
Haemophilus influenzae	Haemophilus	influenzae	NA	Bacteria;Proteobacteria;Gammaproteobacteria	PTHi-13484	SAMEA4643511	PRJEB26586	GCA_900407775.1	Contig	1.90033	38		UEVQ01	46	1803	2018-06-29T00:00:00Z	ftp://ftp.ncbi.nlm.nih.gov/genomes/all/GCA/900/407/775/GCA_900407775.1_PTHi-13484	ftp://ftp.ncbi.nlm.nih.gov/genomes/all/GCF/900/407/775/GCF_900407775.1_PTHi-13484	1924	human	2022-02-23T00:00:00Z	4	51		10	56
Haemophilus influenzae	Haemophilus	influenzae	NA	Bacteria;Proteobacteria;Gammaproteobacteria	39P25H	SAMN06203577	PRJNA358390	GCA_002991365.1	Contig	1.82505	37.9		MZJZ01	55	1662	2018-03-09T00:00:00Z	ftp://ftp.ncbi.nlm.nih.gov/genomes/all/GCA/002/991/365/GCA_002991365.1_ASM299136v1	ftp://ftp.ncbi.nlm.nih.gov/genomes/all/GCF/002/991/365/GCF_002991365.1_ASM299136v1	1755	Homo sapiens	2021-08-04T00:00:00Z	4	28		9	52
Haemophilus influenzae	Haemophilus	influenzae	NA	Bacteria;Proteobacteria;Gammaproteobacteria	74P1H1	SAMN06203668	PRJNA358390	GCA_002986655.1	Contig	1.88509	38.1		MZIC01	58	1803	2018-03-09T00:00:00Z	ftp://ftp.ncbi.nlm.nih.gov/genomes/all/GCA/002/986/655/GCA_002986655.1_ASM298665v1	ftp://ftp.ncbi.nlm.nih.gov/genomes/all/GCF/002/986/655/GCF_002986655.1_ASM298665v1	1927	Homo sapiens	2021-08-03T00:00:00Z	4	50		18	52
Haemophilus influenzae	Haemophilus	influenzae	NA	Bacteria;Proteobacteria;Gammaproteobacteria	AS012764	SAMN12251083	PRJNA553678	GCA_010604085.1	Scaffold	1.83556	38.1		JAABLE01	110	1693	2020-02-14T00:00:00Z	ftp://ftp.ncbi.nlm.nih.gov/genomes/all/GCA/010/604/085/GCA_010604085.1_ASM1060408v1	ftp://ftp.ncbi.nlm.nih.gov/genomes/all/GCF/010/604/085/GCF_010604085.1_ASM1060408v1	1786	Homo sapiens	2022-02-23T00:00:00Z	4	41		5	43
Haemophilus influenzae	Haemophilus	influenzae	NA	Bacteria;Proteobacteria;Gammaproteobacteria	156_HINF	SAMN03197346	PRJNA267549	GCA_001054455.1	Scaffold	1.99013	39.5		JVSA01	41	1857	2015-07-10T00:00:00Z	ftp://ftp.ncbi.nlm.nih.gov/genomes/all/GCA/001/054/455/GCA_001054455.1_ASM105445v1	ftp://ftp.ncbi.nlm.nih.gov/genomes/all/GCF/001/054/455/GCF_001054455.1_ASM105445v1	1967	Homo sapiens	2022-02-25T00:00:00Z	4	42		15	49
Haemophilus influenzae	Haemophilus	influenzae	NA	Bacteria;Proteobacteria;Gammaproteobacteria	31P14H6	SAMN06203559	PRJNA358390	GCA_002991345.1	Contig	1.78284	37.9		MZKG01	53	1623	2018-03-09T00:00:00Z	ftp://ftp.ncbi.nlm.nih.gov/genomes/all/GCA/002/991/345/GCA_002991345.1_ASM299134v1	ftp://ftp.ncbi.nlm.nih.gov/genomes/all/GCF/002/991/345/GCF_002991345.1_ASM299134v1	1765	Homo sapiens	2021-08-04T00:00:00Z	4	79		9	50
Haemophilus influenzae	Haemophilus	influenzae	NA	Bacteria;Proteobacteria;Gammaproteobacteria	19P94H1	SAMN06203542	PRJNA358390	GCA_002989965.1	Contig	1.91164	38.1		MZKM01	63	1820	2018-03-09T00:00:00Z	ftp://ftp.ncbi.nlm.nih.gov/genomes/all/GCA/002/989/965/GCA_002989965.1_ASM298996v1	ftp://ftp.ncbi.nlm.nih.gov/genomes/all/GCF/002/989/965/GCF_002989965.1_ASM298996v1	1945	Homo sapiens	2021-08-04T00:00:00Z	4	57		11	53
Haemophilus influenzae	Haemophilus	influenzae	NA	Bacteria;Proteobacteria;Gammaproteobacteria	19P115H1	SAMN06203535	PRJNA358390	GCA_002989805.1	Contig	1.83471	38		MZKQ01	74	1705	2018-03-09T00:00:00Z	ftp://ftp.ncbi.nlm.nih.gov/genomes/all/GCA/002/989/805/GCA_002989805.1_ASM298980v1	ftp://ftp.ncbi.nlm.nih.gov/genomes/all/GCF/002/989/805/GCF_002989805.1_ASM298980v1	1838	Homo sapiens	2021-08-04T00:00:00Z	4	47		29	53
Haemophilus influenzae	Haemophilus	influenzae	NA	Bacteria;Proteobacteria;Gammaproteobacteria	14P13H9	SAMN06203524	PRJNA358390	GCA_002991245.1	Contig	1.88766	38.1		MZKZ01	66	1820	2018-03-09T00:00:00Z	ftp://ftp.ncbi.nlm.nih.gov/genomes/all/GCA/002/991/245/GCA_002991245.1_ASM299124v1	ftp://ftp.ncbi.nlm.nih.gov/genomes/all/GCF/002/991/245/GCF_002991245.1_ASM299124v1	1936	Homo sapiens	2021-08-04T00:00:00Z	4	44		15	53
Haemophilus influenzae	Haemophilus	influenzae	NA	Bacteria;Proteobacteria;Gammaproteobacteria	102P16H1	SAMN06203458	PRJNA358390	GCA_002990745.1	Contig	1.86855	38		MZMH01	52	1768	2018-03-09T00:00:00Z	ftp://ftp.ncbi.nlm.nih.gov/genomes/all/GCA/002/990/745/GCA_002990745.1_ASM299074v1	ftp://ftp.ncbi.nlm.nih.gov/genomes/all/GCF/002/990/745/GCF_002990745.1_ASM299074v1	1885	Homo sapiens	2021-08-04T00:00:00Z	4	51		11	51
Haemophilus influenzae	Haemophilus	influenzae	NA	Bacteria;Proteobacteria;Gammaproteobacteria	12P37H2	SAMN06203507	PRJNA358390	GCA_002984945.1	Contig	1.81914	38		NDZW01	61	1689	2018-03-09T00:00:00Z	ftp://ftp.ncbi.nlm.nih.gov/genomes/all/GCA/002/984/945/GCA_002984945.1_ASM298494v1	ftp://ftp.ncbi.nlm.nih.gov/genomes/all/GCF/002/984/945/GCF_002984945.1_ASM298494v1	1823	Homo sapiens	2021-08-03T00:00:00Z	4	72		6	52
Haemophilus influenzae	Haemophilus	influenzae	NA	Bacteria;Proteobacteria;Gammaproteobacteria	116P14H1	SAMN06203480	PRJNA358390	GCA_002989305.1	Contig	1.83011	37.9		MZLV01	55	1712	2018-03-09T00:00:00Z	ftp://ftp.ncbi.nlm.nih.gov/genomes/all/GCA/002/989/305/GCA_002989305.1_ASM298930v1	ftp://ftp.ncbi.nlm.nih.gov/genomes/all/GCF/002/989/305/GCF_002989305.1_ASM298930v1	1831	Homo sapiens	2021-08-04T00:00:00Z	4	52		11	52
Haemophilus influenzae	Haemophilus	influenzae	NA	Bacteria;Proteobacteria;Gammaproteobacteria	56P68H1	SAMN06203627	PRJNA358390	GCA_002985705.1	Contig	1.83035	37.9		NECC01	69	1698	2018-03-09T00:00:00Z	ftp://ftp.ncbi.nlm.nih.gov/genomes/all/GCA/002/985/705/GCA_002985705.1_ASM298570v1	ftp://ftp.ncbi.nlm.nih.gov/genomes/all/GCF/002/985/705/GCF_002985705.1_ASM298570v1	1830	Homo sapiens	2021-08-03T00:00:00Z	4	50		28	50
Haemophilus influenzae	Haemophilus	influenzae	NA	Bacteria;Proteobacteria;Gammaproteobacteria	26P1H	SAMN06203550	PRJNA358390	GCA_002985145.1	Contig	1.82149	38		NEAP01	73	1703	2018-03-09T00:00:00Z	ftp://ftp.ncbi.nlm.nih.gov/genomes/all/GCA/002/985/145/GCA_002985145.1_ASM298514v1	ftp://ftp.ncbi.nlm.nih.gov/genomes/all/GCF/002/985/145/GCF_002985145.1_ASM298514v1	1841	Homo sapiens	2021-08-03T00:00:00Z	4	53		26	55
Haemophilus influenzae	Haemophilus	influenzae	NA	Bacteria;Proteobacteria;Gammaproteobacteria	477	SAMN02595602	PRJNA235929	GCA_000931575.1	Complete	1.84626	38.2	chromosome:NZ_CP007470.1/CP007470.1		1	1715	2015-02-23T00:00:00Z	ftp://ftp.ncbi.nlm.nih.gov/genomes/all/GCA/000/931/575/GCA_000931575.1_ASM93157v1	ftp://ftp.ncbi.nlm.nih.gov/genomes/all/GCF/000/931/575/GCF_000931575.1_ASM93157v1	1834	Homo sapiens	2022-05-26T00:00:00Z	4	37	representative	19	59
Haemophilus influenzae	Haemophilus	influenzae	NA	Bacteria;Proteobacteria;Gammaproteobacteria	M14951	SAMN09704904	PRJNA428178	GCA_003351505.1	Chromosome	2.00813	38.2	chromosome:NZ_CP031244.1/CP031244.1		1	1896	2018-08-01T00:00:00Z	ftp://ftp.ncbi.nlm.nih.gov/genomes/all/GCA/003/351/505/GCA_003351505.1_ASM335150v1	ftp://ftp.ncbi.nlm.nih.gov/genomes/all/GCF/003/351/505/GCF_003351505.1_ASM335150v1	2049	Homo sapiens	2022-03-04T00:00:00Z	4	73		19	57
Haemophilus influenzae	Haemophilus	influenzae	NA	Bacteria;Proteobacteria;Gammaproteobacteria	P657-8759	SAMN07421933	PRJNA282520	GCA_003691655.1	Chromosome	1.8494	38.1	chromosome:NZ_CP033167.1/CP033167.1		1	1690	2018-10-29T00:00:00Z	ftp://ftp.ncbi.nlm.nih.gov/genomes/all/GCA/003/691/655/GCA_003691655.1_ASM369165v1	ftp://ftp.ncbi.nlm.nih.gov/genomes/all/GCF/003/691/655/GCF_003691655.1_ASM369165v1	1823	Homo sapiens	2022-03-07T00:00:00Z	4	51		19	59
Haemophilus influenzae	Haemophilus	influenzae	NA	Bacteria;Proteobacteria;Gammaproteobacteria	P602-8883	SAMN07421879	PRJNA282520	GCA_003691635.1	Chromosome	1.84335	38.2	chromosome:NZ_CP033168.1/CP033168.1		1	1683	2018-10-29T00:00:00Z	ftp://ftp.ncbi.nlm.nih.gov/genomes/all/GCA/003/691/635/GCA_003691635.1_ASM369163v1	ftp://ftp.ncbi.nlm.nih.gov/genomes/all/GCF/003/691/635/GCF_003691635.1_ASM369163v1	1825	Homo sapiens	2022-03-07T00:00:00Z	4	61		20	57
Haemophilus influenzae	Haemophilus	influenzae	NA	Bacteria;Proteobacteria;Gammaproteobacteria	FDAARGOS_1560	SAMN22091657	PRJNA231221	GCA_020736045.1	Complete	1.89066	38.2	chromosome:NZ_CP085952.1/CP085952.1		1	1768	2021-11-03T00:00:00Z	ftp://ftp.ncbi.nlm.nih.gov/genomes/all/GCA/020/736/045/GCA_020736045.1_ASM2073604v1	ftp://ftp.ncbi.nlm.nih.gov/genomes/all/GCF/020/736/045/GCF_020736045.1_ASM2073604v1	1896	human	2021-11-05T00:00:00Z	4	46		19	59
Haemophilus influenzae	Haemophilus	influenzae	NA	Bacteria;Proteobacteria;Gammaproteobacteria	NCTC8143	SAMEA2498480	PRJEB6403	GCA_001457655.1	Complete	1.89064	38.2	chromosome 1:NZ_LN831035.1/LN831035.1		1	1762	2015-03-22T00:00:00Z	ftp://ftp.ncbi.nlm.nih.gov/genomes/all/GCA/001/457/655/GCA_001457655.1_NCTC8143	ftp://ftp.ncbi.nlm.nih.gov/genomes/all/GCF/001/457/655/GCF_001457655.1_NCTC8143	1888	unknown	2022-04-18T00:00:00Z	4	44		19	59
Haemophilus influenzae	Haemophilus	influenzae	NA	Bacteria;Proteobacteria;Gammaproteobacteria	NCTC11931	SAMEA3867450	PRJEB6403	GCA_900475535.1	Complete	2.04401	38	chromosome 1:NZ_LS483392.1/LS483392.1		1	1952	2018-06-17T00:00:00Z	ftp://ftp.ncbi.nlm.nih.gov/genomes/all/GCA/900/475/535/GCA_900475535.1_44310_E01	ftp://ftp.ncbi.nlm.nih.gov/genomes/all/GCF/900/475/535/GCF_900475535.1_44310_E01	2102	Homo sapiens	2021-12-15T00:00:00Z	4	67		19	60
Haemophilus influenzae	Haemophilus	influenzae	NA	Bacteria;Proteobacteria;Gammaproteobacteria	P669-6977	SAMN07421944	PRJNA282520	GCA_003425505.1	Complete	2.013	38.4	chromosome:NZ_CP031681.1/CP031681.1		1	1932	2018-08-23T00:00:00Z	ftp://ftp.ncbi.nlm.nih.gov/genomes/all/GCA/003/425/505/GCA_003425505.1_ASM342550v1	ftp://ftp.ncbi.nlm.nih.gov/genomes/all/GCF/003/425/505/GCF_003425505.1_ASM342550v1	2054	Homo sapiens	2022-03-04T00:00:00Z	4	40		19	59
Haemophilus influenzae	Haemophilus	influenzae	NA	Bacteria;Proteobacteria;Gammaproteobacteria	CHBN-II-2	SAMD00119526	PRJDB7052	GCA_019703385.1	Complete	1.97979	38.4	chromosome:NZ_AP018765.1/AP018765.1		1	1882	2021-05-22T00:00:00Z	ftp://ftp.ncbi.nlm.nih.gov/genomes/all/GCA/019/703/385/GCA_019703385.1_ASM1970338v1	ftp://ftp.ncbi.nlm.nih.gov/genomes/all/GCF/019/703/385/GCF_019703385.1_ASM1970338v1	2000	Homo sapiens	2021-08-22T00:00:00Z	4	37		19	58
Haemophilus influenzae	Haemophilus	influenzae	NA	Bacteria;Proteobacteria;Gammaproteobacteria	CHBN-II-1	SAMD00119525	PRJDB7052	GCA_019703365.1	Complete	1.97972	38.4	chromosome:NZ_AP018764.1/AP018764.1		1	1880	2021-05-22T00:00:00Z	ftp://ftp.ncbi.nlm.nih.gov/genomes/all/GCA/019/703/365/GCA_019703365.1_ASM1970336v1	ftp://ftp.ncbi.nlm.nih.gov/genomes/all/GCF/019/703/365/GCF_019703365.1_ASM1970336v1	1998	Homo sapiens	2021-08-22T00:00:00Z	4	37		19	58
Haemophilus influenzae	Haemophilus	influenzae	NA	Bacteria;Proteobacteria;Gammaproteobacteria	2018-Y40	SAMD00210359	PRJDB9463	GCA_013394405.1	Complete	1.95739	38.2	chromosome:NZ_AP022867.1/AP022867.1		1	1817	2020-06-09T23:02:00Z	ftp://ftp.ncbi.nlm.nih.gov/genomes/all/GCA/013/394/405/GCA_013394405.1_ASM1339440v1	ftp://ftp.ncbi.nlm.nih.gov/genomes/all/GCF/013/394/405/GCF_013394405.1_ASM1339440v1	1980	Homo sapiens	2021-09-05T00:00:00Z	4	83		19	57
Haemophilus influenzae	Haemophilus	influenzae	NA	Bacteria;Proteobacteria;Gammaproteobacteria	CHBN-V-1	SAMD00119542	PRJDB7052	GCA_019703755.1	Complete	1.95339	38.1	chromosome:NZ_AP018781.1/AP018781.1		1	1819	2021-05-22T00:00:00Z	ftp://ftp.ncbi.nlm.nih.gov/genomes/all/GCA/019/703/755/GCA_019703755.1_ASM1970375v1	ftp://ftp.ncbi.nlm.nih.gov/genomes/all/GCF/019/703/755/GCF_019703755.1_ASM1970375v1	1950	Homo sapiens	2021-08-22T00:00:00Z	4	50		19	58
Haemophilus influenzae	Haemophilus	influenzae	NA	Bacteria;Proteobacteria;Gammaproteobacteria	NCTC11873	SAMEA104200675	PRJEB6403	GCA_900638105.1	Complete	1.94888	38.1	chromosome 1:NZ_LR134490.1/LR134490.1		1	1799	2018-12-19T00:00:00Z	ftp://ftp.ncbi.nlm.nih.gov/genomes/all/GCA/900/638/105/GCA_900638105.1_56433_A01	ftp://ftp.ncbi.nlm.nih.gov/genomes/all/GCF/900/638/105/GCF_900638105.1_56433_A01	1951	Homo sapiens	2021-12-16T00:00:00Z	4	70		19	59
Haemophilus influenzae	Haemophilus	influenzae	NA	Bacteria;Proteobacteria;Gammaproteobacteria	CHBN-V-3	SAMD00119544	PRJDB7052	GCA_019703795.1	Complete	1.93669	38.1	chromosome:NZ_AP018783.1/AP018783.1		1	1789	2021-05-22T00:00:00Z	ftp://ftp.ncbi.nlm.nih.gov/genomes/all/GCA/019/703/795/GCA_019703795.1_ASM1970379v1	ftp://ftp.ncbi.nlm.nih.gov/genomes/all/GCF/019/703/795/GCF_019703795.1_ASM1970379v1	1921	Homo sapiens	2021-08-22T00:00:00Z	4	50		19	59
Haemophilus influenzae	Haemophilus	influenzae	NA	Bacteria;Proteobacteria;Gammaproteobacteria	M15895	SAMN09704905	PRJNA428178	GCA_003352405.1	Complete	1.9199	38.2	chromosome:NZ_CP031249.1/CP031249.1		1	1779	2018-08-01T00:00:00Z	ftp://ftp.ncbi.nlm.nih.gov/genomes/all/GCA/003/352/405/GCA_003352405.1_ASM335240v1	ftp://ftp.ncbi.nlm.nih.gov/genomes/all/GCF/003/352/405/GCF_003352405.1_ASM335240v1	1918	Homo sapiens	2022-03-04T00:00:00Z	4	59		19	57
Haemophilus influenzae	Haemophilus	influenzae	NA	Bacteria;Proteobacteria;Gammaproteobacteria	3655	SAMEA10982446	PRJEB48794	GCA_919949215.1	Complete	1.91705	38.2	chromosome 1:NZ_OV040719.1/OV040719.1		1	1786	2021-12-03T00:00:00Z	ftp://ftp.ncbi.nlm.nih.gov/genomes/all/GCA/919/949/215/GCA_919949215.1_KRLund_NTHi_Assembly_Genome3655	ftp://ftp.ncbi.nlm.nih.gov/genomes/all/GCF/919/949/215/GCF_919949215.1_KRLund_NTHi_Assembly_Genome3655	1922	Homo sapiens	2021-12-07T00:00:00Z	4	55		20	57
Haemophilus influenzae	Haemophilus	influenzae	NA	Bacteria;Proteobacteria;Gammaproteobacteria	NCTC12194	SAMEA3207620	PRJEB6403	GCA_900478325.1	Complete	1.91536	38.2	chromosome 1:NZ_LS483486.1/LS483486.1		1	1784	2018-06-17T00:00:00Z	ftp://ftp.ncbi.nlm.nih.gov/genomes/all/GCA/900/478/325/GCA_900478325.1_33962_G01	ftp://ftp.ncbi.nlm.nih.gov/genomes/all/GCF/900/478/325/GCF_900478325.1_33962_G01	1937	human	2021-12-15T00:00:00Z	4	70		19	60
Haemophilus influenzae	Haemophilus	influenzae	NA	Bacteria;Proteobacteria;Gammaproteobacteria	M25267	SAMN09704927	PRJNA428178	GCA_003352345.1	Complete	1.91478	38.2	chromosome:NZ_CP031236.1/CP031236.1		1	1756	2018-08-01T00:00:00Z	ftp://ftp.ncbi.nlm.nih.gov/genomes/all/GCA/003/352/345/GCA_003352345.1_ASM335234v1	ftp://ftp.ncbi.nlm.nih.gov/genomes/all/GCF/003/352/345/GCF_003352345.1_ASM335234v1	1897	Homo sapiens	2022-03-04T00:00:00Z	4	60		19	58
Haemophilus influenzae	Haemophilus	influenzae	NA	Bacteria;Proteobacteria;Gammaproteobacteria	CHBN-III-2	SAMD00119534	PRJDB7052	GCA_019703595.1	Complete	1.91472	38.2	chromosome:NZ_AP018773.1/AP018773.1		1	1775	2021-05-22T00:00:00Z	ftp://ftp.ncbi.nlm.nih.gov/genomes/all/GCA/019/703/595/GCA_019703595.1_ASM1970359v1	ftp://ftp.ncbi.nlm.nih.gov/genomes/all/GCF/019/703/595/GCF_019703595.1_ASM1970359v1	1912	Homo sapiens	2022-04-19T00:00:00Z	4	55		19	59
Haemophilus influenzae	Haemophilus	influenzae	NA	Bacteria;Proteobacteria;Gammaproteobacteria	CHBN-III-7	SAMD00119539	PRJDB7052	GCA_019703695.1	Complete	1.91189	38.2	chromosome:NZ_AP018778.1/AP018778.1		1	1814	2021-05-22T00:00:00Z	ftp://ftp.ncbi.nlm.nih.gov/genomes/all/GCA/019/703/695/GCA_019703695.1_ASM1970369v1	ftp://ftp.ncbi.nlm.nih.gov/genomes/all/GCF/019/703/695/GCF_019703695.1_ASM1970369v1	1944	Homo sapiens	2022-04-19T00:00:00Z	4	48		19	59
Haemophilus influenzae	Haemophilus	influenzae	NA	Bacteria;Proteobacteria;Gammaproteobacteria	P665-7858	SAMN07421940	PRJNA282520	GCA_003425645.1	Complete	1.90814	38.1	chromosome:NZ_CP031682.1/CP031682.1		1	1812	2018-08-23T00:00:00Z	ftp://ftp.ncbi.nlm.nih.gov/genomes/all/GCA/003/425/645/GCA_003425645.1_ASM342564v1	ftp://ftp.ncbi.nlm.nih.gov/genomes/all/GCF/003/425/645/GCF_003425645.1_ASM342564v1	1939	Homo sapiens	2022-03-04T00:00:00Z	4	46		19	58
Haemophilus influenzae	Haemophilus	influenzae	NA	Bacteria;Proteobacteria;Gammaproteobacteria	P662-7189	SAMN07421937	PRJNA282520	GCA_003425955.1	Complete	1.90431	38.1	chromosome:NZ_CP031683.1/CP031683.1		1	1758	2018-08-23T00:00:00Z	ftp://ftp.ncbi.nlm.nih.gov/genomes/all/GCA/003/425/955/GCA_003425955.1_ASM342595v1	ftp://ftp.ncbi.nlm.nih.gov/genomes/all/GCF/003/425/955/GCF_003425955.1_ASM342595v1	1898	Homo sapiens	2022-03-04T00:00:00Z	4	59		19	58
Haemophilus influenzae	Haemophilus	influenzae	NA	Bacteria;Proteobacteria;Gammaproteobacteria	FDAARGOS_1479	SAMN20888896	PRJNA231221	GCA_019930705.1	Complete	1.9026	38	chromosome:NZ_CP082856.1/CP082856.1		1	1772	2021-09-12T00:00:00Z	ftp://ftp.ncbi.nlm.nih.gov/genomes/all/GCA/019/930/705/GCA_019930705.1_ASM1993070v1	ftp://ftp.ncbi.nlm.nih.gov/genomes/all/GCF/019/930/705/GCF_019930705.1_ASM1993070v1	1916	human	2021-09-24T00:00:00Z	4	63		20	57
Haemophilus influenzae	Haemophilus	influenzae	NA	Bacteria;Proteobacteria;Gammaproteobacteria	CHBN-II-8	SAMD00119532	PRJDB7052	GCA_019703545.1	Complete	1.90254	38.1	chromosome:NZ_AP018771.1/AP018771.1		1	1791	2021-05-22T00:00:00Z	ftp://ftp.ncbi.nlm.nih.gov/genomes/all/GCA/019/703/545/GCA_019703545.1_ASM1970354v1	ftp://ftp.ncbi.nlm.nih.gov/genomes/all/GCF/019/703/545/GCF_019703545.1_ASM1970354v1	1920	Homo sapiens	2022-04-19T00:00:00Z	4	48		19	58
Haemophilus influenzae	Haemophilus	influenzae	NA	Bacteria;Proteobacteria;Gammaproteobacteria	6P24H2	SAMN06203655	PRJNA358390	GCA_002966695.1	Complete	1.90156	38.1	chromosome:NZ_CP020012.1/CP020012.1		1	1742	2018-03-02T00:00:00Z	ftp://ftp.ncbi.nlm.nih.gov/genomes/all/GCA/002/966/695/GCA_002966695.1_ASM296669v1	ftp://ftp.ncbi.nlm.nih.gov/genomes/all/GCF/002/966/695/GCF_002966695.1_ASM296669v1	1876	Homo sapiens	2022-01-11T00:00:00Z	4	54		19	57
Haemophilus influenzae	Haemophilus	influenzae	NA	Bacteria;Proteobacteria;Gammaproteobacteria	6P32H1	SAMN06203656	PRJNA358390	GCA_002966715.1	Complete	1.90153	38.1	chromosome:NZ_CP020013.1/CP020013.1		1	1746	2018-03-02T00:00:00Z	ftp://ftp.ncbi.nlm.nih.gov/genomes/all/GCA/002/966/715/GCA_002966715.1_ASM296671v1	ftp://ftp.ncbi.nlm.nih.gov/genomes/all/GCF/002/966/715/GCF_002966715.1_ASM296671v1	1878	Homo sapiens	2022-01-11T00:00:00Z	4	52		19	57
Haemophilus influenzae	Haemophilus	influenzae	NA	Bacteria;Proteobacteria;Gammaproteobacteria	P642-4396	SAMN07421919	PRJNA282520	GCA_003425525.1	Complete	1.89731	38.2	chromosome:NZ_CP031686.1/CP031686.1		1	1772	2018-08-23T00:00:00Z	ftp://ftp.ncbi.nlm.nih.gov/genomes/all/GCA/003/425/525/GCA_003425525.1_ASM342552v1	ftp://ftp.ncbi.nlm.nih.gov/genomes/all/GCF/003/425/525/GCF_003425525.1_ASM342552v1	1903	Homo sapiens	2022-03-04T00:00:00Z	4	49		19	59
Haemophilus influenzae	Haemophilus	influenzae	NA	Bacteria;Proteobacteria;Gammaproteobacteria	M1C112_1	SAMN16409221	PRJNA668428	GCA_014931495.1	Complete	1.89468	38	chromosome:NZ_CP063127.1/CP063127.1		1	1756	2020-10-26T00:00:00Z	ftp://ftp.ncbi.nlm.nih.gov/genomes/all/GCA/014/931/495/GCA_014931495.1_ASM1493149v1	ftp://ftp.ncbi.nlm.nih.gov/genomes/all/GCF/014/931/495/GCF_014931495.1_ASM1493149v1	1895	Homo sapiens	2021-12-17T00:00:00Z	4	58		19	58
Haemophilus influenzae	Haemophilus	influenzae	NA	Bacteria;Proteobacteria;Gammaproteobacteria	NCTC13377	SAMEA3221101	PRJEB6403	GCA_900478275.1	Complete	1.89047	38	chromosome 1:NZ_LS483480.1/LS483480.1		1	1759	2018-06-17T00:00:00Z	ftp://ftp.ncbi.nlm.nih.gov/genomes/all/GCA/900/478/275/GCA_900478275.1_34211_D02	ftp://ftp.ncbi.nlm.nih.gov/genomes/all/GCF/900/478/275/GCF_900478275.1_34211_D02	1909	human	2022-03-22T00:00:00Z	4	69		20	57
Haemophilus influenzae	Haemophilus	influenzae	NA	Bacteria;Proteobacteria;Gammaproteobacteria	M13034	SAMN09704896	PRJNA428178	GCA_003352365.1	Complete	1.88793	38	chromosome:NZ_CP031239.1/CP031239.1		1	1721	2018-08-01T00:00:00Z	ftp://ftp.ncbi.nlm.nih.gov/genomes/all/GCA/003/352/365/GCA_003352365.1_ASM335236v1	ftp://ftp.ncbi.nlm.nih.gov/genomes/all/GCF/003/352/365/GCF_003352365.1_ASM335236v1	1864	Homo sapiens	2022-03-04T00:00:00Z	4	63		19	57
Haemophilus influenzae	Haemophilus	influenzae	NA	Bacteria;Proteobacteria;Gammaproteobacteria	723	SAMN02595605	PRJNA235929	GCA_000931625.1	Complete	1.88762	38.2	chromosome:NZ_CP007472.1/CP007472.1		1	1768	2015-02-23T00:00:00Z	ftp://ftp.ncbi.nlm.nih.gov/genomes/all/GCA/000/931/625/GCA_000931625.1_ASM93162v1	ftp://ftp.ncbi.nlm.nih.gov/genomes/all/GCF/000/931/625/GCF_000931625.1_ASM93162v1	1897	Homo sapiens	2022-04-18T00:00:00Z	4	47		19	59
Haemophilus influenzae	Haemophilus	influenzae	NA	Bacteria;Proteobacteria;Gammaproteobacteria	PittGG	SAMN12877006	PRJNA575052	GCA_008831525.1	Complete	1.88734	38	chromosome:NZ_CP044497.1/CP044497.1		1	1727	2019-10-07T00:00:00Z	ftp://ftp.ncbi.nlm.nih.gov/genomes/all/GCA/008/831/525/GCA_008831525.1_ASM883152v1	ftp://ftp.ncbi.nlm.nih.gov/genomes/all/GCF/008/831/525/GCF_008831525.1_ASM883152v1	1886	Homo sapiens	2021-10-09T00:00:00Z	4	80		19	56
Haemophilus influenzae	Haemophilus	influenzae	NA	Bacteria;Proteobacteria;Gammaproteobacteria	CHBN-II-7	SAMD00119531	PRJDB7052	GCA_019703525.1	Complete	1.88648	38.2	chromosome:NZ_AP018770.1/AP018770.1		1	1756	2021-05-22T00:00:00Z	ftp://ftp.ncbi.nlm.nih.gov/genomes/all/GCA/019/703/525/GCA_019703525.1_ASM1970352v1	ftp://ftp.ncbi.nlm.nih.gov/genomes/all/GCF/019/703/525/GCF_019703525.1_ASM1970352v1	1895	Homo sapiens	2022-04-19T00:00:00Z	4	57		19	59
Haemophilus influenzae	Haemophilus	influenzae	NA	Bacteria;Proteobacteria;Gammaproteobacteria	5P28H1	SAMN06203638	PRJNA358390	GCA_002966615.1	Complete	1.88645	38.2	chromosome:NZ_CP020008.1/CP020008.1		1	1744	2018-03-02T00:00:00Z	ftp://ftp.ncbi.nlm.nih.gov/genomes/all/GCA/002/966/615/GCA_002966615.1_ASM296661v1	ftp://ftp.ncbi.nlm.nih.gov/genomes/all/GCF/002/966/615/GCF_002966615.1_ASM296661v1	1878	Homo sapiens	2022-01-11T00:00:00Z	4	53		19	58
Haemophilus influenzae	Haemophilus	influenzae	NA	Bacteria;Proteobacteria;Gammaproteobacteria	5P54H1	SAMN06203639	PRJNA358390	GCA_002966635.1	Complete	1.88641	38.2	chromosome:NZ_CP020009.1/CP020009.1		1	1746	2018-03-02T00:00:00Z	ftp://ftp.ncbi.nlm.nih.gov/genomes/all/GCA/002/966/635/GCA_002966635.1_ASM296663v1	ftp://ftp.ncbi.nlm.nih.gov/genomes/all/GCF/002/966/635/GCF_002966635.1_ASM296663v1	1882	Homo sapiens	2022-01-11T00:00:00Z	4	55		19	58
Haemophilus influenzae	Haemophilus	influenzae	NA	Bacteria;Proteobacteria;Gammaproteobacteria	CHBN-III-6	SAMD00119538	PRJDB7052	GCA_019703675.1	Complete	1.8845	38	chromosome:NZ_AP018777.1/AP018777.1		1	1721	2021-05-22T00:00:00Z	ftp://ftp.ncbi.nlm.nih.gov/genomes/all/GCA/019/703/675/GCA_019703675.1_ASM1970367v1	ftp://ftp.ncbi.nlm.nih.gov/genomes/all/GCF/019/703/675/GCF_019703675.1_ASM1970367v1	1868	Homo sapiens	2021-08-22T00:00:00Z	4	67		19	57
Haemophilus influenzae	Haemophilus	influenzae	NA	Bacteria;Proteobacteria;Gammaproteobacteria	CHBN-IV-1	SAMD00119541	PRJDB7052	GCA_019703735.1	Complete	1.88264	38.1	chromosome:NZ_AP018780.1/AP018780.1		1	1749	2021-05-22T00:00:00Z	ftp://ftp.ncbi.nlm.nih.gov/genomes/all/GCA/019/703/735/GCA_019703735.1_ASM1970373v1	ftp://ftp.ncbi.nlm.nih.gov/genomes/all/GCF/019/703/735/GCF_019703735.1_ASM1970373v1	1874	Homo sapiens	2022-04-19T00:00:00Z	4	43		19	59
Haemophilus influenzae	Haemophilus	influenzae	NA	Bacteria;Proteobacteria;Gammaproteobacteria	NCTC12699	SAMEA3221100	PRJEB6403	GCA_900635805.1	Complete	1.87994	38	chromosome 1:NZ_LR134171.1/LR134171.1		1	1714	2018-12-19T00:00:00Z	ftp://ftp.ncbi.nlm.nih.gov/genomes/all/GCA/900/635/805/GCA_900635805.1_34211_C02	ftp://ftp.ncbi.nlm.nih.gov/genomes/all/GCF/900/635/805/GCF_900635805.1_34211_C02	1853	human	2022-03-22T00:00:00Z	4	59		19	57
Haemophilus influenzae	Haemophilus	influenzae	NA	Bacteria;Proteobacteria;Gammaproteobacteria	NCTC8468	SAMEA3222080	PRJEB6403	GCA_901472485.1	Complete	1.87689	38.1	chromosome 1:NZ_LR590465.1/LR590465.1		1	1703	2019-05-10T00:00:00Z	ftp://ftp.ncbi.nlm.nih.gov/genomes/all/GCA/901/472/485/GCA_901472485.1_35860_G01	ftp://ftp.ncbi.nlm.nih.gov/genomes/all/GCF/901/472/485/GCF_901472485.1_35860_G01	1841	human	2021-12-16T00:00:00Z	4	58		19	57
Haemophilus influenzae	Haemophilus	influenzae	NA	Bacteria;Proteobacteria;Gammaproteobacteria	NCTC8455	SAMEA2822163	PRJEB6403	GCA_900478735.1	Complete	1.86514	38.1	chromosome 1:NZ_LS483496.1/LS483496.1		1	1693	2018-06-17T00:00:00Z	ftp://ftp.ncbi.nlm.nih.gov/genomes/all/GCA/900/478/735/GCA_900478735.1_33763_D01	ftp://ftp.ncbi.nlm.nih.gov/genomes/all/GCF/900/478/735/GCF_900478735.1_33763_D01	1835	human	2021-12-15T00:00:00Z	4	64		19	55
Haemophilus influenzae	Haemophilus	influenzae	NA	Bacteria;Proteobacteria;Gammaproteobacteria	M21460	SAMN09704917	PRJNA428178	GCA_003351445.1	Complete	1.8602	38.1	chromosome:NZ_CP031242.1/CP031242.1		1	1715	2018-08-01T00:00:00Z	ftp://ftp.ncbi.nlm.nih.gov/genomes/all/GCA/003/351/445/GCA_003351445.1_ASM335144v1	ftp://ftp.ncbi.nlm.nih.gov/genomes/all/GCF/003/351/445/GCF_003351445.1_ASM335144v1	1847	Homo sapiens	2022-03-04T00:00:00Z	4	50		19	59
Haemophilus influenzae	Haemophilus	influenzae	NA	Bacteria;Proteobacteria;Gammaproteobacteria	NCTC11394	SAMEA3207623	PRJEB6403	GCA_900635795.1	Complete	1.86011	38.1	chromosome 1:NZ_LR134168.1/LR134168.1		1	1726	2018-12-19T00:00:00Z	ftp://ftp.ncbi.nlm.nih.gov/genomes/all/GCA/900/635/795/GCA_900635795.1_33962_B02	ftp://ftp.ncbi.nlm.nih.gov/genomes/all/GCF/900/635/795/GCF_900635795.1_33962_B02	1869	human	2022-03-22T00:00:00Z	4	62		20	57
Haemophilus influenzae	Haemophilus	influenzae	NA	Bacteria;Proteobacteria;Gammaproteobacteria	P679-2791	SAMN07421955	PRJNA282520	GCA_003425565.1	Complete	1.85863	38.1	chromosome:NZ_CP031678.1/CP031678.1		1	1717	2018-08-23T00:00:00Z	ftp://ftp.ncbi.nlm.nih.gov/genomes/all/GCA/003/425/565/GCA_003425565.1_ASM342556v1	ftp://ftp.ncbi.nlm.nih.gov/genomes/all/GCF/003/425/565/GCF_003425565.1_ASM342556v1	1838	Homo sapiens	2022-03-04T00:00:00Z	4	38		19	60
Haemophilus influenzae	Haemophilus	influenzae	NA	Bacteria;Proteobacteria;Gammaproteobacteria	P676-2514	SAMN07421951	PRJNA282520	GCA_003425605.1	Complete	1.85863	38.1	chromosome:NZ_CP031679.1/CP031679.1		1	1713	2018-08-23T00:00:00Z	ftp://ftp.ncbi.nlm.nih.gov/genomes/all/GCA/003/425/605/GCA_003425605.1_ASM342560v1	ftp://ftp.ncbi.nlm.nih.gov/genomes/all/GCF/003/425/605/GCF_003425605.1_ASM342560v1	1837	Homo sapiens	2022-03-04T00:00:00Z	4	41		19	60
Haemophilus influenzae	Haemophilus	influenzae	NA	Bacteria;Proteobacteria;Gammaproteobacteria	48P106H1	SAMN06203601	PRJNA358390	GCA_002966575.1	Complete	1.85718	38	chromosome:NZ_CP020006.1/CP020006.1		1	1681	2018-03-02T00:00:00Z	ftp://ftp.ncbi.nlm.nih.gov/genomes/all/GCA/002/966/575/GCA_002966575.1_ASM296657v1	ftp://ftp.ncbi.nlm.nih.gov/genomes/all/GCF/002/966/575/GCF_002966575.1_ASM296657v1	1814	Homo sapiens	2022-01-11T00:00:00Z	4	53		19	57
Haemophilus influenzae	Haemophilus	influenzae	NA	Bacteria;Proteobacteria;Gammaproteobacteria	48P153H1	SAMN06203603	PRJNA358390	GCA_002966595.1	Complete	1.85705	38	chromosome:NZ_CP020007.1/CP020007.1		1	1679	2018-03-02T00:00:00Z	ftp://ftp.ncbi.nlm.nih.gov/genomes/all/GCA/002/966/595/GCA_002966595.1_ASM296659v1	ftp://ftp.ncbi.nlm.nih.gov/genomes/all/GCF/002/966/595/GCF_002966595.1_ASM296659v1	1814	Homo sapiens	2022-01-11T00:00:00Z	4	55		19	57
Haemophilus influenzae	Haemophilus	influenzae	NA	Bacteria;Proteobacteria;Gammaproteobacteria	CHBN-II-3	SAMD00119527	PRJDB7052	GCA_019703405.1	Complete	1.85339	38.1	chromosome:NZ_AP018766.1/AP018766.1		1	1708	2021-05-22T00:00:00Z	ftp://ftp.ncbi.nlm.nih.gov/genomes/all/GCA/019/703/405/GCA_019703405.1_ASM1970340v1	ftp://ftp.ncbi.nlm.nih.gov/genomes/all/GCF/019/703/405/GCF_019703405.1_ASM1970340v1	1841	Homo sapiens	2022-04-19T00:00:00Z	4	51		19	59
Haemophilus influenzae	Haemophilus	influenzae	NA	Bacteria;Proteobacteria;Gammaproteobacteria	TA8730	SAMD00233110	PRJDB10103	GCA_016861285.1	Complete	1.85231	38.1	chromosome:NZ_AP024414.1/AP024414.1		1	1712	2021-01-28T00:00:00Z	ftp://ftp.ncbi.nlm.nih.gov/genomes/all/GCA/016/861/285/GCA_016861285.1_ASM1686128v1	ftp://ftp.ncbi.nlm.nih.gov/genomes/all/GCF/016/861/285/GCF_016861285.1_ASM1686128v1	1844	human	2022-02-21T00:00:00Z	4	51		19	58
Haemophilus influenzae	Haemophilus	influenzae	NA	Bacteria;Proteobacteria;Gammaproteobacteria	Hi375	SAMN03093440	PRJNA263041	GCA_000767075.1	Complete	1.8509	38.2	chromosome:NZ_CP009610.1/CP009610.1		1	1722	2014-10-16T00:00:00Z	ftp://ftp.ncbi.nlm.nih.gov/genomes/all/GCA/000/767/075/GCA_000767075.1_ASM76707v1	ftp://ftp.ncbi.nlm.nih.gov/genomes/all/GCF/000/767/075/GCF_000767075.1_ASM76707v1	1842	Homo sapiens	2022-04-18T00:00:00Z	4	38		19	59
Haemophilus influenzae	Haemophilus	influenzae	NA	Bacteria;Proteobacteria;Gammaproteobacteria	NCTC12975	SAMEA4030739	PRJEB6403	GCA_900475995.1	Complete	1.85079	38.1	chromosome 1:NZ_LS483438.1/LS483438.1		1	1701	2018-06-17T00:00:00Z	ftp://ftp.ncbi.nlm.nih.gov/genomes/all/GCA/900/475/995/GCA_900475995.1_47555_F02	ftp://ftp.ncbi.nlm.nih.gov/genomes/all/GCF/900/475/995/GCF_900475995.1_47555_F02	1841	human	2022-03-22T00:00:00Z	4	58		19	59
Haemophilus influenzae	Haemophilus	influenzae	NA	Bacteria;Proteobacteria;Gammaproteobacteria	P641-4342	SAMN07421918	PRJNA282520	GCA_003425935.1	Complete	1.84948	38.1	chromosome:NZ_CP031687.1/CP031687.1		1	1703	2018-08-23T00:00:00Z	ftp://ftp.ncbi.nlm.nih.gov/genomes/all/GCA/003/425/935/GCA_003425935.1_ASM342593v1	ftp://ftp.ncbi.nlm.nih.gov/genomes/all/GCF/003/425/935/GCF_003425935.1_ASM342593v1	1833	Homo sapiens	2022-03-04T00:00:00Z	4	48		19	59
Haemophilus influenzae	Haemophilus	influenzae	NA	Bacteria;Proteobacteria;Gammaproteobacteria	M25588	SAMN09704928	PRJNA428178	GCA_003351585.1	Complete	1.84887	38.1	chromosome:NZ_CP031254.1/CP031254.1		1	1711	2018-08-01T00:00:00Z	ftp://ftp.ncbi.nlm.nih.gov/genomes/all/GCA/003/351/585/GCA_003351585.1_ASM335158v1	ftp://ftp.ncbi.nlm.nih.gov/genomes/all/GCF/003/351/585/GCF_003351585.1_ASM335158v1	1845	Homo sapiens	2022-03-04T00:00:00Z	4	52		19	59
Haemophilus influenzae	Haemophilus	influenzae	NA	Bacteria;Proteobacteria;Gammaproteobacteria	P617-9224	SAMN07421894	PRJNA282520	GCA_003425715.1	Complete	1.84821	38.2	chromosome:NZ_CP031690.1/CP031690.1		1	1707	2018-08-23T00:00:00Z	ftp://ftp.ncbi.nlm.nih.gov/genomes/all/GCA/003/425/715/GCA_003425715.1_ASM342571v1	ftp://ftp.ncbi.nlm.nih.gov/genomes/all/GCF/003/425/715/GCF_003425715.1_ASM342571v1	1835	Homo sapiens	2022-03-04T00:00:00Z	4	45		19	60
Haemophilus influenzae	Haemophilus	influenzae	NA	Bacteria;Proteobacteria;Gammaproteobacteria	C486	SAMN02595604	PRJNA235929	GCA_000931605.1	Complete	1.8465	38.2	chromosome:NZ_CP007471.1/CP007471.1		1	1684	2015-02-23T00:00:00Z	ftp://ftp.ncbi.nlm.nih.gov/genomes/all/GCA/000/931/605/GCA_000931605.1_ASM93160v1	ftp://ftp.ncbi.nlm.nih.gov/genomes/all/GCF/000/931/605/GCF_000931605.1_ASM93160v1	1814	Homo sapiens	2021-11-22T00:00:00Z	4	50		19	57
Haemophilus influenzae	Haemophilus	influenzae	NA	Bacteria;Proteobacteria;Gammaproteobacteria	P636-8296	SAMN07421913	PRJNA282520	GCA_003425585.1	Complete	1.8405	38.1	chromosome:NZ_CP031688.1/CP031688.1		1	1690	2018-08-23T00:00:00Z	ftp://ftp.ncbi.nlm.nih.gov/genomes/all/GCA/003/425/585/GCA_003425585.1_ASM342558v1	ftp://ftp.ncbi.nlm.nih.gov/genomes/all/GCF/003/425/585/GCF_003425585.1_ASM342558v1	1811	Homo sapiens	2022-03-04T00:00:00Z	4	39		19	59
Haemophilus influenzae	Haemophilus	influenzae	NA	Bacteria;Proteobacteria;Gammaproteobacteria	P615-8618	SAMN07421892	PRJNA282520	GCA_003425815.1	Complete	1.84006	38.2	chromosome:NZ_CP031691.1/CP031691.1		1	1684	2018-08-23T00:00:00Z	ftp://ftp.ncbi.nlm.nih.gov/genomes/all/GCA/003/425/815/GCA_003425815.1_ASM342581v1	ftp://ftp.ncbi.nlm.nih.gov/genomes/all/GCF/003/425/815/GCF_003425815.1_ASM342581v1	1824	Homo sapiens	2022-03-04T00:00:00Z	4	60		19	57
Haemophilus influenzae	Haemophilus	influenzae	NA	Bacteria;Proteobacteria;Gammaproteobacteria	P621-7028	SAMN07421898	PRJNA282520	GCA_003425445.1	Complete	1.83874	38.2	chromosome:NZ_CP031689.1/CP031689.1		1	1685	2018-08-23T00:00:00Z	ftp://ftp.ncbi.nlm.nih.gov/genomes/all/GCA/003/425/445/GCA_003425445.1_ASM342544v1	ftp://ftp.ncbi.nlm.nih.gov/genomes/all/GCF/003/425/445/GCF_003425445.1_ASM342544v1	1822	Homo sapiens	2022-03-04T00:00:00Z	4	57		19	57
Haemophilus influenzae	Haemophilus	influenzae	NA	Bacteria;Proteobacteria;Gammaproteobacteria	NCTC11426	SAMEA3893456	PRJEB6403	GCA_900475755.1	Complete	1.83448	38.1	chromosome 1:NZ_LS483411.1/LS483411.1		1	1646	2018-06-17T00:00:00Z	ftp://ftp.ncbi.nlm.nih.gov/genomes/all/GCA/900/475/755/GCA_900475755.1_45214_B02	ftp://ftp.ncbi.nlm.nih.gov/genomes/all/GCF/900/475/755/GCF_900475755.1_45214_B02	1787	human	2021-12-15T00:00:00Z	4	60		19	58
Haemophilus influenzae	Haemophilus	influenzae	NA	Bacteria;Proteobacteria;Gammaproteobacteria	FDAARGOS_1561	SAMN22091658	PRJNA231221	GCA_020736025.1	Complete	1.83428	38.1	chromosome:NZ_CP085951.1/CP085951.1		1	1650	2021-11-03T00:00:00Z	ftp://ftp.ncbi.nlm.nih.gov/genomes/all/GCA/020/736/025/GCA_020736025.1_ASM2073602v1	ftp://ftp.ncbi.nlm.nih.gov/genomes/all/GCF/020/736/025/GCF_020736025.1_ASM2073602v1	1789	human	2021-11-05T00:00:00Z	4	59		19	57
Haemophilus influenzae	Haemophilus	influenzae	NA	Bacteria;Proteobacteria;Gammaproteobacteria	P595-8370	SAMN07421872	PRJNA282520	GCA_003425765.1	Complete	1.83386	38.1	chromosome:NZ_CP031692.1/CP031692.1		1	1678	2018-08-23T00:00:00Z	ftp://ftp.ncbi.nlm.nih.gov/genomes/all/GCA/003/425/765/GCA_003425765.1_ASM342576v1	ftp://ftp.ncbi.nlm.nih.gov/genomes/all/GCF/003/425/765/GCF_003425765.1_ASM342576v1	1822	Homo sapiens	2022-03-04T00:00:00Z	4	64		19	57
Haemophilus influenzae	Haemophilus	influenzae	NA	Bacteria;Proteobacteria;Gammaproteobacteria	P650-8603	SAMN07421927	PRJNA282520	GCA_003425465.1	Complete	1.83371	38.1	chromosome:NZ_CP031685.1/CP031685.1		1	1677	2018-08-23T00:00:00Z	ftp://ftp.ncbi.nlm.nih.gov/genomes/all/GCA/003/425/465/GCA_003425465.1_ASM342546v1	ftp://ftp.ncbi.nlm.nih.gov/genomes/all/GCF/003/425/465/GCF_003425465.1_ASM342546v1	1817	Homo sapiens	2022-03-04T00:00:00Z	4	60		19	57
Haemophilus influenzae	Haemophilus	influenzae	NA	Bacteria;Proteobacteria;Gammaproteobacteria	P672-7661	SAMN07421947	PRJNA282520	GCA_003425625.1	Complete	1.8333	38.1	chromosome:NZ_CP031680.1/CP031680.1		1	1663	2018-08-23T00:00:00Z	ftp://ftp.ncbi.nlm.nih.gov/genomes/all/GCA/003/425/625/GCA_003425625.1_ASM342562v1	ftp://ftp.ncbi.nlm.nih.gov/genomes/all/GCF/003/425/625/GCF_003425625.1_ASM342562v1	1804	Homo sapiens	2022-03-04T00:00:00Z	4	60		19	58
Haemophilus influenzae	Haemophilus	influenzae	NA	Bacteria;Proteobacteria;Gammaproteobacteria	CHBN-II-4	SAMD00119528	PRJDB7052	GCA_019703425.1	Complete	1.83251	38.1	chromosome:NZ_AP018767.1/AP018767.1		1	1681	2021-05-22T00:00:00Z	ftp://ftp.ncbi.nlm.nih.gov/genomes/all/GCA/019/703/425/GCA_019703425.1_ASM1970342v1	ftp://ftp.ncbi.nlm.nih.gov/genomes/all/GCF/019/703/425/GCF_019703425.1_ASM1970342v1	1811	Homo sapiens	2022-04-19T00:00:00Z	4	48		19	59
Haemophilus influenzae	Haemophilus	influenzae	NA	Bacteria;Proteobacteria;Gammaproteobacteria	FDAARGOS_199	SAMN04875536	PRJNA231221	GCA_002073475.2	Complete	1.83068	38.1	chromosome:NZ_CP020411.2/CP020411.2		1	1684	2017-03-29T00:00:00Z	ftp://ftp.ncbi.nlm.nih.gov/genomes/all/GCA/002/073/475/GCA_002073475.2_ASM207347v2	ftp://ftp.ncbi.nlm.nih.gov/genomes/all/GCF/002/073/475/GCF_002073475.2_ASM207347v2	1822	Homo sapiens	2021-10-25T00:00:00Z	4	58		19	57
Haemophilus influenzae	Haemophilus	influenzae	NA	Bacteria;Proteobacteria;Gammaproteobacteria	NML-Hia-1	SAMN05714732	PRJNA328024	GCA_001856725.1	Complete	1.82922	38	chromosome:NZ_CP017811.1/CP017811.1		1	1646	2016-10-31T00:00:00Z	ftp://ftp.ncbi.nlm.nih.gov/genomes/all/GCA/001/856/725/GCA_001856725.1_ASM185672v1	ftp://ftp.ncbi.nlm.nih.gov/genomes/all/GCF/001/856/725/GCF_001856725.1_ASM185672v1	1793	Homo sapiens	2022-06-05T00:00:00Z	4	65		19	59
Haemophilus influenzae	Haemophilus	influenzae	NA	Bacteria;Proteobacteria;Gammaproteobacteria	67P56H1	SAMN06203650	PRJNA358390	GCA_002966675.1	Complete	1.82317	38	chromosome:NZ_CP020011.1/CP020011.1		1	1648	2018-03-02T00:00:00Z	ftp://ftp.ncbi.nlm.nih.gov/genomes/all/GCA/002/966/675/GCA_002966675.1_ASM296667v1	ftp://ftp.ncbi.nlm.nih.gov/genomes/all/GCF/002/966/675/GCF_002966675.1_ASM296667v1	1793	Homo sapiens	2022-01-11T00:00:00Z	4	65		19	57
Haemophilus influenzae	Haemophilus	influenzae	NA	Bacteria;Proteobacteria;Gammaproteobacteria	67P38H1	SAMN06203648	PRJNA358390	GCA_002966655.1	Complete	1.8231	38	chromosome:NZ_CP020010.1/CP020010.1		1	1654	2018-03-02T00:00:00Z	ftp://ftp.ncbi.nlm.nih.gov/genomes/all/GCA/002/966/655/GCA_002966655.1_ASM296665v1	ftp://ftp.ncbi.nlm.nih.gov/genomes/all/GCF/002/966/655/GCF_002966655.1_ASM296665v1	1796	Homo sapiens	2022-01-11T00:00:00Z	4	62		19	57
Haemophilus influenzae	Haemophilus	influenzae	NA	Bacteria;Proteobacteria;Gammaproteobacteria	CHBN-III-5	SAMD00119537	PRJDB7052	GCA_019703655.1	Complete	1.82211	38.1	chromosome:NZ_AP018776.1/AP018776.1		1	1648	2021-05-22T00:00:00Z	ftp://ftp.ncbi.nlm.nih.gov/genomes/all/GCA/019/703/655/GCA_019703655.1_ASM1970365v1	ftp://ftp.ncbi.nlm.nih.gov/genomes/all/GCF/019/703/655/GCF_019703655.1_ASM1970365v1	1797	Homo sapiens	2022-04-19T00:00:00Z	4	69		19	57
Haemophilus influenzae	Haemophilus	influenzae	NA	Bacteria;Proteobacteria;Gammaproteobacteria	CHBN-II-6	SAMD00119530	PRJDB7052	GCA_019703495.1	Complete	1.81936	38.1	chromosome:NZ_AP018769.1/AP018769.1		1	1661	2021-05-22T00:00:00Z	ftp://ftp.ncbi.nlm.nih.gov/genomes/all/GCA/019/703/495/GCA_019703495.1_ASM1970349v1	ftp://ftp.ncbi.nlm.nih.gov/genomes/all/GCF/019/703/495/GCF_019703495.1_ASM1970349v1	1793	Homo sapiens	2022-04-19T00:00:00Z	4	49		19	60
Haemophilus influenzae	Haemophilus	influenzae	NA	Bacteria;Proteobacteria;Gammaproteobacteria	CHBN-III-4	SAMD00119536	PRJDB7052	GCA_019703635.1	Complete	1.81827	38	chromosome:NZ_AP018775.1/AP018775.1		1	1646	2021-05-22T00:00:00Z	ftp://ftp.ncbi.nlm.nih.gov/genomes/all/GCA/019/703/635/GCA_019703635.1_ASM1970363v1	ftp://ftp.ncbi.nlm.nih.gov/genomes/all/GCF/019/703/635/GCF_019703635.1_ASM1970363v1	1793	Homo sapiens	2022-04-19T00:00:00Z	4	67		19	57
Haemophilus influenzae	Haemophilus	influenzae	NA	Bacteria;Proteobacteria;Gammaproteobacteria	M21384	SAMN09704916	PRJNA428178	GCA_003351425.1	Complete	1.81726	38.1	chromosome:NZ_CP031250.1/CP031250.1		1	1623	2018-08-01T00:00:00Z	ftp://ftp.ncbi.nlm.nih.gov/genomes/all/GCA/003/351/425/GCA_003351425.1_ASM335142v1	ftp://ftp.ncbi.nlm.nih.gov/genomes/all/GCF/003/351/425/GCF_003351425.1_ASM335142v1	1763	Homo sapiens	2022-03-04T00:00:00Z	4	60		19	57
Haemophilus influenzae	Haemophilus	influenzae	NA	Bacteria;Proteobacteria;Gammaproteobacteria	M17648	SAMN09704911	PRJNA428178	GCA_003351465.1	Complete	1.81629	38	chromosome:NZ_CP031241.1/CP031241.1		1	1659	2018-08-01T00:00:00Z	ftp://ftp.ncbi.nlm.nih.gov/genomes/all/GCA/003/351/465/GCA_003351465.1_ASM335146v1	ftp://ftp.ncbi.nlm.nih.gov/genomes/all/GCF/003/351/465/GCF_003351465.1_ASM335146v1	1780	Homo sapiens	2022-03-04T00:00:00Z	4	39		19	59
Haemophilus influenzae	Haemophilus	influenzae	NA	Bacteria;Proteobacteria;Gammaproteobacteria	CHBN-III-1	SAMD00119533	PRJDB7052	GCA_019703575.1	Complete	1.81608	38	chromosome:NZ_AP018772.1/AP018772.1		1	1633	2021-05-22T00:00:00Z	ftp://ftp.ncbi.nlm.nih.gov/genomes/all/GCA/019/703/575/GCA_019703575.1_ASM1970357v1	ftp://ftp.ncbi.nlm.nih.gov/genomes/all/GCF/019/703/575/GCF_019703575.1_ASM1970357v1	1768	Homo sapiens	2022-04-19T00:00:00Z	4	55		19	57
Haemophilus influenzae	Haemophilus	influenzae	NA	Bacteria;Proteobacteria;Gammaproteobacteria	11P6H	SAMN06203483	PRJNA358390	GCA_002966735.1	Complete	1.81387	38	chromosome:NZ_CP020014.1/CP020014.1		1	1635	2018-03-02T00:00:00Z	ftp://ftp.ncbi.nlm.nih.gov/genomes/all/GCA/002/966/735/GCA_002966735.1_ASM296673v1	ftp://ftp.ncbi.nlm.nih.gov/genomes/all/GCF/002/966/735/GCF_002966735.1_ASM296673v1	1768	Homo sapiens	2022-01-11T00:00:00Z	4	52		19	58
Haemophilus influenzae	Haemophilus	influenzae	NA	Bacteria;Proteobacteria;Gammaproteobacteria	P652-8881	SAMN07421929	PRJNA282520	GCA_003425485.1	Complete	1.8113	38	chromosome:NZ_CP031684.1/CP031684.1		1	1635	2018-08-23T00:00:00Z	ftp://ftp.ncbi.nlm.nih.gov/genomes/all/GCA/003/425/485/GCA_003425485.1_ASM342548v1	ftp://ftp.ncbi.nlm.nih.gov/genomes/all/GCF/003/425/485/GCF_003425485.1_ASM342548v1	1769	Homo sapiens	2022-03-04T00:00:00Z	4	53		19	58
Haemophilus influenzae	Haemophilus	influenzae	NA	Bacteria;Proteobacteria;Gammaproteobacteria	CHBN-III-3	SAMD00119535	PRJDB7052	GCA_019703615.1	Complete	1.81098	38	chromosome:NZ_AP018774.1/AP018774.1		1	1637	2021-05-22T00:00:00Z	ftp://ftp.ncbi.nlm.nih.gov/genomes/all/GCA/019/703/615/GCA_019703615.1_ASM1970361v1	ftp://ftp.ncbi.nlm.nih.gov/genomes/all/GCF/019/703/615/GCF_019703615.1_ASM1970361v1	1769	Homo sapiens	2022-04-19T00:00:00Z	4	51		19	58
Haemophilus influenzae	Haemophilus	influenzae	NA	Bacteria;Proteobacteria;Gammaproteobacteria	TAMBA230	SAMD00204789	PRJDB9304	GCA_014701215.1	Complete	1.80964	38	chromosome:NZ_AP022846.1/AP022846.1		1	1640	2020-09-15T23:02:00Z	ftp://ftp.ncbi.nlm.nih.gov/genomes/all/GCA/014/701/215/GCA_014701215.1_ASM1470121v1	ftp://ftp.ncbi.nlm.nih.gov/genomes/all/GCF/014/701/215/GCF_014701215.1_ASM1470121v1	1780	Homo sapiens	2021-12-17T00:00:00Z	4	58		19	59
Haemophilus influenzae	Haemophilus	influenzae	NA	Bacteria;Proteobacteria;Gammaproteobacteria	CHBN-II-5	SAMD00119529	PRJDB7052	GCA_019703455.1	Complete	1.80593	38.1	chromosome:NZ_AP018768.1/AP018768.1		1	1652	2021-05-22T00:00:00Z	ftp://ftp.ncbi.nlm.nih.gov/genomes/all/GCA/019/703/455/GCA_019703455.1_ASM1970345v1	ftp://ftp.ncbi.nlm.nih.gov/genomes/all/GCF/019/703/455/GCF_019703455.1_ASM1970345v1	1779	Homo sapiens	2022-04-19T00:00:00Z	4	46		19	58
Haemophilus influenzae	Haemophilus	influenzae	NA	Bacteria;Proteobacteria;Gammaproteobacteria	KR271	SAMEA10987108	PRJEB48813	GCA_919946725.1	Complete	1.8055	38.1	chromosome 1:NZ_OV040584.1/OV040584.1		1	1657	2021-12-03T00:00:00Z	ftp://ftp.ncbi.nlm.nih.gov/genomes/all/GCA/919/946/725/GCA_919946725.1_KRLund_NTHi_Assembly_Genome271	ftp://ftp.ncbi.nlm.nih.gov/genomes/all/GCF/919/946/725/GCF_919946725.1_KRLund_NTHi_Assembly_Genome271	1782	Homo sapiens	2021-12-07T00:00:00Z	4	44		19	58
Haemophilus influenzae	Haemophilus	influenzae	NA	Bacteria;Proteobacteria;Gammaproteobacteria	M12125	SAMN09704892	PRJNA428178	GCA_003351605.1	Complete	1.80475	38	chromosome:NZ_CP031237.1/CP031237.1		1	1651	2018-08-01T00:00:00Z	ftp://ftp.ncbi.nlm.nih.gov/genomes/all/GCA/003/351/605/GCA_003351605.1_ASM335160v1	ftp://ftp.ncbi.nlm.nih.gov/genomes/all/GCF/003/351/605/GCF_003351605.1_ASM335160v1	1773	Homo sapiens	2022-03-04T00:00:00Z	4	40		19	59
Haemophilus influenzae	Haemophilus	influenzae	NA	Bacteria;Proteobacteria;Gammaproteobacteria	CHBN-III-8	SAMD00119540	PRJDB7052	GCA_019703715.1	Complete	1.79134	38	chromosome:NZ_AP018779.1/AP018779.1		1	1609	2021-05-22T00:00:00Z	ftp://ftp.ncbi.nlm.nih.gov/genomes/all/GCA/019/703/715/GCA_019703715.1_ASM1970371v1	ftp://ftp.ncbi.nlm.nih.gov/genomes/all/GCF/019/703/715/GCF_019703715.1_ASM1970371v1	1753	Homo sapiens	2022-04-19T00:00:00Z	4	64		19	57
Haemophilus influenzae	Haemophilus	influenzae	NA	Bacteria;Proteobacteria;Gammaproteobacteria	CHBN-V-2	SAMD00119543	PRJDB7052	GCA_019703775.1	Complete	1.79092	38	chromosome:NZ_AP018782.1/AP018782.1		1	1666	2021-05-22T00:00:00Z	ftp://ftp.ncbi.nlm.nih.gov/genomes/all/GCA/019/703/775/GCA_019703775.1_ASM1970377v1	ftp://ftp.ncbi.nlm.nih.gov/genomes/all/GCF/019/703/775/GCF_019703775.1_ASM1970377v1	1775	Homo sapiens	2022-04-19T00:00:00Z	4	38		16	51
Haemophilus influenzae	Haemophilus	influenzae	NA	Bacteria;Proteobacteria;Gammaproteobacteria	FDAARGOS_1562	SAMN22091659	PRJNA231221	GCA_020735825.1	Complete	1.84261	38.1056	chromosome:NZ_CP085949.1/CP085949.1; plasmid unnamed:NZ_CP085950.1/CP085950.1		2	1655	2021-11-03T00:00:00Z	ftp://ftp.ncbi.nlm.nih.gov/genomes/all/GCA/020/735/825/GCA_020735825.1_ASM2073582v1	ftp://ftp.ncbi.nlm.nih.gov/genomes/all/GCF/020/735/825/GCF_020735825.1_ASM2073582v1	1797	human	2021-11-05T00:00:00Z	4	62		19	57
Haemophilus influenzae 10810	Haemophilus	influenzae	NA	Bacteria;Proteobacteria;Gammaproteobacteria	10810	SAMEA3138383	PRJNA50409	GCA_000210875.1	Complete	1.98154	38.1	chromosome:NC_016809.1/FQ312006.1		1	1871	2010-07-23T00:00:00Z	ftp://ftp.ncbi.nlm.nih.gov/genomes/all/GCA/000/210/875/GCA_000210875.1_ASM21087v1	ftp://ftp.ncbi.nlm.nih.gov/genomes/all/GCF/000/210/875/GCF_000210875.1_ASM21087v1	2009	human	2021-12-14T00:00:00Z	4	57		20	57
Haemophilus influenzae 2019	Haemophilus	influenzae	NA	Bacteria;Proteobacteria;Gammaproteobacteria	2019	SAMN03614184	PRJNA283325	GCA_001007605.1	Contig	1.91799	38.1		LCVK01	44	1840	2015-05-14T00:00:00Z	ftp://ftp.ncbi.nlm.nih.gov/genomes/all/GCA/001/007/605/GCA_001007605.1_2019	ftp://ftp.ncbi.nlm.nih.gov/genomes/all/GCF/001/007/605/GCF_001007605.1_2019	1942	Homo sapiens	2021-11-23T00:00:00Z	4	50		2	46
Haemophilus influenzae 2019	Haemophilus	influenzae	NA	Bacteria;Proteobacteria;Gammaproteobacteria	2019	SAMN03450976	PRJNA175345	GCA_000968335.1	Complete	1.96966	38.3	chromosome:NZ_CP008740.1/CP008740.1		1	1872	2015-04-02T00:00:00Z	ftp://ftp.ncbi.nlm.nih.gov/genomes/all/GCA/000/968/335/GCA_000968335.1_ASM96833v1	ftp://ftp.ncbi.nlm.nih.gov/genomes/all/GCF/000/968/335/GCF_000968335.1_ASM96833v1	2009	human	2021-11-22T00:00:00Z	4	55		20	58
Haemophilus influenzae 22.1-21	Haemophilus	influenzae	NA	Bacteria;Proteobacteria;Gammaproteobacteria	22.1-21	SAMN02393738	PRJNA16398	GCA_000169735.1	Contig	1.88858	38		AAZD01	18	2224	2007-04-11T00:00:00Z	ftp://ftp.ncbi.nlm.nih.gov/genomes/all/GCA/000/169/735/GCA_000169735.1_ASM16973v1	ftp://ftp.ncbi.nlm.nih.gov/genomes/all/GCF/000/169/735/GCF_000169735.1_ASM16973v1	2296	human	2013-11-06T00:00:00Z	0	0		13	59
Haemophilus influenzae 22.4-21	Haemophilus	influenzae	NA	Bacteria;Proteobacteria;Gammaproteobacteria	22.4-21	SAMN02393803	PRJNA16396	GCA_000169855.1	Contig	1.8511	38		AAZJ01	44	2307	2007-04-13T00:00:00Z	ftp://ftp.ncbi.nlm.nih.gov/genomes/all/GCA/000/169/855/GCA_000169855.1_ASM16985v1	ftp://ftp.ncbi.nlm.nih.gov/genomes/all/GCF/000/169/855/GCF_000169855.1_ASM16985v1	2355	human	2013-11-06T00:00:00Z	0	0		5	43
Haemophilus influenzae 3655	Haemophilus	influenzae	NA	Bacteria;Proteobacteria;Gammaproteobacteria	3655	SAMN02393737	PRJNA16395	GCA_000169775.1	Contig	1.87837	38		AAZF01	23	1715	2007-04-11T00:00:00Z	ftp://ftp.ncbi.nlm.nih.gov/genomes/all/GCA/000/169/775/GCA_000169775.1_ASM16977v1	ftp://ftp.ncbi.nlm.nih.gov/genomes/all/GCF/000/169/775/GCF_000169775.1_ASM16977v1	1897	human	2022-02-08T00:00:00Z	4	109		21	48
Haemophilus influenzae 60294N1	Haemophilus	influenzae	NA	Bacteria;Proteobacteria;Gammaproteobacteria	60294N1	SAMN03265433	PRJNA228952	GCA_000818925.1	Contig	1.81736	38		JXCI01	19	1687	2015-01-15T00:00:00Z	ftp://ftp.ncbi.nlm.nih.gov/genomes/all/GCA/000/818/925/GCA_000818925.1_ASM81892v1	ftp://ftp.ncbi.nlm.nih.gov/genomes/all/GCF/000/818/925/GCF_000818925.1_ASM81892v1	1810	Homo sapiens	2022-02-16T00:00:00Z	4	52		19	48
Haemophilus influenzae 6P18H1	Haemophilus	influenzae	NA	Bacteria;Proteobacteria;Gammaproteobacteria	6P18H1	SAMN02393767	PRJNA29317	GCA_000173335.1	Contig	1.91224	38.2		ABWW01	28	1806	2009-05-08T00:00:00Z	ftp://ftp.ncbi.nlm.nih.gov/genomes/all/GCA/000/173/335/GCA_000173335.1_ASM17333v1	ftp://ftp.ncbi.nlm.nih.gov/genomes/all/GCF/000/173/335/GCF_000173335.1_ASM17333v1	1956	human	2022-02-24T00:00:00Z	4	79		17	50
Haemophilus influenzae 7P49H1	Haemophilus	influenzae	NA	Bacteria;Proteobacteria;Gammaproteobacteria	7P49H1	SAMN02393768	PRJNA29319	GCA_000173315.1	Contig	1.82767	37.9		ABWV01	19	1676	2009-05-08T00:00:00Z	ftp://ftp.ncbi.nlm.nih.gov/genomes/all/GCA/000/173/315/GCA_000173315.1_ASM17331v1	ftp://ftp.ncbi.nlm.nih.gov/genomes/all/GCF/000/173/315/GCF_000173315.1_ASM17331v1	1804	human	2022-02-24T00:00:00Z	4	61		15	48
Haemophilus influenzae 86-028NP	Haemophilus	influenzae	NA	Bacteria;Proteobacteria;Gammaproteobacteria	86-028NP	SAMN02603157	PRJNA11752	GCA_000012185.1	Complete	1.91449	38.2	chromosome:NC_007146.2/CP000057.2		1	1792	2005-06-21T00:00:00Z	ftp://ftp.ncbi.nlm.nih.gov/genomes/all/GCA/000/012/185/GCA_000012185.1_ASM1218v1	ftp://ftp.ncbi.nlm.nih.gov/genomes/all/GCF/000/012/185/GCF_000012185.1_ASM1218v1	1923	human	2021-11-10T00:00:00Z	4	50		19	58
Haemophilus influenzae biotype aegyptius	Haemophilus	influenzae	NA	Bacteria;Proteobacteria;Gammaproteobacteria	F3030	SAMN04115931	PRJNA297156	GCA_005888175.1	Contig	1.96264	38		LNKQ01	67	1888	2019-05-29T00:00:00Z	ftp://ftp.ncbi.nlm.nih.gov/genomes/all/GCA/005/888/175/GCA_005888175.1_ASM588817v1	ftp://ftp.ncbi.nlm.nih.gov/genomes/all/GCF/005/888/175/GCF_005888175.1_ASM588817v1	2035	Homo sapiens	2021-05-15T00:00:00Z	4	90		4	49
Haemophilus influenzae biotype aegyptius	Haemophilus	influenzae	NA	Bacteria;Proteobacteria;Gammaproteobacteria	F1946	SAMN04115930	PRJNA297155	GCA_005888265.1	Contig	1.95773	38		LNKS01	74	1877	2019-05-29T00:00:00Z	ftp://ftp.ncbi.nlm.nih.gov/genomes/all/GCA/005/888/265/GCA_005888265.1_ASM588826v1	ftp://ftp.ncbi.nlm.nih.gov/genomes/all/GCF/005/888/265/GCF_005888265.1_ASM588826v1	2023	Homo sapiens	2021-05-15T00:00:00Z	4	92		3	47
Haemophilus influenzae biotype aegyptius	Haemophilus	influenzae	NA	Bacteria;Proteobacteria;Gammaproteobacteria	KC1018	SAMN04115936	PRJNA297162	GCA_005888195.1	Contig	1.90928	38.1		LNKR01	96	1822	2019-05-29T00:00:00Z	ftp://ftp.ncbi.nlm.nih.gov/genomes/all/GCA/005/888/195/GCA_005888195.1_ASM588819v1	ftp://ftp.ncbi.nlm.nih.gov/genomes/all/GCF/005/888/195/GCF_005888195.1_ASM588819v1	1987	Homo sapiens	2021-05-15T00:00:00Z	4	111		3	47
Haemophilus influenzae biotype aegyptius	Haemophilus	influenzae	NA	Bacteria;Proteobacteria;Gammaproteobacteria	F3283	SAMN04115935	PRJNA297161	GCA_005888185.1	Contig	1.96213	38		LNKP01	130	1895	2019-05-29T00:00:00Z	ftp://ftp.ncbi.nlm.nih.gov/genomes/all/GCA/005/888/185/GCA_005888185.1_ASM588818v1	ftp://ftp.ncbi.nlm.nih.gov/genomes/all/GCF/005/888/185/GCF_005888185.1_ASM588818v1	2074	Homo sapiens	2021-05-15T00:00:00Z	4	122		4	49
Haemophilus influenzae biotype aegyptius	Haemophilus	influenzae	NA	Bacteria;Proteobacteria;Gammaproteobacteria	F3042	SAMN04115934	PRJNA297159	GCA_005888215.1	Contig	1.96966	38		LNKO01	137	1907	2019-05-29T00:00:00Z	ftp://ftp.ncbi.nlm.nih.gov/genomes/all/GCA/005/888/215/GCA_005888215.1_ASM588821v1	ftp://ftp.ncbi.nlm.nih.gov/genomes/all/GCF/005/888/215/GCF_005888215.1_ASM588821v1	2080	Homo sapiens	2021-05-15T00:00:00Z	4	116		4	49
Haemophilus influenzae biotype aegyptius	Haemophilus	influenzae	NA	Bacteria;Proteobacteria;Gammaproteobacteria	F3039	SAMN04115932	PRJNA297158	GCA_005888205.1	Contig	1.96198	38		LNKN01	138	1904	2019-05-29T00:00:00Z	ftp://ftp.ncbi.nlm.nih.gov/genomes/all/GCA/005/888/205/GCA_005888205.1_ASM588820v1	ftp://ftp.ncbi.nlm.nih.gov/genomes/all/GCF/005/888/205/GCF_005888205.1_ASM588820v1	2078	Homo sapiens	2021-05-15T00:00:00Z	4	118		3	49
Haemophilus influenzae biotype aegyptius	Haemophilus	influenzae	NA	Bacteria;Proteobacteria;Gammaproteobacteria	HE40/F3043	SAMN12687938	PRJNA563784	GCA_008586765.1	Complete	2.00019	38.2	chromosome:CP043811.1		1	1541	2019-09-19T00:00:00Z	ftp://ftp.ncbi.nlm.nih.gov/genomes/all/GCA/008/586/765/GCA_008586765.1_ASM858676v1	ftp://ftp.ncbi.nlm.nih.gov/genomes/all/GCF/008/586/765/GCF_008586765.1_ASM858676v1	2038	Homo sapiens	2019-09-19T00:00:00Z	4	417		19	57
Haemophilus influenzae biotype aegyptius	Haemophilus	influenzae	NA	Bacteria;Proteobacteria;Gammaproteobacteria	HE37/F3052	SAMN12687937	PRJNA563784	GCA_008586785.1	Complete	1.87786	38.1	chromosome:CP043810.1		1	1525	2019-09-19T00:00:00Z	ftp://ftp.ncbi.nlm.nih.gov/genomes/all/GCA/008/586/785/GCA_008586785.1_ASM858678v1	ftp://ftp.ncbi.nlm.nih.gov/genomes/all/GCF/008/586/785/GCF_008586785.1_ASM858678v1	1898	Homo sapiens	2019-09-19T00:00:00Z	4	297		17	55
Haemophilus influenzae biotype aegyptius	Haemophilus	influenzae	NA	Bacteria;Proteobacteria;Gammaproteobacteria	HE24/F3037	SAMN12687936	PRJNA563784	GCA_008586805.1	Complete	1.98769	38.2	chromosome:NZ_CP043772.1/CP043772.1		1	1854	2019-09-19T00:00:00Z	ftp://ftp.ncbi.nlm.nih.gov/genomes/all/GCA/008/586/805/GCA_008586805.1_ASM858680v1	ftp://ftp.ncbi.nlm.nih.gov/genomes/all/GCF/008/586/805/GCF_008586805.1_ASM858680v1	2027	Homo sapiens	2021-09-21T00:00:00Z	4	92		19	58
Haemophilus influenzae biotype aegyptius	Haemophilus	influenzae	NA	Bacteria;Proteobacteria;Gammaproteobacteria	HE7/F1946	SAMN12687934	PRJNA563784	GCA_008586745.1	Complete	1.98584	38.2	chromosome:NZ_CP043770.1/CP043770.1		1	1862	2019-09-19T00:00:00Z	ftp://ftp.ncbi.nlm.nih.gov/genomes/all/GCA/008/586/745/GCA_008586745.1_ASM858674v1	ftp://ftp.ncbi.nlm.nih.gov/genomes/all/GCF/008/586/745/GCF_008586745.1_ASM858674v1	2020	Homo sapiens	2021-09-21T00:00:00Z	4	77		19	58
Haemophilus influenzae biotype aegyptius	Haemophilus	influenzae	NA	Bacteria;Proteobacteria;Gammaproteobacteria	HE15/F3028	SAMN12687935	PRJNA563784	GCA_008586825.1	Complete	1.98498	38.2	chromosome:NZ_CP043771.1/CP043771.1		1	1863	2019-09-19T00:00:00Z	ftp://ftp.ncbi.nlm.nih.gov/genomes/all/GCA/008/586/825/GCA_008586825.1_ASM858682v1	ftp://ftp.ncbi.nlm.nih.gov/genomes/all/GCF/008/586/825/GCF_008586825.1_ASM858682v1	2021	Homo sapiens	2021-09-21T00:00:00Z	4	77		19	58
Haemophilus influenzae CGSHiCZ412602	Haemophilus	influenzae	NA	Bacteria;Proteobacteria;Gammaproteobacteria	CGSHiCZ412602	SAMN02800345	PRJNA189674	GCA_000698365.1	Complete	1.8118	38.1	chromosome:NZ_CP007805.1/CP007805.1		1	1650	2014-06-05T00:00:00Z	ftp://ftp.ncbi.nlm.nih.gov/genomes/all/GCA/000/698/365/GCA_000698365.1_ASM69836v1	ftp://ftp.ncbi.nlm.nih.gov/genomes/all/GCF/000/698/365/GCF_000698365.1_ASM69836v1	1778	Homo sapiens	2021-11-22T00:00:00Z	4	44		21	59
Haemophilus influenzae F3031	Haemophilus	influenzae	NA	Bacteria;Proteobacteria;Gammaproteobacteria	F3031	SAMEA3138342	PRJNA50729	GCA_000197875.1	Complete	1.98583	38.2	chromosome:NC_014920.1/FQ670178.1		1	1858	2010-12-16T00:00:00Z	ftp://ftp.ncbi.nlm.nih.gov/genomes/all/GCA/000/197/875/GCA_000197875.1_ASM19787v1	ftp://ftp.ncbi.nlm.nih.gov/genomes/all/GCF/000/197/875/GCF_000197875.1_ASM19787v1	2012	human	2021-12-21T00:00:00Z	4	73		19	58
Haemophilus influenzae F3047	Haemophilus	influenzae	NA	Bacteria;Proteobacteria;Gammaproteobacteria	F3047	SAMEA2272570	PRJEA61001	GCA_000200475.1	Complete	2.00702	38.2	chromosome:NC_014922.1/FQ670204.1		1	1884	2011-01-10T00:00:00Z	ftp://ftp.ncbi.nlm.nih.gov/genomes/all/GCA/000/200/475/GCA_000200475.1_ASM20047v1	ftp://ftp.ncbi.nlm.nih.gov/genomes/all/GCF/000/200/475/GCF_000200475.1_ASM20047v1	2036	human	2021-12-14T00:00:00Z	4	72		19	57
Haemophilus influenzae KR494	Haemophilus	influenzae	NA	Bacteria;Proteobacteria;Gammaproteobacteria	KR494	SAMN02603575	PRJNA203127	GCA_000465255.1	Complete	1.85618	38.1	chromosome:NC_022356.1/CP005967.1		1	1652	2013-09-09T00:00:00Z	ftp://ftp.ncbi.nlm.nih.gov/genomes/all/GCA/000/465/255/GCA_000465255.1_ASM46525v1	ftp://ftp.ncbi.nlm.nih.gov/genomes/all/GCF/000/465/255/GCF_000465255.1_ASM46525v1	1810	human	2022-01-29T00:00:00Z	4	76		20	58
Haemophilus influenzae NT127	Haemophilus	influenzae	NA	Bacteria;Proteobacteria;Gammaproteobacteria	NT127	SAMN02595334	PRJNA39125	GCA_000175435.1	Contig	1.86567	38		ACSL01	41	1752	2009-09-29T00:00:00Z	ftp://ftp.ncbi.nlm.nih.gov/genomes/all/GCA/000/175/435/GCA_000175435.1_ASM17543v1	ftp://ftp.ncbi.nlm.nih.gov/genomes/all/GCF/000/175/435/GCF_000175435.1_ASM17543v1	1891	human	2021-12-21T00:00:00Z	4	73		12	50
Haemophilus influenzae PittAA	Haemophilus	influenzae	NA	Bacteria;Proteobacteria;Gammaproteobacteria	PittAA	SAMN02393739	PRJNA16399	GCA_000169795.1	Contig	1.87689	38.1		AAZG01	40	1780	2007-04-13T00:00:00Z	ftp://ftp.ncbi.nlm.nih.gov/genomes/all/GCA/000/169/795/GCA_000169795.1_ASM16979v1	ftp://ftp.ncbi.nlm.nih.gov/genomes/all/GCF/000/169/795/GCF_000169795.1_ASM16979v1	1940	human	2022-02-08T00:00:00Z	4	97		12	47
Haemophilus influenzae PittEE	Haemophilus	influenzae	NA	Bacteria;Proteobacteria;Gammaproteobacteria	PittEE	SAMN02603084	PRJNA16400	GCA_000016465.1	Complete	1.81303	38	chromosome:CP000671.1		1	1619	2007-06-07T00:00:00Z	ftp://ftp.ncbi.nlm.nih.gov/genomes/all/GCA/000/016/465/GCA_000016465.1_ASM1646v1	ftp://ftp.ncbi.nlm.nih.gov/genomes/all/GCF/000/016/465/GCF_000016465.1_ASM1646v1	1695	human	2014-01-30T00:00:00Z	9	0		27	58
Haemophilus influenzae PittGG	Haemophilus	influenzae	NA	Bacteria;Proteobacteria;Gammaproteobacteria	PittGG	SAMN02603085	PRJNA16401	GCA_000016485.1	Complete	1.88719	38	chromosome:CP000672.1		1	1667	2007-06-07T00:00:00Z	ftp://ftp.ncbi.nlm.nih.gov/genomes/all/GCA/000/016/485/GCA_000016485.1_ASM1648v1	ftp://ftp.ncbi.nlm.nih.gov/genomes/all/GCF/000/016/485/GCF_000016485.1_ASM1648v1	1741	human	2014-01-30T00:00:00Z	12	0		31	55
Haemophilus influenzae PittHH	Haemophilus	influenzae	NA	Bacteria;Proteobacteria;Gammaproteobacteria	PittHH	SAMN02393740	PRJNA16403	GCA_000169815.1	Scaffold	1.83735	38		AAZH01	59	1977	2007-04-13T00:00:00Z	ftp://ftp.ncbi.nlm.nih.gov/genomes/all/GCA/000/169/815/GCA_000169815.1_ASM16981v1	ftp://ftp.ncbi.nlm.nih.gov/genomes/all/GCF/000/169/815/GCF_000169815.1_ASM16981v1	2023	human	2013-11-06T00:00:00Z	0	0		5	41
Haemophilus influenzae PittII	Haemophilus	influenzae	NA	Bacteria;Proteobacteria;Gammaproteobacteria	PittII	SAMN02393741	PRJNA16404	GCA_000169835.1	Contig	1.95429	38		AAZI01	25	1799	2007-04-13T00:00:00Z	ftp://ftp.ncbi.nlm.nih.gov/genomes/all/GCA/000/169/835/GCA_000169835.1_ASM16983v1	ftp://ftp.ncbi.nlm.nih.gov/genomes/all/GCF/000/169/835/GCF_000169835.1_ASM16983v1	1977	human	2022-02-08T00:00:00Z	4	109		18	47
Haemophilus influenzae R2846	Haemophilus	influenzae	NA	Bacteria;Proteobacteria;Gammaproteobacteria	R2846	SAMN02604260	PRJNA9620	GCA_000165575.1	Complete	1.81937	38	chromosome:NC_017452.1/CP002276.1		1	1651	2010-10-25T00:00:00Z	ftp://ftp.ncbi.nlm.nih.gov/genomes/all/GCA/000/165/575/GCA_000165575.1_ASM16557v1	ftp://ftp.ncbi.nlm.nih.gov/genomes/all/GCF/000/165/575/GCF_000165575.1_ASM16557v1	1794	human	2021-11-18T00:00:00Z	4	63		19	57
Haemophilus influenzae R2866	Haemophilus	influenzae	NA	Bacteria;Proteobacteria;Gammaproteobacteria	R2866	SAMN02604259	PRJNA9621	GCA_000165525.1	Complete	1.93231	38.1	chromosome:NC_017451.1/CP002277.1		1	1805	2010-10-22T00:00:00Z	ftp://ftp.ncbi.nlm.nih.gov/genomes/all/GCA/000/165/525/GCA_000165525.1_ASM16552v1	ftp://ftp.ncbi.nlm.nih.gov/genomes/all/GCF/000/165/525/GCF_000165525.1_ASM16552v1	1925	human	2021-11-18T00:00:00Z	4	38		19	59
Haemophilus influenzae R3021	Haemophilus	influenzae	NA	Bacteria;Proteobacteria;Gammaproteobacteria	R3021	SAMN02393742	PRJNA16423	GCA_000169755.1	Contig	1.87561	38		AAZE01	46	2098	2007-04-11T00:00:00Z	ftp://ftp.ncbi.nlm.nih.gov/genomes/all/GCA/000/169/755/GCA_000169755.1_ASM16975v1	ftp://ftp.ncbi.nlm.nih.gov/genomes/all/GCF/000/169/755/GCF_000169755.1_ASM16975v1	2151	human	2013-11-06T00:00:00Z	0	0		8	45
Haemophilus influenzae Rd KW20	Haemophilus	influenzae	NA	Bacteria;Proteobacteria;Gammaproteobacteria	Rd KW20	SAMN02603991	PRJNA219	GCA_000027305.1	Complete	1.83014	38.2	chromosome:L42023.1		1	1709	1995-07-25T00:00:00Z	ftp://ftp.ncbi.nlm.nih.gov/genomes/all/GCA/000/027/305/GCA_000027305.1_ASM2730v1	ftp://ftp.ncbi.nlm.nih.gov/genomes/all/GCF/000/027/305/GCF_000027305.1_ASM2730v1	1775	human	2019-12-18T00:00:00Z	0	30		18	18
Haemophilus influenzae RdAW	Haemophilus	influenzae	NA	Bacteria;Proteobacteria;Gammaproteobacteria	RdAW	SAMN02595335	PRJNA39127	GCA_000175455.1	Contig	1.80217	38		ACSM01	32	1678	2009-09-29T00:00:00Z	ftp://ftp.ncbi.nlm.nih.gov/genomes/all/GCA/000/175/455/GCA_000175455.1_ASM17545v1	ftp://ftp.ncbi.nlm.nih.gov/genomes/all/GCF/000/175/455/GCF_000175455.1_ASM17545v1	1803	human	2021-12-21T00:00:00Z	4	59		12	50
Haemophilus massiliensis	Haemophilus	massiliensis	NA	Bacteria;Proteobacteria;Gammaproteobacteria		SAMEA2602905	PRJEB5521	GCA_000752475.1	Contig	2.55613	46		CCFL01	46	0	2014-09-05T00:00:00Z	ftp://ftp.ncbi.nlm.nih.gov/genomes/all/GCA/000/752/475/GCA_000752475.1_Haemophilus_massiliensis	ftp://ftp.ncbi.nlm.nih.gov/genomes/all/GCF/000/752/475/GCF_000752475.1_Haemophilus_massiliensis	0		2014-09-05T00:00:00Z	0	0		0	0
Haemophilus massiliensis	Haemophilus	massiliensis	NA	Bacteria;Proteobacteria;Gammaproteobacteria		SAMEA2697686	PRJEB5521	GCA_000752995.2	Scaffold	2.60291	46		CCNK01	9	0	2014-08-22T00:00:00Z	ftp://ftp.ncbi.nlm.nih.gov/genomes/all/GCA/000/752/995/GCA_000752995.2_ASM75299v2	ftp://ftp.ncbi.nlm.nih.gov/genomes/all/GCF/000/752/995/GCF_000752995.2_ASM75299v2	0		2014-08-22T00:00:00Z	0	0		0	0
Haemophilus parahaemolyticus	Haemophilus	parahaemolyticus	NA	Bacteria;Proteobacteria;Gammaproteobacteria	CCUG 3716	SAMN06308710	PRJNA302716	GCA_002015035.1	Scaffold	2.03901	40.1		MUXY01	26	1896	2017-03-03T00:00:00Z	ftp://ftp.ncbi.nlm.nih.gov/genomes/all/GCA/002/015/035/GCA_002015035.1_ASM201503v1	ftp://ftp.ncbi.nlm.nih.gov/genomes/all/GCF/002/015/035/GCF_002015035.1_ASM201503v1	2011	Homo sapiens	2021-05-05T00:00:00Z	4	55		5	51
Haemophilus parahaemolyticus	Haemophilus	parahaemolyticus	NA	Bacteria;Proteobacteria;Gammaproteobacteria	NCTC10794	SAMEA3207626	PRJEB6403	GCA_900450875.1	Contig	2.16375	40.2		UGHH01	3	1835	2018-07-30T00:00:00Z	ftp://ftp.ncbi.nlm.nih.gov/genomes/all/GCA/900/450/875/GCA_900450875.1_33922_E01	ftp://ftp.ncbi.nlm.nih.gov/genomes/all/GCF/900/450/875/GCF_900450875.1_33922_E01	2140	human	2021-08-11T00:00:00Z	4	222		19	60
Haemophilus parahaemolyticus	Haemophilus	parahaemolyticus	NA	Bacteria;Proteobacteria;Gammaproteobacteria	C2006000788	SAMN09011136	PRJNA454666	GCA_003252925.1	Contig	2.11743	40.1		QEPS01	15	1967	2018-06-19T00:00:00Z	ftp://ftp.ncbi.nlm.nih.gov/genomes/all/GCA/003/252/925/GCA_003252925.1_ASM325292v1	ftp://ftp.ncbi.nlm.nih.gov/genomes/all/GCF/003/252/925/GCF_003252925.1_ASM325292v1	2094	Homo sapiens	2022-04-06T00:00:00Z	4	58		11	54
Haemophilus parahaemolyticus	Haemophilus	parahaemolyticus	NA	Bacteria;Proteobacteria;Gammaproteobacteria	C2010039593	SAMN09011125	PRJNA454666	GCA_003253075.1	Contig	2.21865	40		QEQD01	41	2077	2018-06-19T00:00:00Z	ftp://ftp.ncbi.nlm.nih.gov/genomes/all/GCA/003/253/075/GCA_003253075.1_ASM325307v1	ftp://ftp.ncbi.nlm.nih.gov/genomes/all/GCF/003/253/075/GCF_003253075.1_ASM325307v1	2213	Homo sapiens	2021-10-10T00:00:00Z	4	65		13	54
Haemophilus parahaemolyticus	Haemophilus	parahaemolyticus	NA	Bacteria;Proteobacteria;Gammaproteobacteria	FDAARGOS_1199	SAMN16357341	PRJNA231221	GCA_016889385.1	Complete	2.09346	40.3017	chromosome:NZ_CP069510.1/CP069510.1; plasmid unnamed:NZ_CP069511.1/CP069511.1		2	1903	2021-02-15T00:00:00Z	ftp://ftp.ncbi.nlm.nih.gov/genomes/all/GCA/016/889/385/GCA_016889385.1_ASM1688938v1	ftp://ftp.ncbi.nlm.nih.gov/genomes/all/GCF/016/889/385/GCF_016889385.1_ASM1688938v1	2042	human	2022-02-21T00:00:00Z	4	57	representative	18	60
Haemophilus parahaemolyticus	Haemophilus	parahaemolyticus	NA	Bacteria;Proteobacteria;Gammaproteobacteria	NEB129	SAMN11345835	PRJNA530980	GCA_008330025.1	Complete	2.09187	40.3037	chromosome:NZ_CP038817.1/CP038817.1; plasmid pHha1733:NZ_CP038818.1/CP038818.1		2	1898	2019-09-09T00:00:00Z	ftp://ftp.ncbi.nlm.nih.gov/genomes/all/GCA/008/330/025/GCA_008330025.1_ASM833002v1	ftp://ftp.ncbi.nlm.nih.gov/genomes/all/GCF/008/330/025/GCF_008330025.1_ASM833002v1	2041	human	2022-04-11T00:00:00Z	4	61		18	60
Haemophilus parahaemolyticus G321	Haemophilus	parahaemolyticus	NA	Bacteria;Proteobacteria;Gammaproteobacteria	G321	SAMEA3105057	PRJEB7536	GCA_000826045.1	Contig	2.03777	40.1		CDBC01	27	1740	2014-11-04T00:00:00Z	ftp://ftp.ncbi.nlm.nih.gov/genomes/all/GCA/000/826/045/GCA_000826045.1_Haemophilus_parahaemolyticus_G321	ftp://ftp.ncbi.nlm.nih.gov/genomes/all/GCF/000/826/045/GCF_000826045.1_Haemophilus_parahaemolyticus_G321	1994	human	2021-12-11T00:00:00Z	4	197		4	49
Haemophilus parahaemolyticus HK385	Haemophilus	parahaemolyticus	NA	Bacteria;Proteobacteria;Gammaproteobacteria	NCTC 8479	SAMEA87363418	PRJEB6403	GCA_900450675.1	Contig	2.0962	40.3		UGHI01	2	1902	2018-07-30T00:00:00Z	ftp://ftp.ncbi.nlm.nih.gov/genomes/all/GCA/900/450/675/GCA_900450675.1_53694_G01	ftp://ftp.ncbi.nlm.nih.gov/genomes/all/GCF/900/450/675/GCF_900450675.1_53694_G01	2045	human	2021-07-17T00:00:00Z	4	61		18	60
Haemophilus parahaemolyticus HK385	Haemophilus	parahaemolyticus	NA	Bacteria;Proteobacteria;Gammaproteobacteria	HK385	SAMN00761805	PRJNA75139	GCA_000262265.1	Contig	2.03058	40.1		AJSW01	61	1903	2012-05-10T00:00:00Z	ftp://ftp.ncbi.nlm.nih.gov/genomes/all/GCA/000/262/265/GCA_000262265.1_ASM26226v1	ftp://ftp.ncbi.nlm.nih.gov/genomes/all/GCF/000/262/265/GCF_000262265.1_ASM26226v1	1995	Homo sapiens	2021-12-22T00:00:00Z	4	49		3	36
Haemophilus parainfluenzae	Haemophilus	parainfluenzae	NA	Bacteria;Proteobacteria;Gammaproteobacteria	C2004002727	SAMN09011139	PRJNA454666	GCA_003252885.1	Contig	2.08886	39.4		QEPP01	23	1960	2018-06-19T00:00:00Z	ftp://ftp.ncbi.nlm.nih.gov/genomes/all/GCA/003/252/885/GCA_003252885.1_ASM325288v1	ftp://ftp.ncbi.nlm.nih.gov/genomes/all/GCF/003/252/885/GCF_003252885.1_ASM325288v1	2045	Homo sapiens	2022-04-06T00:00:00Z	4	18		12	51
Haemophilus parainfluenzae	Haemophilus	parainfluenzae	NA	Bacteria;Proteobacteria;Gammaproteobacteria	C2005004058	SAMN09011137	PRJNA454666	GCA_003252915.1	Contig	2.07915	39.4		QEPR01	16	1951	2018-06-19T00:00:00Z	ftp://ftp.ncbi.nlm.nih.gov/genomes/all/GCA/003/252/915/GCA_003252915.1_ASM325291v1	ftp://ftp.ncbi.nlm.nih.gov/genomes/all/GCF/003/252/915/GCF_003252915.1_ASM325291v1	2038	Homo sapiens	2022-04-06T00:00:00Z	4	17		16	50
Haemophilus parainfluenzae	Haemophilus	parainfluenzae	NA	Bacteria;Proteobacteria;Gammaproteobacteria	C2004002729	SAMN09011138	PRJNA454666	GCA_003252795.1	Contig	1.89868	39.5		QEPQ01	15	1783	2018-06-19T00:00:00Z	ftp://ftp.ncbi.nlm.nih.gov/genomes/all/GCA/003/252/795/GCA_003252795.1_ASM325279v1	ftp://ftp.ncbi.nlm.nih.gov/genomes/all/GCF/003/252/795/GCF_003252795.1_ASM325279v1	1871	Homo sapiens	2022-04-06T00:00:00Z	4	16		17	51
Haemophilus parainfluenzae	Haemophilus	parainfluenzae	NA	Bacteria;Proteobacteria;Gammaproteobacteria	60884 B Hi-2	SAMN06013564	PRJNA327273	GCA_001949895.1	Scaffold	1.87229	39.3		MPJJ01	13	1744	2017-01-12T00:00:00Z	ftp://ftp.ncbi.nlm.nih.gov/genomes/all/GCA/001/949/895/GCA_001949895.1_ASM194989v1	ftp://ftp.ncbi.nlm.nih.gov/genomes/all/GCF/001/949/895/GCF_001949895.1_ASM194989v1	1854	Homo sapiens	2021-07-28T00:00:00Z	4	55		4	47
Haemophilus parainfluenzae	Haemophilus	parainfluenzae	NA	Bacteria;Proteobacteria;Gammaproteobacteria	UMB0748	SAMN07511415	PRJNA316969	GCA_002884755.1	Scaffold	2.06912	39.5		PNGS01	21	1972	2018-01-10T00:00:00Z	ftp://ftp.ncbi.nlm.nih.gov/genomes/all/GCA/002/884/755/GCA_002884755.1_ASM288475v1	ftp://ftp.ncbi.nlm.nih.gov/genomes/all/GCF/002/884/755/GCF_002884755.1_ASM288475v1	2079	Homo sapiens	2021-08-01T00:00:00Z	4	28		22	53
Haemophilus parainfluenzae	Haemophilus	parainfluenzae	NA	Bacteria;Proteobacteria;Gammaproteobacteria	ATCC 9796	SAMN05327867	PRJNA327273	GCA_001680775.1	Scaffold	2.12092	39.5		MAQD01	12	2004	2016-07-06T00:00:00Z	ftp://ftp.ncbi.nlm.nih.gov/genomes/all/GCA/001/680/775/GCA_001680775.1_ASM168077v1	ftp://ftp.ncbi.nlm.nih.gov/genomes/all/GCF/001/680/775/GCF_001680775.1_ASM168077v1	2076	Homo sapiens	2022-03-20T00:00:00Z	4	16		4	48
Haemophilus parainfluenzae	Haemophilus	parainfluenzae	NA	Bacteria;Proteobacteria;Gammaproteobacteria	CCUG 62655	SAMN05219283	PRJNA302716	GCA_001679455.1	Scaffold	2.12588	39.3		LZMY01	18	1998	2016-07-05T00:00:00Z	ftp://ftp.ncbi.nlm.nih.gov/genomes/all/GCA/001/679/455/GCA_001679455.1_ASM167945v1	ftp://ftp.ncbi.nlm.nih.gov/genomes/all/GCF/001/679/455/GCF_001679455.1_ASM167945v1	2087	Homo sapiens	2021-07-23T00:00:00Z	4	28		8	49
Haemophilus parainfluenzae	Haemophilus	parainfluenzae	NA	Bacteria;Proteobacteria;Gammaproteobacteria	C2008003258	SAMN09011129	PRJNA454666	GCA_003253005.1	Contig	1.92881	39.3		QEPZ01	21	1791	2018-06-19T00:00:00Z	ftp://ftp.ncbi.nlm.nih.gov/genomes/all/GCA/003/253/005/GCA_003253005.1_ASM325300v1	ftp://ftp.ncbi.nlm.nih.gov/genomes/all/GCF/003/253/005/GCF_003253005.1_ASM325300v1	1895	Homo sapiens	2022-04-06T00:00:00Z	4	37		12	51
Haemophilus parainfluenzae	Haemophilus	parainfluenzae	NA	Bacteria;Proteobacteria;Gammaproteobacteria	C2011020591	SAMN09011124	PRJNA454666	GCA_003253085.1	Contig	1.94039	39.3		QEQE01	26	1801	2018-06-19T00:00:00Z	ftp://ftp.ncbi.nlm.nih.gov/genomes/all/GCA/003/253/085/GCA_003253085.1_ASM325308v1	ftp://ftp.ncbi.nlm.nih.gov/genomes/all/GCF/003/253/085/GCF_003253085.1_ASM325308v1	1911	Homo sapiens	2022-04-06T00:00:00Z	4	38		17	51
Haemophilus parainfluenzae	Haemophilus	parainfluenzae	NA	Bacteria;Proteobacteria;Gammaproteobacteria	C2006002596	SAMN09011135	PRJNA454666	GCA_003252755.1	Contig	2.08035	39.4		QEPT01	28	1963	2018-06-19T00:00:00Z	ftp://ftp.ncbi.nlm.nih.gov/genomes/all/GCA/003/252/755/GCA_003252755.1_ASM325275v1	ftp://ftp.ncbi.nlm.nih.gov/genomes/all/GCF/003/252/755/GCF_003252755.1_ASM325275v1	2059	Homo sapiens	2022-04-06T00:00:00Z	4	23		18	51
Haemophilus parainfluenzae	Haemophilus	parainfluenzae	NA	Bacteria;Proteobacteria;Gammaproteobacteria	C2009038101	SAMN09011127	PRJNA454666	GCA_003253055.1	Contig	1.95891	39.3		QEQB01	25	1833	2018-06-19T00:00:00Z	ftp://ftp.ncbi.nlm.nih.gov/genomes/all/GCA/003/253/055/GCA_003253055.1_ASM325305v1	ftp://ftp.ncbi.nlm.nih.gov/genomes/all/GCF/003/253/055/GCF_003253055.1_ASM325305v1	1948	Homo sapiens	2022-04-06T00:00:00Z	4	41		18	52
[truncated: 286 more rows]

## Sheet: Table S2 Genome classification
Pangenome_order	user_genome	panegnome_ID	pangenome_colors	Pan_ANI_phylo_new_species_ID	Pan_ANI_phylo_new_species_colors	detection_profile_new_species_ID	detection_profile_new_species_colors	gtdb_ANI_species_classification	gtdb_ANI_species_classification_full	fastani_reference	fastani_reference_radius	fastani_taxonomy	fastani_ani	fastani_af	closest_placement_reference	closest_placement_radius	closest_placement_taxonomy	closest_placement_ani	closest_placement_af	pplacer_taxonomy	classification_method	note	other_related_references(genome_id,species_name,radius,ANI,AF)	msa_percent	translation_table	red_value	warnings
[truncated: 202 more rows]

[truncated: 6 more sheets: Table S3 ANI results, Table S4 Mapping statistics, Table S5 Para function enrich., Table S6 HMT-036 COG20, Tab S7 HMT-036 metabolic, Table S8 Oad and Bio coverage]
